# Supplementary material for: Development of the first marmoset-specific DNA microarray (EUMAMA): a new genetic tool for large-scale expression profiling in a non-human primate
Source: BMC Genomics. 2007 Jun 25;8:190. doi: 10.1186/1471-2164-8-190 (PMC1929077; doi:10.1186/1471-2164-8-190)
Supplement: Additional file 1 — Gene content of the marmoset microarray and Gene Ontology Classification. Excel file on content of the marmoset array. From left to right are columns indicating the Probe set ID on the marmoset microarray, the corresponding gene symbol (if known) and gene symbol aliases as well as the gene title. In the next column the source of the sequence is indicated, meaning whether it is derived from the set of 3215 ESTs or an already existing GenBank accession or if is a control sequence. Subsequently the GenBank accessions of the marmoset sequences and the gene ontology classification according to biological process, molecular function and cellular compartment, pathway and if applicable a pathway hyperlink are indicated. [file 1471-2164-8-190-S1.xls]

## Sheet: Sheet1
Probe Set ID	Gene Symbol	aliases gene symbol	Gene Title	source	GenBank accession	GO Biological Process Description	GO Molecular Function Description	GO Cellular Component Description	Pathway	Pathway Hyperlink
AFFX-BioB-3_at				Affy controls
AFFX-BioB-5_at				Affy controls
AFFX-BioB-M_at				Affy controls
AFFX-BioC-3_at				Affy controls
AFFX-BioC-5_at				Affy controls
AFFX-BioDn-3_at				Affy controls
AFFX-BioDn-5_at				Affy controls
AFFX-CreX-3_at				Affy controls
AFFX-CreX-5_at				Affy controls
AFFX-DapX-3_at				Affy controls
AFFX-DapX-5_at				Affy controls
AFFX-DapX-M_at				Affy controls
AFFX-HSAC07/X00351_3_at				Affy controls
AFFX-HSAC07/X00351_5_at				Affy controls
AFFX-HSAC07/X00351_M_at				Affy controls
AFFX-hum_alu_at				Affy controls
AFFX-HUMGAPDH/M33197_3_at				Affy controls
AFFX-HUMGAPDH/M33197_5_at				Affy controls
AFFX-HUMGAPDH/M33197_M_at				Affy controls
AFFX-HUMISGF3A/M97935_3_at				Affy controls
AFFX-HUMISGF3A/M97935_5_at				Affy controls
AFFX-HUMISGF3A/M97935_MA_at				Affy controls
AFFX-HUMISGF3A/M97935_MB_at				Affy controls
AFFX-HUMRGE/M10098_3_at				Affy controls
AFFX-HUMRGE/M10098_5_at				Affy controls
AFFX-HUMRGE/M10098_M_at				Affy controls
AFFX-LysX-3_at				Affy controls
AFFX-LysX-5_at				Affy controls
AFFX-LysX-M_at				Affy controls
AFFX-M27830_3_at				Affy controls
AFFX-M27830_5_at				Affy controls
AFFX-M27830_M_at				Affy controls
AFFX-Mmu-actin-3_s_at				Affy controls
AFFX-Mmu-actin-5_at				Affy controls
AFFX-Mmu-actin-M_at				Affy controls
AFFX-Mmu-actin-M_x_at				Affy controls
AFFX-Mmu-ef1a-3_x_at				Affy controls
AFFX-Mmu-ef1a-5_s_at				Affy controls
AFFX-Mmu-ef1a-M_s_at				Affy controls
AFFX-Mmu-ef1a-M_x_at				Affy controls
AFFX-Mmu-gapdh-3_at				Affy controls
AFFX-Mmu-gapdh-3_x_at				Affy controls
AFFX-Mmu-gapdh-5_at				Affy controls
AFFX-Mmu-gapdh-M_s_at				Affy controls
AFFX-Mmu-gapdh-M_x_at				Affy controls
AFFX-PheX-3_at				Affy controls
AFFX-PheX-5_at				Affy controls
AFFX-PheX-M_at				Affy controls
AFFX-r2-Bs-dap-3_at				Affy controls
AFFX-r2-Bs-dap-5_at				Affy controls
AFFX-r2-Bs-dap-M_at				Affy controls
AFFX-r2-Bs-lys-3_at				Affy controls
AFFX-r2-Bs-lys-5_at				Affy controls
AFFX-r2-Bs-lys-M_at				Affy controls
AFFX-r2-Bs-phe-3_at				Affy controls
AFFX-r2-Bs-phe-5_at				Affy controls
AFFX-r2-Bs-phe-M_at				Affy controls
AFFX-r2-Bs-thr-3_s_at				Affy controls
AFFX-r2-Bs-thr-5_s_at				Affy controls
AFFX-r2-Bs-thr-M_s_at				Affy controls
AFFX-r2-Ec-bioB-3_at				Affy controls
AFFX-r2-Ec-bioB-5_at				Affy controls
AFFX-r2-Ec-bioB-M_at				Affy controls
AFFX-r2-Ec-bioC-3_at				Affy controls
AFFX-r2-Ec-bioC-5_at				Affy controls
AFFX-r2-Ec-bioD-3_at				Affy controls
AFFX-r2-Ec-bioD-5_at				Affy controls
AFFX-r2-P1-cre-3_at				Affy controls
AFFX-r2-P1-cre-5_at				Affy controls
AFFX-ThrX-3_at				Affy controls
AFFX-ThrX-5_at				Affy controls
AFFX-ThrX-M_at				Affy controls
AFFX-TrpnX-3_at				Affy controls
AFFX-TrpnX-5_at				Affy controls
AFFX-TrpnX-M_at				Affy controls
CAT_at			catalase	Callithrix jacchus GenBank Acc.	DQ241811
EF2_at			translation elongation factor 2	Callithrix jacchus GenBank Acc.	EF059744
GCLM_s_at			glutamate-cysteine ligase, modifier subunit	Callithrix jacchus GenBank Acc.	DQ164097
GPx1_at			glutathione peroxidase 1	Callithrix jacchus GenBank Acc.	AY966403
GPx4_at			glutathione peroxidase 4	Callithrix jacchus GenBank Acc.	AY966404
GSR_at			glutathione reductase	Callithrix jacchus GenBank Acc.	EF203010
GSS_at			glutathione synthetase	Callithrix jacchus GenBank Acc.	DQ486898
AB087273_at			Cu,Zn-superoxide dismutase, complete cds	Callithrix jacchus GenBank Acc.	AB087273
AB087281_at			Mn-superoxide dismutase, complete cds	Callithrix jacchus GenBank Acc.	AB087281
AB097501_at			CD34 mRNA, complete cds	Callithrix jacchus GenBank Acc.	AB097501
AB097502_at			c-kit mRNA, complete cds	Callithrix jacchus GenBank Acc.	AB097502
AF016991_at			gamma2-globin gene, complete cds	Callithrix jacchus GenBank Acc.	AF016991
AF127528_at			chemokine receptor (CCR1) mRNA, complete cds	Callithrix jacchus GenBank Acc.	AF127528
AF134585_s_at			sperm protein Sp17	Callithrix jacchus GenBank Acc.	AF134585
AF144131_at			DAZL1	Callithrix jacchus GenBank Acc.	AF144131
AF190741_s_at			long-chain fatty acid CoA ligase (MLCL1) mRNA, complete cds	Callithrix jacchus GenBank Acc.	AF190741
AF205413_at			beta-globin gene, exon 3 and partial cds	Callithrix jacchus GenBank Acc.	AF205413
AF263468_at			17beta-hydroxysteroid dehydrogenase type 7 mRNA, partial cds	Callithrix jacchus GenBank Acc.	AF263468
AF272010_at			17-beta-hydroxysteroid dehydrogenase type 2 mRNA, partial cds	Callithrix jacchus GenBank Acc.	AF272010
AF272012_s_at			17-beta-hydroxysteroid dehydrogenase type 8 mRNA, partial CDS	Callithrix jacchus GenBank Acc.	AF272012
AF272013_at			17-beta-hydroxysteroid dehydrogenase type 1 mRNA, partial cds	Callithrix jacchus GenBank Acc.	AF272013
AF295586_at			cytochrome b gene, mitochondrial gene encoding mitochondrial protein	Callithrix jacchus GenBank Acc.	AF295586
AF321384_at			gamma1-globin gene, complete cds	Callithrix jacchus GenBank Acc.	AF321384
AF344844_s_at			CD154 protein mRNA, complete cds	Callithrix jacchus GenBank Acc.	AF344844
AF344845_at			CD28 protein mRNA, complete cds	Callithrix jacchus GenBank Acc.	AF344845
AF353204_s_at			thioredoxin (trx) mRNA, complete cds	Callithrix jacchus GenBank Acc.	AF353204
AF368286_at			type II GnRH receptor mRNA, complete cds	Callithrix jacchus GenBank Acc.	AF368286
AF384428_at			alpha-1,3-galactosyltransferase mRNA, complete cds	Callithrix jacchus GenBank Acc.	AF384428
AF393816_s_at			estrogen receptor beta 2 (ERBeta2) mRNA, complete cds	Callithrix jacchus GenBank Acc.	AF393816
AF442153_x_at			alpha-calcitonin-related protein (alpha-CGRP) gene, partial CDS	Callithrix jacchus GenBank Acc.	AF442153
AF442154_x_at			beta-calcitonin-related protein (beta-CGRP) gene, partial cds	Callithrix jacchus GenBank Acc.	AF442154
AF452612_s_at			chemokine receptor CXCR4 mRNA, complete cds	Callithrix jacchus GenBank Acc.	AF452612
AF452614_at			chemokine receptor CCR5 mRNA, complete cds	Callithrix jacchus GenBank Acc.	AF452614
AF452616_at			lymphocyte antigen CD4 mRNA, complete cds	Callithrix jacchus GenBank Acc.	AF452616
AJ001297_s_at			IGF2 protein	Callithrix jacchus GenBank Acc.	AJ001297
AJ132342_at			preprorenin	Callithrix jacchus GenBank Acc.	AJ132342
AJ132343_s_at			angiotensinogen	Callithrix jacchus GenBank Acc.	AJ132343
AJ132343_x_at			angiotensinogen	Callithrix jacchus GenBank Acc.	AJ132343
AJ272217_at			prolactin receptor (long form)	Callithrix jacchus GenBank Acc.	AJ272217
AJ278194_x_at			flt-type VEGF receptor (flt gene)	Callithrix jacchus GenBank Acc.	AJ278194
AJ488165_s_at			TWIST gene for twist transcription factor	Callithrix jacchus GenBank Acc.	AJ488165
AJ489810_at			ghlp5 gene for growth hormone-like protein 5, exons 1-5	Callithrix jacchus GenBank Acc.	AJ489810
AJ489811_at			ghlp6 gene for growth hormone-like protein 6, exons 1-5	Callithrix jacchus GenBank Acc.	AJ489811
AJ489811_x_at			ghlp6 gene for growth hormone-like protein 6, exons 1-5	Callithrix jacchus GenBank Acc.	AJ489811
AY034779_at			P450 aromatase (CYP19) mRNA, complete cds	Callithrix jacchus GenBank Acc.	AY034779
AY082602_s_at			P450 2D mRNA, complete cds	Callithrix jacchus GenBank Acc.	AY082602
AY118191_s_at			clone Cja2 cytochrome oxidase II (COII) gene, partial cds; mitochondrial gene for mitochondrial product	Callithrix jacchus GenBank Acc.	AY118191
AY205120_at			isolate 292 melanocortin-1 receptor (MC1R) gene, complete cds	Callithrix jacchus GenBank Acc.	AY205120
AY225975_s_at			glucocorticoid receptor	Callithrix jacchus GenBank Acc.	AY225975
AY225976_s_at			mineralocorticoid receptor	Callithrix jacchus GenBank Acc.	AY225976
AY241068_at			G-protein-coupled receptor GPR34 gene, complete cds	Callithrix jacchus GenBank Acc.	AY241068
AY298786_at			orthopoxvirus tumor necrosis factor receptor II-like protein, (crmB) gene, partial cds	Callithrix jacchus GenBank Acc.	AY298786
D29822_at			Cytochrome P-450, complete cds	Callithrix jacchus GenBank Acc.	D29822
D31921_x_at			cytochrome P-450, complete cds	Callithrix jacchus GenBank Acc.	D31921
D86475_at			cytochrome P-450, complete cds	Callithrix jacchus GenBank Acc.	D86475
D86475_x_at			cytochrome P-450, complete cds	Callithrix jacchus GenBank Acc.	D86475
D86477_at			cytochrome P-450, complete cds	Callithrix jacchus GenBank Acc.	D86477
M88116_at			Myc gene, complete cds	Callithrix jacchus GenBank Acc.	M88116
U04446_at			chorionic gonadotropin alpha precursor, mRNA, complete cds	Callithrix jacchus GenBank Acc.	U04446
U04447_at			chorionic gonadotrophin beta subunit	Callithrix jacchus GenBank Acc.	U04447
U80673_at			luteinizing hormone receptor mRNA, complete cds	Callithrix jacchus GenBank Acc.	U80673
X64659_at			interferon gamma	Callithrix jacchus GenBank Acc.	X64659
X74877_at			Interleukin-3	Callithrix jacchus GenBank Acc.	X74877
X86386_at			SRY	Callithrix jacchus GenBank Acc.	X86386
X95294_at			germ cell specific potein	Callithrix jacchus GenBank Acc.	X95294
X99223_x_at			oxytocin-neurophysin, partial	Callithrix jacchus GenBank Acc.	X99223
Y10767_at			zona pellucida glycoprotein 2	Callithrix jacchus GenBank Acc.	Y10767
Y10822_at			zona pellucida glycoprotein 1	Callithrix jacchus GenBank Acc.	Y10822
Z49053_at			aFGF mRNA	Callithrix jacchus GenBank Acc.	Z49053
Z49059_s_at			TGFa mRNA	Callithrix jacchus GenBank Acc.	Z49059
Z86038_s_at			progesterone receptor	Callithrix jacchus GenBank Acc.	Z86038
O22-44.3_RC_x_at	Aaas	AAA,AAASb,GL003,ADRACALA,ADRACALIN,DKFZp586G1624	achalasia, adrenocortical insufficiency, alacrimia	gene name/no ORF	EH381537	nucleocytoplasmic transport	---	nuclear pore	Smooth_muscle_contraction /// Smooth_muscle_contraction /// Smooth_muscle_contraction	www.genmapp.org/HTML_MAPPs/Mouse/Mm_Contributed_20051212/physiological_process-GenMAPP/Mm_Smooth_muscle_contraction/Mm_Smooth_muscle_contraction.htm /// www.genmapp.org/HTML_MAPPs/Mouse/Mm_Contributed_20051212/physiological_process-GenMAPP/Mm_Smooth_muscle_contraction/Mm_Smooth_muscle_contraction.htm /// www.genmapp.org/HTML_MAPPs/Mouse/Mm_Contributed_20051212/physiological_process-GenMAPP/Mm_Smo…
F07-51.2_RC_at	AACS	SUR-5,FLJ12389,FLJ41251	acetoacetyl-CoA synthetase	gene name/no ORF	EH382300	metabolism /// isoprenoid biosynthesis	catalytic activity /// acetate-CoA ligase activity /// CoA-ligase activity /// ligase activity /// acetoacetate-CoA ligase activity	---	Butanoate metabolism	www.genome.ad.jp/dbget-bin/show_pathway?MAP00650+6.2.1.16
O01-52.1_RC_at	AARSL	KIAA1270,bA444E17.1	alanyl-tRNA synthetase like	gene name/no ORF	EH381852	protein biosynthesis /// alanyl-tRNA aminoacylation	nucleotide binding /// alanine-tRNA ligase activity /// ATP binding /// ligase activity /// aminoacyl-tRNA ligase activity	---	---	---
E12-49.3_RC_at	ABCC4	MRP4,MOATB,MOAT-B,EST170205	ATP-binding cassette, sub-family C (CFTR/MRP), member 4	gene name/no ORF	EH381284	ion transport /// transport	nucleotide binding /// chloride channel activity /// ATP binding /// 15-hydroxyprostaglandin dehydrogenase (NAD+) activity /// ATPase activity /// ATPase activity, coupled to transmembrane movement of substances /// nucleoside-triphosphatase activity	membrane fraction /// plasma membrane /// integral to membrane /// platelet dense granule membrane /// membrane	---	---
A08-46.3_RC_at	Abcd1	ALD,AMN,ALDP,ABC42	ATP-binding cassette, sub-family D (ALD), member 1	gene name/no ORF	EH381826	transport	nucleotide binding /// ATP binding /// ATPase activity /// nucleoside-triphosphatase activity /// ATPase activity, coupled to transmembrane movement of substances /// protein binding /// nucleotide binding	peroxisome /// membrane /// integral to membrane	GPCRDB_Class_A_Rhodopsin-like /// GPCRDB_Class_A_Rhodopsin-like	www.genmapp.org/HTML_MAPPs/Mouse/Mm_Contributed_20051212/molecular_function_GenMAPP/Mm_GPCRDB_Class_A_Rhodopsin-like/Mm_GPCRDB_Class_A_Rhodopsin-like.htm /// www.genmapp.org/HTML_MAPPs/Mouse/Mm_Contributed_20051212/molecular_function_GenMAPP/Mm_GPCRDB_Class_A_Rhodopsin-like/Mm_GPCRDB_Class_A_Rhodopsin-like.htm
M01-45.1_RC_at	Abcf3	FLJ11198,EST201864	ATP-binding cassette, sub-family F (GCN20), member 3	gene name/no ORF	EH382358	---	nucleotide binding /// ATP binding /// nucleotide binding /// ATPase activity /// nucleoside-triphosphatase activity	membrane	---	---
L24-44.4_RC_at	Abhd4	FLJ12816	abhydrolase domain containing 4	gene name/no ORF	EH381080	proteolysis /// aromatic compound metabolism /// aromatic compound metabolism	catalytic activity /// aminopeptidase activity /// hydrolase activity /// hydrolase activity	---	---	---
N13-48.2_RC_s_at	Abhd6	null	abhydrolase domain containing 6	gene name/no ORF	EH382688	aromatic compound metabolism /// aromatic compound metabolism	catalytic activity /// epoxide hydrolase activity /// hydrolase activity /// catalytic activity	integral to membrane	---	---
M21-47.1_RC_at	Ablim1	ABLIM,LIMAB1,LIMATIN,MGC1224,FLJ14564,KIAA0059,DKFZp781D0148	actin-binding LIM protein 1	gene name/no ORF	EH382413	cytoskeleton organization and biogenesis /// axon guidance	actin binding /// zinc ion binding /// metal ion binding /// actin binding	cytoskeleton /// actin cytoskeleton	---	---
P06-44.4_RC_at	Abt1	hABT1	activator of basal transcription	gene name/no ORF	EH381939	transcription /// regulation of transcription, DNA-dependent /// transcription from RNA polymerase II promoter	nucleotide binding /// DNA binding /// general RNA polymerase II transcription factor activity	nucleus /// transcription factor complex	---	---
G17-51.1_RC_at	Acaca /// LOC672245	ACC,ACAC,ACC1,ACCA	acetyl-Coenzyme A carboxylase alpha /// similar to acetyl-coenzyme A carboxylase alpha	gene name/no ORF	EH382135	metabolism	acetyl-CoA carboxylase activity /// ligase activity /// catalytic activity /// ATP binding /// biotin binding /// acetyl-CoA carboxylase activity	---	Fatty_Acid_Synthesis /// Fatty_Acid_Synthesis /// Fatty acid biosynthesis /// Tetracycline biosynthesis /// Pyruvate metabolism /// Propanoate metabolism /// Insulin signaling pathway	www.genmapp.org/HTML_MAPPs/Mouse/Mm_Contributed_20051212/metabolic_process-GenMAPP/Mm_Fatty_Acid_Synthesis/Mm_Fatty_Acid_Synthesis.htm /// www.genmapp.org/HTML_MAPPs/Mouse/Mm_Contributed_20051212/metabolic_process-GenMAPP/Mm_Fatty_Acid_Synthesis/Mm_Fatty_Acid_Synthesis.htm /// www.genome.ad.jp/dbget-bin/show_pathway?MAP00061+6.4.1.2 /// www.genome.ad.jp/dbget-bin/show_pathway?MAP00253+6.4.1.2 ///…
F24-52.4_RC_at	Acacb	ACC2,ACCB,HACC275	acetyl-Coenzyme A carboxylase beta	gene name/no ORF	EH381967	phosphoenolpyruvate-dependent sugar phosphotransferase system /// metabolism	acetyl-CoA carboxylase activity /// biotin carboxylase activity /// catalytic activity /// ATP binding /// biotin binding /// ligase activity	biotin carboxylase complex	Fatty_Acid_Synthesis /// Fatty_Acid_Synthesis /// Fatty_Acid_Synthesis /// Fatty acid biosynthesis /// Fatty acid biosynthesis /// Tetracycline biosynthesis /// Pyruvate metabolism /// Propanoate metabolism /// Insulin signaling pathway	www.genmapp.org/HTML_MAPPs/Mouse/Mm_Contributed_20051212/metabolic_process-GenMAPP/Mm_Fatty_Acid_Synthesis/Mm_Fatty_Acid_Synthesis.htm /// www.genmapp.org/HTML_MAPPs/Mouse/Mm_Contributed_20051212/metabolic_process-GenMAPP/Mm_Fatty_Acid_Synthesis/Mm_Fatty_Acid_Synthesis.htm /// www.genmapp.org/HTML_MAPPs/Mouse/Mm_Contributed_20051212/metabolic_process-GenMAPP/Mm_Fatty_Acid_Synthesis/Mm_Fatty_Acid_…
G24-40.3_RC_s_at	Acads	SCAD,ACAD3	acyl-Coenzyme A dehydrogenase, short chain	gene name/no ORF	EH381137	electron transport /// lipid metabolism /// fatty acid metabolism /// metabolism	acyl-CoA dehydrogenase activity /// butyryl-CoA dehydrogenase activity /// oxidoreductase activity /// oxidoreductase activity, acting on the CH-CH group of donors /// FAD binding	mitochondrion /// mitochondrion	Fatty_Acid_Degradation /// Fatty_Acid_Degradation /// Mitochondrial_fatty_acid_betaoxidation /// Mitochondrial_fatty_acid_betaoxidation	www.genmapp.org/HTML_MAPPs/Mouse/Mm_Contributed_20051212/metabolic_process-GenMAPP/Mm_Fatty_Acid_Degradation/Mm_Fatty_Acid_Degradation.htm /// www.genmapp.org/HTML_MAPPs/Mouse/Mm_Contributed_20051212/metabolic_process-GenMAPP/Mm_Fatty_Acid_Degradation/Mm_Fatty_Acid_Degradation.htm /// www.genmapp.org/HTML_MAPPs/Mouse/Mm_Contributed_20051212/metabolic_process-GenMAPP/Mm_Mitochondrial_fatty_acid_be…
E10-45.3_RC_at	Acsbg1	BG1,BGM,hBG1,hsBG,GR-LACS,FLJ30320,KIAA0631,MGC14352	acyl-CoA synthetase bubblegum family member 1	gene name/no ORF	EH382087	long-chain fatty acid metabolism /// very-long-chain fatty acid metabolism /// long-chain fatty acid metabolism /// myelination /// metabolism	long-chain-fatty-acid-CoA ligase activity /// long-chain-fatty-acid-CoA ligase activity /// very-long-chain-fatty-acid-CoA ligase activity /// catalytic activity	cytoplasm	---	---
N10-50.4_RC_at	Acss1	ACAS2L,AceCS2L,MGC33843	acyl-CoA synthetase short-chain family member 1	gene name/no ORF	EH381875	acetyl-CoA biosynthesis /// metabolism /// metabolism	catalytic activity /// acetate-CoA ligase activity /// AMP binding /// ligase activity /// catalytic activity /// acetate-CoA ligase activity	mitochondrion /// mitochondrial matrix	---	---
L01-48.2_RC_at	Actr2	ARP2	ARP2 actin-related protein 2 homolog (yeast)	gene name/no ORF	EH381431	cell motility	structural molecule activity /// structural constituent of cytoskeleton /// protein binding /// structural molecule activity	cytoskeleton /// Arp2/3 protein complex /// actin cytoskeleton /// cytoskeleton	---	---
J12-50.4_RC_at	Adam11	MDC	a disintegrin and metallopeptidase domain 11	gene name/no ORF	EH382403	proteolysis /// integrin-mediated signaling pathway	metalloendopeptidase activity /// peptidase activity /// metallopeptidase activity /// zinc ion binding	membrane /// integral to membrane /// integral to membrane	---	---
F10-42.4_RC_at	Adam9	MCMP,MDC9,Mltng,KIAA0021	a disintegrin and metallopeptidase domain 9 (meltrin gamma)	gene name/no ORF	EH382575	proteolysis /// integrin-mediated signaling pathway /// proteolysis	metalloendopeptidase activity /// peptidase activity /// metallopeptidase activity /// zinc ion binding /// hydrolase activity /// metal ion binding /// protein binding /// metalloendopeptidase activity	cytoplasm /// plasma membrane /// membrane /// integral to membrane	---	---
O21-51.1_RC_at	Adar	DSH,G1P1,IFI4,p136,ADAR1,DRADA,DSRAD,K88dsRBP	adenosine deaminase, RNA-specific	gene name/no ORF	EH382260	transcription /// regulation of transcription, DNA-dependent /// RNA processing /// mRNA processing /// base conversion or substitution editing /// RNA processing	DNA binding /// left-handed Z-DNA binding /// RNA binding /// double-stranded RNA binding /// double-stranded RNA adenosine deaminase activity /// adenosine deaminase activity /// zinc ion binding /// hydrolase activity /// metal ion binding /// RNA binding /// double-stranded RNA binding /// adenosine deaminase activity /// double-stranded RNA adenosine deaminase activity	intracellular /// nucleus /// intracellular	mRNA_processing_binding_Reactome	www.genmapp.org/HTML_MAPPs/Mouse/Mm_Contributed_20051212/cellular_process-GenMAPP/Mm_mRNA_processing_binding_Reactome/Mm_mRNA_processing_binding_Reactome.htm
B22-41.4_RC_at	Adarb2	RED2,ADAR3,hRED2,FLJ25034,FLJ36975	adenosine deaminase, RNA-specific, B2	gene name/no ORF	EH382518	RNA processing /// mRNA processing /// steroid biosynthesis /// cholesterol biosynthesis /// isoprenoid biosynthesis /// lipid biosynthesis /// carotenoid biosynthesis /// sterol biosynthesis /// RNA processing	RNA binding /// double-stranded RNA binding /// adenosine deaminase activity /// zinc ion binding /// hydrolase activity /// metal ion binding /// magnesium ion binding /// isopentenyl-diphosphate delta-isomerase activity /// isomerase activity /// RNA binding /// double-stranded RNA binding /// adenosine deaminase activity	intracellular /// nucleus /// peroxisome /// intracellular	Cholesterol_Biosynthesis /// Circadian_Exercise /// mRNA_processing_binding_Reactome /// mRNA_processing_binding_Reactome	www.genmapp.org/HTML_MAPPs/Mouse/Mm_Contributed_20051212/metabolic_process-GenMAPP/Mm_Cholesterol_Biosynthesis/Mm_Cholesterol_Biosynthesis.htm /// www.genmapp.org/HTML_MAPPs/Mouse/Mm_Contributed_20051212/physiological_process-GenMAPP/Mm_Circadian_Exercise/Mm_Circadian_Exercise.htm /// www.genmapp.org/HTML_MAPPs/Mouse/Mm_Contributed_20051212/cellular_process-GenMAPP/Mm_mRNA_processing_binding_Reac…
B23-47.2_RC_at	ADCY1	null	adenylate cyclase 1 (brain)	gene name/no ORF	EH381672	cAMP biosynthesis /// intracellular signaling cascade /// cAMP biosynthesis /// cyclic nucleotide biosynthesis	magnesium ion binding /// calmodulin binding /// calcium- and calmodulin-responsive adenylate cyclase activity /// adenylate cyclase activity /// calmodulin binding /// lyase activity /// phosphorus-oxygen lyase activity /// metal ion binding	membrane /// integral to membrane /// integral to membrane	G_Protein_Signaling /// G_Protein_Signaling /// Calcium_regulation_in_cardiac_cells /// Calcium_regulation_in_cardiac_cells /// Smooth_muscle_contraction /// Smooth_muscle_contraction /// Purine metabolism /// Calcium signaling pathway /// Gap junction /// Long-term potentiation /// Olfactory transduction /// Taste transduction /// GnRH signaling pathway	www.genmapp.org/HTML_MAPPs/Human/Hs_Contributed_20051123/cellular_process-GenMAPP/Hs_G_Protein_Signaling/Hs_G_Protein_Signaling.htm /// www.genmapp.org/HTML_MAPPs/Human/Hs_Contributed_20051123/cellular_process-GenMAPP/Hs_G_Protein_Signaling/Hs_G_Protein_Signaling.htm /// www.genmapp.org/HTML_MAPPs/Human/Hs_Contributed_20051123/physiological_process-GenMAPP/Hs_Calcium_regulation_in_cardiac_cells/H…
B15-46.2_RC_at	Adcy9	null	adenylate cyclase 9	gene name/no ORF	EH381395	cAMP biosynthesis /// adenylate cyclase activation /// intracellular signaling cascade /// cyclic nucleotide biosynthesis /// cAMP biosynthesis	magnesium ion binding /// adenylate cyclase activity /// lyase activity /// phosphorus-oxygen lyase activity /// metal ion binding /// adenylate cyclase activity	plasma membrane /// membrane /// integral to membrane /// integral to membrane	G_Protein_Signaling /// Calcium_regulation_in_cardiac_cells /// Smooth_muscle_contraction /// Purine metabolism /// Calcium signaling pathway /// Gap junction /// Long-term potentiation /// Olfactory transduction /// Taste transduction /// GnRH signaling pathway	www.genmapp.org/HTML_MAPPs/Mouse/Mm_Contributed_20051212/cellular_process-GenMAPP/Mm_G_Protein_Signaling/Mm_G_Protein_Signaling.htm /// www.genmapp.org/HTML_MAPPs/Mouse/Mm_Contributed_20051212/physiological_process-GenMAPP/Mm_Calcium_regulation_in_cardiac_cells/Mm_Calcium_regulation_in_cardiac_cells.htm /// www.genmapp.org/HTML_MAPPs/Mouse/Mm_Contributed_20051212/physiological_process-GenMAPP/Mm_…
I10-45.3_RC_at	Adfp	ADRP,MGC10598	adipose differentiation related protein	gene name/no ORF	EH382589	long-chain fatty acid transport /// sequestering of lipid	protein binding	nucleus /// cytoplasm /// lipid particle /// plasma membrane /// membrane /// membrane	---	---
H15-43.2_RC_at	Adhfe1	ADH8,FLJ32430,HMFT2263,MGC48605	alcohol dehydrogenase, iron containing, 1	gene name/no ORF	EH382540	metabolism /// metabolism	iron ion binding /// oxidoreductase activity /// methanol dehydrogenase activity /// iron ion binding /// oxidoreductase activity	---	---	---
E01-43.1_RC_at	Adpgk	ADP-GK,DKFZP434B195,2610017G09Rik	ADP-dependent glucokinase	gene name/no ORF	EH381438	carbohydrate metabolism /// glucose metabolism /// glycolysis	magnesium ion binding /// phosphofructokinase activity /// kinase activity /// transferase activity /// phosphotransferase activity, alcohol group as acceptor /// metal ion binding	---	---	---
E14-40.3_RC_at	Aes	GRG,ESP1,GRG5,TLE5,AES-1,AES-2	amino-terminal enhancer of split	gene name/no ORF	EH381419	skeletal development /// transcription /// regulation of transcription, DNA-dependent /// regulation of transcription from RNA polymerase II promoter /// Wnt receptor signaling pathway /// negative regulation of transcription /// regulation of growth	transcription corepressor activity /// protein binding /// transcription regulator activity /// protein binding	nucleus /// nucleus /// nucleus	---	---
P08-44.4_RC_at	Aff2	FMR2,MRX2,OX19,FRAXE	AF4/FMR2 family, member 2	gene name/no ORF	EH382681	learning and/or memory	---	---	---	---
G21-43.1_RC_at	AGPAT2	BSCL,BSCL1,LPAAB,1-AGPAT2,LPAAT-beta	1-acylglycerol-3-phosphate O-acyltransferase 2 (lysophosphatidic acid acyltransferase, beta)	gene name/no ORF	EH382544	phosphatidic acid biosynthesis /// metabolism /// phospholipid biosynthesis /// phospholipid biosynthesis /// phospholipid metabolism	1-acylglycerol-3-phosphate O-acyltransferase activity /// 1-acylglycerol-3-phosphate O-acyltransferase activity /// acyltransferase activity /// transferase activity /// 1-acylglycerol-3-phosphate O-acyltransferase activity	endoplasmic reticulum /// membrane /// integral to membrane	Glycerolipid metabolism /// Glycerophospholipid metabolism /// Ether lipid metabolism	www.genome.ad.jp/dbget-bin/show_pathway?MAP00561+2.3.1.51 /// www.genome.ad.jp/dbget-bin/show_pathway?MAP00564+2.3.1.51 /// www.genome.ad.jp/dbget-bin/show_pathway?MAP00565+2.3.1.51
J08-45.4_RC_at	Agpat3	MGC4604,LPAAT-GAMMA1	1-acylglycerol-3-phosphate O-acyltransferase 3	gene name/no ORF	EH382500	metabolism /// phospholipid biosynthesis /// metabolism	1-acylglycerol-3-phosphate O-acyltransferase activity /// acyltransferase activity /// transferase activity /// acyltransferase activity /// transferase activity /// 1-acylglycerol-3-phosphate O-acyltransferase activity	membrane /// integral to membrane	Glycerolipid metabolism /// Glycerophospholipid metabolism /// Ether lipid metabolism	www.genome.ad.jp/dbget-bin/show_pathway?MAP00561+2.3.1.51 /// www.genome.ad.jp/dbget-bin/show_pathway?MAP00564+2.3.1.51 /// www.genome.ad.jp/dbget-bin/show_pathway?MAP00565+2.3.1.51
O15-44.1_RC_at	Agpat5	LPAAT-e,1-AGPAT5,LPAAT-epsilon	1-acylglycerol-3-phosphate O-acyltransferase 5 (lysophosphatidic acid acyltransferase, epsilon)	gene name/no ORF	EH381620	metabolism /// phospholipid biosynthesis	1-acylglycerol-3-phosphate O-acyltransferase activity /// acyltransferase activity /// transferase activity /// 1-acylglycerol-3-phosphate O-acyltransferase activity	membrane /// integral to membrane	---	---
A04-54.3_RC_s_at	Ahcy	SAHH	S-adenosylhomocysteine hydrolase	gene name/no ORF	EH381498	one-carbon compound metabolism /// S-adenosylhomocysteine catabolism	adenosylhomocysteinase activity /// hydrolase activity /// protein binding /// adenosylhomocysteinase activity	---	Methionine metabolism /// Selenoamino acid metabolism	www.genome.ad.jp/dbget-bin/show_pathway?MAP00271+3.3.1.1 /// www.genome.ad.jp/dbget-bin/show_pathway?MAP00450+3.3.1.1
B21-40.2_RC_s_at	Ak2	ADK2	adenylate kinase 2	gene name/no ORF	EH382746	nucleobase, nucleoside, nucleotide and nucleic acid metabolism	nucleotide binding /// adenylate kinase activity /// ATP binding /// kinase activity /// transferase activity /// phosphotransferase activity, phosphate group as acceptor /// nucleotide kinase activity	mitochondrion /// mitochondrial inner membrane /// mitochondrion	Purine metabolism	www.genome.ad.jp/dbget-bin/show_pathway?MAP00230+2.7.4.3
E16-49.3_RC_s_at	AKAP11	PRKA11,AKAP220,FLJ11304,KIAA0629,DKFZp781I12161	A kinase (PRKA) anchor protein 11	gene name/no ORF	EH381169	protein kinase cascade	protein phosphatase 1 binding /// protein kinase A binding	---	G_Protein_Signaling	www.genmapp.org/HTML_MAPPs/Human/Hs_Contributed_20051123/cellular_process-GenMAPP/Hs_G_Protein_Signaling/Hs_G_Protein_Signaling.htm
B04-48.4_RC_at	Akap7	AKAP18	A kinase (PRKA) anchor protein 7	gene name/no ORF	EH381399	transmembrane receptor protein serine/threonine kinase signaling pathway /// protein localization	protein binding /// kinase activity /// protein kinase binding /// protein kinase A binding	nucleus /// membrane	G_Protein_Signaling	www.genmapp.org/HTML_MAPPs/Mouse/Mm_Contributed_20051212/cellular_process-GenMAPP/Mm_G_Protein_Signaling/Mm_G_Protein_Signaling.htm
G05-49.1_RC_at	Aldh1a2	RALDH2,MGC26444,RALDH2-T,RALDH(II)	aldehyde dehydrogenase family 1, subfamily A2	gene name/no ORF	EH382656	eye development (sensu Mammalia) /// metabolism /// positive regulation of cell proliferation /// determination of bilateral symmetry /// anterior/posterior pattern formation /// proximal/distal pattern formation /// neural crest cell development /// morphogenesis of embryonic epithelium /// neuron differentiation /// embryonic limb morphogenesis /// forebrain development /// hindbrain developmen…	retinal dehydrogenase activity /// 3-chloroallyl aldehyde dehydrogenase activity /// oxidoreductase activity /// retinal dehydrogenase activity	---	---	---
G13-42.1_RC_at	Aldh2	ALDM,ALDHI,ALDH-E2,MGC1806	aldehyde dehydrogenase 2, mitochondrial	gene name/no ORF	EH381639	metabolism	aldehyde dehydrogenase (NAD) activity /// oxidoreductase activity	mitochondrion /// mitochondrion	---	---
B23-53.2_RC_s_at	Aldh4a1	P5CD,ALDH4,P5CDh,P5CDhL,P5CDhS	aldehyde dehydrogenase 4 family, member A1	gene name/no ORF	EH381449	proline metabolism /// proline biosynthesis /// proline catabolism /// metabolism /// metabolism /// proline metabolism	1-pyrroline-5-carboxylate dehydrogenase activity /// aldehyde dehydrogenase (NAD) activity /// electron carrier activity /// oxidoreductase activity /// oxidoreductase activity /// 1-pyrroline-5-carboxylate dehydrogenase activity	mitochondrion /// mitochondrion /// mitochondrion /// mitochondrial matrix /// mitochondrial matrix	---	---
O20-54.3_RC_at	ALKBH1	ABH,alkB,hABH,ALKBH	alkB, alkylation repair homolog 1 (E. coli)	gene name/no ORF	EH382226	DNA dealkylation /// DNA repair	---	---	---	---
M16-42.3_RC_at	Aloxe3	MGC119694,MGC119695,MGC119696	arachidonate lipoxygenase 3	gene name/no ORF	EH381478	electron transport /// leukotriene metabolism /// metabolism /// leukotriene biosynthesis	catalytic activity /// iron ion binding /// lipoxygenase activity /// oxidoreductase activity /// oxidoreductase activity, acting on single donors with incorporation of molecular oxygen, incorporation of two atoms of oxygen /// metal ion binding /// oxidoreductase activity	---	---	---
N21-45.2_RC_at	Als2cr13	FAM117B,FLJ38771,DKFZp686H01244	amyotrophic lateral sclerosis 2 (juvenile) chromosome region, candidate 13 (human)	gene name/no ORF	EH382702	---	---	---	---	---
D02-52.4_RC_at	AMIGO2	ALI1,DEGA	adhesion molecule with Ig-like domain 2	gene name/no ORF	EH382130	cell adhesion /// homophilic cell adhesion /// heterophilic cell adhesion /// negative regulation of programmed cell death	protein binding /// protein binding	integral to plasma membrane /// membrane /// integral to membrane	---	---
I11-40.1_RC_s_at	Amot	KIAA1071	angiomotin	gene name/no ORF	EH381895	vasculogenesis /// embryonic development (sensu Mammalia) /// chemotaxis /// gastrulation (sensu Mammalia) /// negative regulation of angiogenesis /// regulation of cell migration /// positive regulation of embryonic development /// cell migration during gastrulation /// positive regulation of blood vessel endothelial cell migration /// positive regulation of angiogenesis	receptor activity /// angiostatin binding	ruffle /// external side of plasma membrane /// lamellipodium /// lamellipodium /// endocytic vesicle /// actin filament /// cytoplasmic vesicle	---	---
H23-50.2_RC_at	Amotl2	LCCP	angiomotin like 2	gene name/no ORF	EH381051	---	protein binding /// identical protein binding	tight junction	---	---
J02-42.4_RC_s_at	Anapc7	APC7	anaphase promoting complex subunit 7	gene name/no ORF	EH382318	ubiquitin cycle /// cell cycle /// mitosis /// cell division	binding /// protein binding	---	---	---
E09-45.1_RC_at	Angpt1	AGP1,AGPT,ANG1	angiopoietin 1	gene name/no ORF	EH381998	angiogenesis /// transmembrane receptor protein tyrosine kinase signaling pathway /// development /// endoderm development /// cell differentiation	vascular endothelial growth factor receptor binding	extracellular space	---	---
E01-44.1_RC_s_at	ANK2	LQT4,FLJ38277,DKFZp686P0948,DKFZp686M09125	Ankyrin 2, neuronal	gene name/no ORF	EH380857	signal transduction	structural constituent of cytoskeleton /// protein binding	actin cytoskeleton /// membrane /// cytoskeleton	---	---
N23-48.2_RC_x_at	ANKH	ANK,CMDJ,HANK,MANK,CCAL2,CPPDD,FLJ27166	Ankylosis, progressive homolog (mouse)	gene name/no ORF	EH382232	skeletal development /// transport /// phosphate transport /// sensory perception of sound /// locomotory behavior /// regulation of bone mineralization /// regulation of bone mineralization	inorganic phosphate transporter activity /// inorganic diphosphate transporter activity /// phosphate transporter activity	membrane /// integral to membrane /// outer membrane /// outer membrane /// integral to membrane	---	---
N03-51.2_RC_at	Antxr1	ATR,TEM8,FLJ10601,FLJ11298,FLJ21776	anthrax toxin receptor 1	gene name/no ORF	EH381254	---	receptor activity /// metal ion binding	extracellular space /// plasma membrane /// membrane /// integral to membrane /// integral to membrane	---	---
M13-53.1_RC_at	Anxa6	ANX6,CBP68	annexin A6	gene name/no ORF	EH381383	calcium ion transport /// regulation of muscle contraction	calcium ion binding /// calcium-dependent phospholipid binding	perinuclear region	Prostaglandin_synthesis_regulation /// Prostaglandin_synthesis_regulation /// Prostaglandin_synthesis_regulation /// Prostaglandin_synthesis_regulation	www.genmapp.org/HTML_MAPPs/Mouse/Mm_Contributed_20051212/metabolic_process-GenMAPP/Mm_Prostaglandin_synthesis_regulation/Mm_Prostaglandin_synthesis_regulation.htm /// www.genmapp.org/HTML_MAPPs/Mouse/Mm_Contributed_20051212/metabolic_process-GenMAPP/Mm_Prostaglandin_synthesis_regulation/Mm_Prostaglandin_synthesis_regulation.htm /// www.genmapp.org/HTML_MAPPs/Mouse/Mm_Contributed_20051212/metaboli…
L05-53.2_RC_at	Ap1b1	ADTB1,BAM22,AP105A,CLAPB2	adaptor protein complex AP-1, beta 1 subunit	gene name/no ORF	EH382617	protein complex assembly /// transport /// intracellular protein transport /// endocytosis /// protein transport /// vesicle-mediated transport /// intracellular protein transport	binding /// protein binding	Golgi trans face /// coated pit /// clathrin coat of trans-Golgi network vesicle	---	---
C15-49.1_RC_at	Ap1m1	AP47,CLTNM,MU-1A,CLAPM2	adaptor-related protein complex AP-1, mu subunit 1	gene name/no ORF	EH381484	transport /// intracellular protein transport /// protein transport /// vesicle-mediated transport /// intracellular protein transport	---	Golgi trans face /// coated pit /// clathrin vesicle coat	---	---
P13-46.2_RC_at	Ap3s2	AP3S3,sigma3b,FLJ35955	adaptor-related protein complex 3, sigma 2 subunit	gene name/no ORF	EH382102	transport /// intracellular protein transport /// intracellular protein transport /// protein transport /// vesicle-mediated transport /// intracellular protein transport	---	Golgi apparatus /// Golgi trans face /// clathrin vesicle coat /// clathrin adaptor complex /// coated vesicle membrane	---	---
J01-53.2_RC_at	Ap4b1	BETA-4	adaptor-related protein complex AP-4, beta 1	gene name/no ORF	EH381511	transport /// intracellular protein transport /// protein transport /// vesicle-mediated transport	binding	Golgi trans face /// Golgi trans face /// coated pit	---	---
G21-44.1_RC_s_at	Api5	AAC11,AAC-11,API5L1	apoptosis inhibitor 5	gene name/no ORF	EH381591	transport /// apoptosis /// anti-apoptosis	binding /// fibroblast growth factor binding	nucleus /// spliceosome complex	---	---
D08-53.4_RC_at	APPL	APPL1,DIP13alpha	adaptor protein containing pH domain, PTB domain and leucine zipper motif 1	gene name/no ORF	EH382480	cell cycle /// signal transduction /// cell proliferation	protein binding	nucleus /// cytoplasm /// endosome membrane /// membrane /// NuRD complex /// nucleus	---	---
L14-50.4_RC_at	APRIN	AS3,CG008,FLJ23236,KIAA0979,RP1-267P19.1	androgen-induced proliferation inhibitor	gene name/no ORF	EH380697	---	binding /// protein binding	---	---	---
M01-50.1_RC_at	Arc	KIAA0278	activity regulated cytoskeletal-associated protein	gene name/no ORF	EH381509	endoderm development /// anterior/posterior pattern formation	actin binding	cytoskeleton	---	---
G07-53.1_RC_at	ARHGAP11A	KIAA0013,MGC70740,GAP(1-12)	Rho GTPase activating protein 11A	gene name/no ORF	EH382686	signal transduction	---	intracellular	---	---
I11-43.1_RC_at	Arhgap29	PARG1,RP11-255E17.1	Rho GTPase activating protein 29	gene name/no ORF	EH381731	intracellular signaling cascade /// signal transduction /// intracellular signaling cascade	---	intracellular	---	---
K15-48.1_RC_at	Arhgap8	PP610,BPGAP1,FLJ20185	Rho GTPase activating protein 8	gene name/no ORF	EH382839	actin cytoskeleton organization and biogenesis /// positive regulation of cell migration	GTPase activator activity	---	---	---
D07-44.2_RC_at	Arhgef12	LARG,PRO2792,KIAA0382,DKFZp686O2372	Rho guanine nucleotide exchange factor (GEF) 12	gene name/no ORF	EH381716	intracellular signaling cascade /// regulation of Rho protein signal transduction	guanyl-nucleotide exchange factor activity /// Rho guanyl-nucleotide exchange factor activity /// GTPase activator activity /// protein binding	intracellular	---	---
G09-42.1_RC_s_at	Arl8b	Gie1,ARL10C,FLJ10702	ADP-ribosylation factor-like 8B	gene name/no ORF	EH381156	rRNA processing /// ribosome biogenesis /// small GTPase mediated signal transduction	nucleotide binding /// GTP binding	intracellular /// membrane	---	---
O04-40.3_RC_at	Arnt2	KIAA0307	aryl hydrocarbon receptor nuclear translocator 2	gene name/no ORF	EH382637	two-component signal transduction system (phosphorelay) /// transcription /// regulation of transcription, DNA-dependent /// signal transduction /// regulation of transcription /// positive regulation of transcription from RNA polymerase II promoter /// positive regulation of transcription from RNA polymerase II promoter /// central nervous system development /// positive regulation of transcript…	two-component sensor activity /// DNA binding /// transcription factor activity /// signal transducer activity /// receptor activity /// transcription regulator activity /// protein heterodimerization activity /// aryl hydrocarbon receptor binding /// aryl hydrocarbon receptor nuclear translocator activity /// protein heterodimerization activity /// transcription factor activity /// DNA binding /…	nucleus /// transcription factor complex /// nucleus	---	---
J17-50.2_RC_s_at	Arpc5	ARC16,p16-Arc,dJ127C7.3	actin related protein 2/3 complex, subunit 5	gene name/no ORF	EH382138	cell motility /// actin filament organization /// regulation of actin filament polymerization	structural constituent of cytoskeleton	cytoplasm /// cytoskeleton /// Arp2/3 protein complex /// Arp2/3 protein complex /// actin cytoskeleton /// lamellipodium	---	---
J18-42.4_RC_at	ARPP-19	ARPP16,ARPP19,ARPP-16,FLJ41622	cyclic AMP phosphoprotein, 19 kD	gene name/no ORF	EH381234	positive regulation of gluconeogenesis /// positive regulation of glucose import	receptor binding /// potassium channel regulator activity	---	---	---
A15-51.1_RC_s_at	ARRDC3	TLIMP,KIAA1376	arrestin domain containing 3	gene name/no ORF	EH380747	---	---	---	---	---
L24-49.4_RC_at	ASMTL	ASTML,ASMTLX,ASMTLY	acetylserotonin O-methyltransferase-like	gene name/no ORF	EH382826	melatonin biosynthesis	O-methyltransferase activity /// transferase activity /// acetylserotonin O-methyltransferase activity	---	---	---
F22-49.4_RC_at	Asna1	ARSA1,ARSA-I,MGC3821	arsA (bacterial) arsenite transporter, ATP-binding, homolog 1	gene name/no ORF	EH381114	anion transport /// response to arsenic	nucleotide binding /// ATP binding /// arsenite-transporting ATPase activity /// hydrolase activity	membrane	---	---
A05-40.1_RC_s_at	Asnsd1	NS3TP1,FLJ20752,NBLA00058	asparagine synthetase domain containing 1	gene name/no ORF	EH382443	asparagine biosynthesis /// protein amino acid prenylation /// asparagine biosynthesis	asparagine synthase (glutamine-hydrolyzing) activity /// protein prenyltransferase activity /// transferase activity /// hydrolase activity /// asparagine synthase (glutamine-hydrolyzing) activity	---	---	---
F09-48.2_RC_at	Atp11a	ATPIH,ATPIS	ATPase, class VI, type 11A	gene name/no ORF	EH381703	cation transport /// metabolism	nucleotide binding /// magnesium ion binding /// catalytic activity /// phospholipid-translocating ATPase activity /// ATP binding /// ATPase activity, coupled to transmembrane movement of ions, phosphorylative mechanism /// hydrolase activity /// ATPase activity /// metal ion binding	membrane /// integral to membrane /// integral to membrane	---	---
A24-52.3_RC_at	Atp11b	ATPIF,ATPIR,KIAA0956,MGC46576,DKFZP434J238,DKFZP434N1615	ATPase, Class VI, type 11B	gene name/no ORF	EH382664	cation transport /// metabolism /// cation transport /// metabolism	nucleotide binding /// catalytic activity /// ATP binding /// ATPase activity, coupled to transmembrane movement of ions, phosphorylative mechanism /// hydrolase activity /// ATPase activity /// catalytic activity /// ATP binding /// ATPase activity, coupled to transmembrane movement of ions, phosphorylative mechanism /// ATPase activity	membrane /// integral to membrane /// membrane /// integral to membrane	---	---
B19-54.2_RC_at	Atp13a3	null	ATPase type 13A3	gene name/no ORF	EH382638	---	---	---	---	---
J07-53.2_RC_at	Atp2a2	DD,DAR,ATP2B,SERCA2,MGC45367	ATPase, Ca++ transporting, cardiac muscle, slow twitch 2	gene name/no ORF	EH381095	transport /// ion transport /// cation transport /// calcium ion transport /// calcium ion homeostasis /// calcium ion homeostasis /// regulation of muscle contraction /// ER-nuclear signaling pathway /// metabolism /// proton transport	nucleotide binding /// magnesium ion binding /// catalytic activity /// calcium-transporting ATPase activity /// calcium ion binding /// ATP binding /// ATPase activity, coupled to transmembrane movement of ions, phosphorylative mechanism /// hydrolase activity /// hydrolase activity, acting on acid anhydrides, catalyzing transmembrane movement of substances /// metal ion binding /// calcium-tran…	endoplasmic reticulum /// microsome /// membrane /// integral to membrane /// sarcoplasmic reticulum /// sarcoplasmic reticulum	Calcium_regulation_in_cardiac_cells /// Calcium_regulation_in_cardiac_cells /// Smooth_muscle_contraction /// Smooth_muscle_contraction /// Calcium signaling pathway	www.genmapp.org/HTML_MAPPs/Mouse/Mm_Contributed_20051212/physiological_process-GenMAPP/Mm_Calcium_regulation_in_cardiac_cells/Mm_Calcium_regulation_in_cardiac_cells.htm /// www.genmapp.org/HTML_MAPPs/Mouse/Mm_Contributed_20051212/physiological_process-GenMAPP/Mm_Calcium_regulation_in_cardiac_cells/Mm_Calcium_regulation_in_cardiac_cells.htm /// www.genmapp.org/HTML_MAPPs/Mouse/Mm_Contributed_20051…
L01-44.2_RC_s_at	Atp5g2	null	ATP synthase, H+ transporting, mitochondrial F0 complex, subunit c (subunit 9), isoform 2	gene name/no ORF	EH382543	transport /// ion transport /// hydrogen transport /// ATP synthesis coupled proton transport /// proton transport	lipid binding /// hydrogen-exporting ATPase activity, phosphorylative mechanism /// hydrogen ion transporter activity /// hydrogen-transporting ATP synthase activity, rotational mechanism /// hydrogen-transporting ATPase activity, rotational mechanism	mitochondrion /// membrane /// integral to membrane /// proton-transporting two-sector ATPase complex /// proton-transporting ATP synthase complex, coupling factor F(o) /// mitochondrion /// membrane	Electron_Transport_Chain	www.genmapp.org/HTML_MAPPs/Mouse/Mm_Contributed_20051212/metabolic_process-GenMAPP/Mm_Electron_Transport_Chain/Mm_Electron_Transport_Chain.htm
G03-46.1_RC_x_at	Atp6ap2	M8-9,MRXE,XMRE,HT028,ELDF10,ATP6IP2,MSTP009,APT6M8-9,ATP6M8-9,MGC99577	ATPase, H+ transporting, lysosomal accessory protein 2	gene name/no ORF	EH382412	proton transport	receptor activity /// hydrogen ion transporter activity /// hydrolase activity	membrane /// integral to membrane /// integral to membrane	---	---
B09-54.2_RC_s_at	Atp6v0a1	a1,Stv1,VPP1,Vph1,ATP6N1,ATP6N1A,DKFZp781J1951	ATPase, H+ transporting, lysosomal V0 subunit A1	gene name/no ORF	EH382147	transport /// ion transport /// proton transport /// embryonic development (sensu Mammalia) /// transcription initiation from RNA polymerase II promoter /// brain development /// heart development /// myeloid cell differentiation	hydrogen ion transporter activity /// chromatin binding /// transcription coactivator activity /// transcriptional activator activity /// estrogen receptor binding /// retinoid X receptor binding /// thyroid hormone receptor binding	cytoplasm /// membrane /// integral to membrane /// nucleus /// transcription factor complex	Oxidative phosphorylation /// ATP synthesis /// Photosynthesis /// Flagellar assembly /// Type III secretion system /// Epithelial cell signaling in Helicobacter pylori	www.genome.ad.jp/dbget-bin/show_pathway?MAP00190+3.6.3.14 /// www.genome.ad.jp/dbget-bin/show_pathway?MAP00193+3.6.3.14 /// www.genome.ad.jp/dbget-bin/show_pathway?MAP00195+3.6.3.14 /// www.genome.ad.jp/dbget-bin/show_pathway?MAP02040+3.6.3.14 /// www.genome.ad.jp/dbget-bin/show_pathway?MAP03070+3.6.3.14 /// www.genome.ad.jp/dbget-bin/show_pathway?MAP05120+3.6.3.14
A01-50.1_RC_s_at	Atp6v1a	HO68,VA68,VPP2,Vma1,ATP6A1,ATP6V1A1	ATPase, H+ transporting, lysosomal V1 subunit A	gene name/no ORF	EH382557	ATP biosynthesis /// transport /// ion transport /// ATP synthesis coupled proton transport /// proton transport	nucleotide binding /// ATP binding /// hydrogen ion transporter activity /// hydrolase activity /// metal ion binding /// hydrogen-transporting ATP synthase activity, rotational mechanism /// hydrogen-transporting ATPase activity, rotational mechanism	mitochondrion /// proton-transporting two-sector ATPase complex	---	---
M17-50.1_RC_at	Atrn	MGCA,DPPT-L,KIAA0548,MGC126754	attractin	gene name/no ORF	EH382450	inflammatory response /// development /// regulation of body size	receptor activity /// protein binding /// sugar binding /// receptor activity	membrane /// integral to membrane /// integral to membrane	---	---
A14-54.3_RC_at	Azin1	OAZI,OAZIN,ODC1L,MGC691,MGC3832	antizyme inhibitor 1	gene name/no ORF	EH381152	polyamine metabolism /// polyamine biosynthesis	catalytic activity	---	Circadian_Exercise	www.genmapp.org/HTML_MAPPs/Mouse/Mm_Contributed_20051212/physiological_process-GenMAPP/Mm_Circadian_Exercise/Mm_Circadian_Exercise.htm
G20-46.3_RC_s_at	B3galnt1	P,P1,GLOB,GLCT3,galT3,Gb4Cer,B3GALT3,beta3Gal-T3	UDP-GalNAc:betaGlcNAc beta 1,3-galactosaminyltransferase, polypeptide 1	gene name/no ORF	EH381048	protein amino acid glycosylation /// oligosaccharide biosynthesis /// protein amino acid glycosylation	magnesium ion binding /// galactosyltransferase activity /// UDP-galactose:beta-N-acetylglucosamine beta-1,3-galactosyltransferase activity /// transferase activity /// transferase activity, transferring glycosyl groups /// galactosylgalactosylglucosylceramide beta-D-acetylgalactosaminyltransferase activity /// galactosyltransferase activity	extracellular space /// membrane /// integral to membrane /// membrane /// integral to membrane	---	---
B08-48.4_RC_s_at	B3galt6	beta3GalT6	UDP-Gal:betaGal beta 1,3-galactosyltransferase, polypeptide 6	gene name/no ORF	EH381530	glycosaminoglycan biosynthesis /// protein amino acid glycosylation /// protein amino acid glycosylation	galactosyltransferase activity /// UDP-galactose:beta-N-acetylglucosamine beta-1,3-galactosyltransferase activity /// transferase activity /// transferase activity, transferring glycosyl groups /// manganese ion binding /// galactosylxylosylprotein 3-beta-galactosyltransferase activity /// galactosyltransferase activity	extracellular space /// Golgi medial cisterna /// membrane /// integral to membrane /// membrane	---	---
D19-46.2_RC_at	B3gnt1	iGAT,iGNT,B3GNT6,B3GN-T1,BETA3GNTI	UDP-GlcNAc:betaGal beta-1,3-N-acetylglucosaminyltransferase 1	gene name/no ORF	EH381326	---	N-acetyllactosaminide beta-1,3-N-acetylglucosaminyltransferase activity /// transferase activity /// transferase activity, transferring glycosyl groups	extracellular space /// membrane /// integral to membrane	---	---
P10-53.4_RC_at	B3gnt2	B3GNT,B3GNT1,B3GN-T1,B3GN-T2,B3GNT-2,BETA3GNT	UDP-GlcNAc:betaGal beta-1,3-N-acetylglucosaminyltransferase 2	gene name/no ORF	EH381652	protein amino acid glycosylation /// protein amino acid glycosylation /// axon guidance /// sensory perception of smell /// protein amino acid glycosylation	galactosyltransferase activity /// UDP-galactose:beta-N-acetylglucosamine beta-1,3-galactosyltransferase activity /// transferase activity /// transferase activity, transferring glycosyl groups /// manganese ion binding /// galactosyltransferase activity	membrane /// integral to membrane /// membrane	Keratan sulfate biosynthesis /// Glycosphingolipid biosynthesis - neo-lactoseries /// Glycan structures - biosynthesis 1 /// Glycan structures - biosynthesis 2	www.genome.ad.jp/dbget-bin/show_pathway?MAP00533+2.4.1.149 /// www.genome.ad.jp/dbget-bin/show_pathway?MAP00602+2.4.1.149 /// www.genome.ad.jp/dbget-bin/show_pathway?MAP01030+2.4.1.149 /// www.genome.ad.jp/dbget-bin/show_pathway?MAP01031+2.4.1.149
E20-42.3_RC_at	Baiap2	BAP2,IRSP53	brain-specific angiogenesis inhibitor 1-associated protein 2	gene name/no ORF	EH382534	Rho protein signal transduction	protein binding	---	---	---
G20-44.3_RC_at	Baiap3	BAP3,KIAA0734,MGC138334	BAI1-associated protein 3	gene name/no ORF	EH381608	---	---	---	---	---
J06-41.4_RC_at	Bccip	TOK-1	BRCA2 and CDKN1A interacting protein	gene name/no ORF	EH382110	regulation of cyclin-dependent protein kinase activity	kinase regulator activity	nuclear cyclin-dependent protein kinase holoenzyme complex	---	---
I24-53.3_RC_s_at	Bckdk	null	branched chain ketoacid dehydrogenase kinase	gene name/no ORF	EH381831	protein amino acid phosphorylation /// phosphorylation /// branched chain family amino acid catabolism /// phosphorylation	protein kinase activity /// ATP binding /// kinase activity /// transferase activity /// transferase activity, transferring phosphorus-containing groups /// kinase activity	mitochondrion /// mitochondrion /// alpha-ketoglutarate dehydrogenase complex (sensu Eukaryota) /// mitochondrion	---	---
F23-43.2_RC_s_at	Bcl2l1	BCLX,BCL2L,Bcl-X,bcl-xL,bcl-xS,BCL-XL/S,DKFZp781P2092	Bcl2-like 1	gene name/no ORF	EH381814	apoptosis /// anti-apoptosis /// response to radiation /// regulation of apoptosis /// negative regulation of apoptosis /// positive regulation of anti-apoptosis /// apoptosis	protein binding /// protein binding	mitochondrion /// membrane /// integral to membrane /// mitochondrion	Apoptosis /// Apoptosis_GenMAPP /// Apoptosis_KEGG /// Apoptosis /// Apoptosis_GenMAPP /// Apoptosis_KEGG	www.genmapp.org/HTML_MAPPs/Mouse/Mm_Contributed_20051212/cellular_process-GenMAPP/Mm_Apoptosis/Mm_Apoptosis.htm /// www.genmapp.org/HTML_MAPPs/Mouse/Mm_Contributed_20051212/cellular_process-GenMAPP/Mm_Apoptosis_GenMAPP/Mm_Apoptosis_GenMAPP.htm /// www.genmapp.org/HTML_MAPPs/Mouse/Mm_Contributed_20051212/cellular_process-GenMAPP/Mm_Apoptosis_KEGG/Mm_Apoptosis_KEGG.htm /// www.genmapp.org/HTML_MAPP…
D19-43.2_RC_at	Bcl2l13	MIL1,BCL-RAMBO	BCL2-like 13 (apoptosis facilitator)	gene name/no ORF	EH381956	apoptosis /// regulation of apoptosis /// induction of apoptosis /// caspase activation /// apoptosis /// regulation of apoptosis	caspase activator activity	mitochondrion /// membrane /// integral to membrane /// mitochondrion /// integral to membrane	---	---
E16-52.3_RC_s_at	Bcl2l2	BCLW,BCL-W,KIAA0271	Bcl2-like 2	gene name/no ORF	EH381565	apoptosis /// apoptosis /// regulation of apoptosis /// apoptosis /// regulation of apoptosis	protein binding	mitochondrion /// membrane /// integral to membrane	Apoptosis_KEGG	www.genmapp.org/HTML_MAPPs/Mouse/Mm_Contributed_20051212/cellular_process-GenMAPP/Mm_Apoptosis_KEGG/Mm_Apoptosis_KEGG.htm
A17-46.1_RC_at	Bcl7a	BCL7	B-cell CLL/lymphoma 7A	gene name/no ORF	EH381643	---	---	---	---	---
D23-53.2_RC_at	Bcl7b	null	B-cell CLL/lymphoma 7B	gene name/no ORF	EH381049	---	---	---	---	---
I08-53.3_RC_at	Bcl9	LGS,MGC131591	B-cell CLL/lymphoma 9	gene name/no ORF	EH382037	Wnt receptor signaling pathway	---	nucleus	---	---
K21-40.1_RC_at	Bclaf1	BTF,KIAA0164,bK211L9.1	BCL2-associated transcription factor 1	gene name/no ORF	EH381910	transcription /// regulation of transcription, DNA-dependent /// negative regulation of transcription /// positive regulation of apoptosis	DNA binding /// protein binding /// transcriptional repressor activity /// DNA binding	nucleus /// nucleus	---	---
A02-53.3_RC_at	Bet1	HBET1,DKFZp781C0425	blocked early in transport 1 homolog (S. cerevisiae)	gene name/no ORF	EH380996	transport /// ER to Golgi vesicle-mediated transport /// protein transport /// vesicle-mediated transport /// ER to Golgi vesicle-mediated transport	---	Golgi membrane /// endoplasmic reticulum /// membrane /// integral to membrane /// integral to membrane	---	---
N15-41.2_RC_at	Bmp1	null	bone morphogenetic protein 1	gene name/no ORF	EH381948	ossification /// proteolysis /// development /// organ morphogenesis /// cell differentiation /// cartilage development	metalloendopeptidase activity /// cytokine activity /// calcium ion binding /// growth factor activity /// peptidase activity /// metallopeptidase activity /// zinc ion binding /// astacin activity /// hydrolase activity /// procollagen C-endopeptidase activity /// metal ion binding	extracellular space	---	---
M09-54.1_RC_x_at	Bmpr1a	ALK3,CD292,ACVRLK3	bone morphogenetic protein receptor, type 1A	gene name/no ORF	EH381094	Mullerian duct regression /// protein amino acid phosphorylation /// transmembrane receptor protein serine/threonine kinase signaling pathway /// transforming growth factor beta receptor signaling pathway /// ectoderm development /// endoderm development /// heart development /// dorsal/ventral axis specification /// anterior/posterior pattern formation /// dorsal/ventral pattern formation /// ce…	nucleotide binding /// magnesium ion binding /// protein kinase activity /// protein serine/threonine kinase activity /// transmembrane receptor protein serine/threonine kinase activity /// receptor signaling protein serine/threonine kinase activity /// protein-tyrosine kinase activity /// receptor activity /// transforming growth factor beta receptor activity /// ATP binding /// kinase activity …	membrane /// integral to membrane /// integral to membrane	---	---
A23-49.1_RC_s_at	Bmpr2	BMR2,BMPR3,BRK-3,T-ALK,BMPR-II	bone morphogenic protein receptor, type II (serine/threonine kinase)	gene name/no ORF	EH382072	protein amino acid phosphorylation /// transforming growth factor beta receptor signaling pathway /// anterior/posterior pattern formation /// transmembrane receptor protein serine/threonine kinase signaling pathway	nucleotide binding /// magnesium ion binding /// protein kinase activity /// protein serine/threonine kinase activity /// transmembrane receptor protein serine/threonine kinase activity /// protein-tyrosine kinase activity /// receptor activity /// transforming growth factor beta receptor activity /// ATP binding /// kinase activity /// transferase activity /// manganese ion binding /// metal ion…	extracellular space /// cell surface /// membrane /// integral to membrane /// integral to membrane	---	---
B20-46.4_RC_s_at	Bnip3l	NIX,BNIP3a	BCL2/adenovirus E1B interacting protein 3-like	gene name/no ORF	EH382328	apoptosis /// regulation of apoptosis /// positive regulation of apoptosis /// induction of apoptosis /// negative regulation of survival gene product activity /// defense response to virus /// apoptosis	protein binding	mitochondrion /// mitochondrial envelope /// membrane /// integral to membrane /// mitochondrion /// integral to membrane	Apoptosis /// Apoptosis	www.genmapp.org/HTML_MAPPs/Mouse/Mm_Contributed_20051212/cellular_process-GenMAPP/Mm_Apoptosis/Mm_Apoptosis.htm /// www.genmapp.org/HTML_MAPPs/Mouse/Mm_Contributed_20051212/cellular_process-GenMAPP/Mm_Apoptosis/Mm_Apoptosis.htm
P13-49.2_RC_at	BRF1	BRF,hBRF,GTF3B,TAF3C,TAF3B2,TF3B90,FLJ42674,TAFIII90,TFIIIB90,MGC105048	BRF1 homolog, subunit of RNA polymerase III transcription initiation factor IIIB (S. cerevisiae)	gene name/no ORF	EH381980	transcription initiation /// regulation of transcription, DNA-dependent /// transcription initiation from RNA polymerase III promoter /// rRNA transcription /// tRNA transcription /// positive regulation of transcription /// transcription /// regulation of transcription /// transcription from RNA polymerase III promoter	transcription factor activity /// RNA polymerase II transcription factor activity /// RNA polymerase III transcription factor activity /// protein binding /// zinc ion binding /// transcriptional activator activity /// metal ion binding /// transcription regulator activity /// translation initiation factor activity	transcription factor TFIIIB complex /// nucleus /// transcription factor complex	---	---
P08-51.4_RC_s_at	BRPF3	null	bromodomain and PHD finger containing, 3	gene name/no ORF	EH381686	regulation of transcription, DNA-dependent	protein binding /// zinc ion binding /// metal ion binding	---	---	---
B18-44.4_RC_at	BRWD2	DR11,WDR11,WDR15,FLJ42531,DKFZp434L1715	bromodomain and WD repeat domain containing 2	gene name/no ORF	EH381595	---	---	membrane /// integral to membrane	---	---
H15-42.2_RC_s_at	Bsg	M6,OK,5F7,TCSF,CD147,EMMPRIN	basigin	gene name/no ORF	EH381845	---	sugar binding /// mannose binding /// protein binding	extracellular space /// membrane /// integral to membrane /// integral to membrane	Matrix_Metalloproteinases /// Matrix_Metalloproteinases /// Matrix_Metalloproteinases	www.genmapp.org/HTML_MAPPs/Mouse/Mm_Contributed_20051212/molecular_function_GenMAPP/Mm_Matrix_Metalloproteinases/Mm_Matrix_Metalloproteinases.htm /// www.genmapp.org/HTML_MAPPs/Mouse/Mm_Contributed_20051212/molecular_function_GenMAPP/Mm_Matrix_Metalloproteinases/Mm_Matrix_Metalloproteinases.htm /// www.genmapp.org/HTML_MAPPs/Mouse/Mm_Contributed_20051212/molecular_function_GenMAPP/Mm_Matrix_Metal…
M03-45.1_RC_at	BTN2A1	BTF1,BT2.1,DJ3E1.1,BK14H9.1,FLJ36567	butyrophilin, subfamily 2, member A1	gene name/no ORF	EH381340	lipid metabolism	---	integral to plasma membrane /// membrane /// integral to membrane	---	---
K21-44.1_RC_s_at	Bzw2	MST017,HSPC028,MSTP017	basic leucine zipper and W2 domains 2	gene name/no ORF	EH382084	regulation of translational initiation /// regulation of translational initiation	translation initiation factor activity /// protein binding /// translation initiation factor activity /// integrase activity	---	---	---
K18-46.3_RC_at	C10orf132	MGC131701,bA459F3.4	chromosome 10 open reading frame 132	gene name/no ORF	EH382387	---	---	---	---	---
M13-41.1_RC_at	C11orf58	SMAP,MGC117265,IMAGE145052	chromosome 11 open reading frame 58 /// chromosome 11 open reading frame 58	gene name/no ORF	EH381510	---	---	---	---	---
E23-47.1_RC_at	C16orf76	MGC26885	chromosome 16 open reading frame 76	gene name/no ORF	EH382800	---	---	---	---	---
C05-43.1_RC_s_at	C17orf25	HC71,CGI-150	chromosome 17 open reading frame 25	gene name/no ORF	EH382560	---	lactoylglutathione lyase activity /// lyase activity	---	---	---
F08-44.4_RC_at	C17orf62	MGC4368,FLJ90469	chromosome 17 open reading frame 62	gene name/no ORF	EH382821	---	---	---	---	---
K15-54.1_RC_at	C1orf9	CH1	chromosome 1 open reading frame 9	gene name/no ORF	EH381829	---	---	---	---	---
E24-43.3_RC_at	C21orf2	A2,YF5	Chromosome 21 open reading frame 2	gene name/no ORF	EH382632	---	---	---	---	---
H24-44.4_RC_s_at	C3orf37	DC12,MGC111075	Chromosome 3 open reading frame 37	gene name/no ORF	EH381240	---	---	---	---	---
A21-43.1_RC_s_at	CA2	CAII,Car2,CAII,CA-II	carbonic anhydrase II	gene name/no ORF	EH381723	one-carbon compound metabolism	carbonate dehydratase activity /// zinc ion binding /// lyase activity /// metal ion binding /// carbonate dehydratase activity /// zinc ion binding	cytoplasm	Nitrogen metabolism	www.genome.ad.jp/dbget-bin/show_pathway?MAP00910+4.2.1.1
I19-49.1_RC_at	CA4	CAIV,Car4	carbonic anhydrase IV	gene name/no ORF	EH382005	one-carbon compound metabolism /// visual perception /// response to stimulus	carbonate dehydratase activity /// zinc ion binding /// lyase activity /// metal ion binding /// GPI anchor binding /// carbonate dehydratase activity	membrane fraction /// membrane /// membrane	Nitrogen metabolism	www.genome.ad.jp/dbget-bin/show_pathway?MAP00910+4.2.1.1
E03-40.1_RC_at	CACNA1I	Cav3.3	calcium channel, voltage-dependent, alpha 1I subunit	gene name/no ORF	EH381636	ion transport /// calcium ion transport /// calcium ion transport /// signal transduction /// transport /// calcium ion transport /// transport	calcium ion binding /// low voltage-gated calcium channel activity /// low voltage-gated calcium channel activity /// ion channel activity /// voltage-gated ion channel activity /// voltage-gated calcium channel activity /// calcium channel activity /// voltage-gated calcium channel activity	voltage-gated calcium channel complex /// voltage-gated calcium channel complex /// membrane /// integral to membrane /// voltage-gated calcium channel complex	---	---
H18-46.4_RC_s_at	Cacnb1	CAB1,CCHLB1,CACNLB1,MGC41896	calcium channel, voltage-dependent, beta 1 subunit	gene name/no ORF	EH381692	transport /// ion transport /// calcium ion transport /// muscle contraction /// transport /// ion transport /// calcium ion transport	ion channel activity /// voltage-gated ion channel activity /// voltage-gated calcium channel activity /// calcium channel activity /// calcium ion binding /// protein binding /// high voltage-gated calcium channel activity /// dihydropyridine-sensitive calcium channel activity /// ion channel activity /// voltage-gated ion channel activity /// voltage-gated calcium channel activity /// calcium c…	membrane fraction /// voltage-gated calcium channel complex /// voltage-gated calcium channel complex	Calcium_regulation_in_cardiac_cells	www.genmapp.org/HTML_MAPPs/Mouse/Mm_Contributed_20051212/physiological_process-GenMAPP/Mm_Calcium_regulation_in_cardiac_cells/Mm_Calcium_regulation_in_cardiac_cells.htm
N03-43.2_RC_at	Cacybp	SIP,GIG5,MGC87971,PNAS-107,S100A6BP,RP1-102G20.6	calcyclin binding protein	gene name/no ORF	EH382069	ubiquitin cycle	protein binding	nucleus /// nuclear envelope lumen /// cytoplasm	---	---
O11-51.1_RC_at	Calca	CT,KC,CGRP,CALC1,CGRP1,CGRP-I,MGC126648	calcitonin/calcitonin-related polypeptide, alpha	gene name/no ORF	EH381715	inflammatory response /// neuropeptide signaling pathway /// feeding behavior /// negative regulation of smooth muscle contraction	calcitonin gene-related polypeptide receptor activity /// receptor binding /// receptor binding /// hormone activity	extracellular region /// extracellular region /// extracellular space /// intracellular /// extracellular region	Smooth_muscle_contraction /// Smooth_muscle_contraction	www.genmapp.org/HTML_MAPPs/Mouse/Mm_Contributed_20051212/physiological_process-GenMAPP/Mm_Smooth_muscle_contraction/Mm_Smooth_muscle_contraction.htm /// www.genmapp.org/HTML_MAPPs/Mouse/Mm_Contributed_20051212/physiological_process-GenMAPP/Mm_Smooth_muscle_contraction/Mm_Smooth_muscle_contraction.htm
N04-48.4_RC_s_at	Calm1	CAMI,PHKD,DD132,CALML2	calmodulin 1	gene name/no ORF	EH381430	cell cycle /// G-protein coupled receptor protein signaling pathway /// G-protein coupled receptor protein signaling pathway	calcium ion binding /// protein binding /// calcium ion binding /// protein binding /// calcium ion binding	cytoplasm /// plasma membrane /// cytoplasm /// plasma membrane	G_Protein_Signaling /// G13_Signaling_Pathway /// Calcium_regulation_in_cardiac_cells /// Smooth_muscle_contraction	www.genmapp.org/HTML_MAPPs/Mouse/Mm_Contributed_20051212/cellular_process-GenMAPP/Mm_G_Protein_Signaling/Mm_G_Protein_Signaling.htm /// www.genmapp.org/HTML_MAPPs/Mouse/Mm_Contributed_20051212/cellular_process-GenMAPP/Mm_G13_Signaling_Pathway/Mm_G13_Signaling_Pathway.htm /// www.genmapp.org/HTML_MAPPs/Mouse/Mm_Contributed_20051212/physiological_process-GenMAPP/Mm_Calcium_regulation_in_cardiac_cel…
E16-51.3_RC_s_at	Calml4	MGC4809,NY-BR-20	calmodulin-like 4	gene name/no ORF	EH382558	---	calcium ion binding /// calcium ion binding	---	---	---
K10-51.3_RC_at	Camk2g	CAMK,CAMKG,CAMK-II,FLJ16043,MGC26678	calcium/calmodulin-dependent protein kinase II gamma	gene name/no ORF	EH381157	G1/S transition of mitotic cell cycle /// protein amino acid phosphorylation /// calcium ion transport /// protein amino acid autophosphorylation /// protein amino acid phosphorylation	nucleotide binding /// protein kinase activity /// protein serine/threonine kinase activity /// protein serine/threonine kinase activity /// calmodulin-dependent protein kinase I activity /// calcium- and calmodulin-dependent protein kinase activity /// protein-tyrosine kinase activity /// calmodulin binding /// ATP binding /// kinase activity /// transferase activity /// protein kinase activity …	---	Calcium_regulation_in_cardiac_cells /// Calcium_regulation_in_cardiac_cells /// Smooth_muscle_contraction /// Smooth_muscle_contraction	www.genmapp.org/HTML_MAPPs/Mouse/Mm_Contributed_20051212/physiological_process-GenMAPP/Mm_Calcium_regulation_in_cardiac_cells/Mm_Calcium_regulation_in_cardiac_cells.htm /// www.genmapp.org/HTML_MAPPs/Mouse/Mm_Contributed_20051212/physiological_process-GenMAPP/Mm_Calcium_regulation_in_cardiac_cells/Mm_Calcium_regulation_in_cardiac_cells.htm /// www.genmapp.org/HTML_MAPPs/Mouse/Mm_Contributed_20051…
N14-52.4_RC_at	Canx	CNX,P90,IP90,FLJ26570	calnexin	gene name/no ORF	EH382464	protein folding	calcium ion binding /// sugar binding /// unfolded protein binding	extracellular space /// endoplasmic reticulum /// endoplasmic reticulum /// membrane /// integral to membrane /// integral to membrane /// endoplasmic reticulum /// integral to membrane	---	---
E03-50.1_RC_at	Cap2	null	CAP, adenylate cyclase-associated protein, 2 (yeast)	gene name/no ORF	EH382594	---	---	membrane /// membrane	---	---
M15-46.1_RC_s_at	Capn10	null	calpain 10	gene name/no ORF	EH381487	proteolysis	cysteine-type endopeptidase activity /// calpain activity /// peptidase activity /// cysteine-type peptidase activity /// hydrolase activity	intracellular	Integrin-mediated_cell_adhesion_KEGG	www.genmapp.org/HTML_MAPPs/Mouse/Mm_Contributed_20051212/cellular_process-GenMAPP/Mm_Integrin-mediated_cell_adhesion_KEGG/Mm_Integrin-mediated_cell_adhesion_KEGG.htm
C19-50.1_RC_at	Capn2	mCANP,CANPL2,CANPml	calpain 2	gene name/no ORF	EH381102	proteolysis	cysteine-type endopeptidase activity /// calpain activity /// calcium ion binding /// peptidase activity /// cysteine-type peptidase activity /// hydrolase activity /// calpain activity	intracellular	Integrin-mediated_cell_adhesion_KEGG /// Integrin-mediated_cell_adhesion_KEGG	www.genmapp.org/HTML_MAPPs/Mouse/Mm_Contributed_20051212/cellular_process-GenMAPP/Mm_Integrin-mediated_cell_adhesion_KEGG/Mm_Integrin-mediated_cell_adhesion_KEGG.htm /// www.genmapp.org/HTML_MAPPs/Mouse/Mm_Contributed_20051212/cellular_process-GenMAPP/Mm_Integrin-mediated_cell_adhesion_KEGG/Mm_Integrin-mediated_cell_adhesion_KEGG.htm
C15-51.1_RC_at	Capza2	CAPZ,CAPPA2	capping protein (actin filament) muscle Z-line, alpha 2	gene name/no ORF	EH380970	actin cytoskeleton organization and biogenesis /// barbed-end actin filament capping	actin binding	F-actin capping protein complex	---	---
L05-43.2_RC_at	CARD15	CD,ACUG,BLAU,IBD1,NOD2,NOD2B,PSORAS1	caspase recruitment domain family, member 15	gene name/no ORF	EH381467	intracellular signaling cascade /// detection of bacteria /// defense response to bacteria /// regulation of apoptosis /// positive regulation of I-kappaB kinase/NF-kappaB cascade /// positive regulation of interleukin-1 beta secretion /// activation of NF-kappaB transcription factor /// protein oligomerization /// defense response /// detection of biotic stimulus	nucleotide binding /// ATP binding /// enzyme binding /// protein kinase binding /// peptidoglycan binding /// CARD domain binding /// protein binding /// protein binding	intracellular /// cytoplasm /// cytosol /// plasma membrane /// vesicle	---	---
E18-54.3_RC_s_at	Carm1	PRMT4	coactivator-associated arginine methyltransferase 1	gene name/no ORF	EH381444	transcription /// regulation of transcription, DNA-dependent /// protein amino acid methylation /// chromatin modification /// histone methylation /// steroid hormone receptor signaling pathway /// regulation of transcription, DNA-dependent	transcription coactivator activity /// protein binding /// methyltransferase activity /// protein methyltransferase activity /// histone-arginine N-methyltransferase activity /// S-adenosylmethionine-dependent methyltransferase activity /// transferase activity /// protein methyltransferase activity	nucleus /// cytoplasm	---	---
I20-52.3_RC_at	Casd1	C7orf12,FLJ21213,FLJ21879,FLJ41901,NBLA04196	CAS1 domain containing 1	gene name/no ORF	EH382062	---	transferase activity	---	---	---
N24-50.4_RC_at	Casp9	MCH6,APAF3,APAF-3,ICE-LAP6,CASPASE-9c	caspase 9	gene name/no ORF	EH381544	proteolysis /// apoptosis /// induction of apoptosis /// regulation of apoptosis /// proteolysis /// regulation of apoptosis	protein binding /// peptidase activity /// cysteine-type peptidase activity /// hydrolase activity /// caspase activity /// caspase activity /// protein binding /// caspase activity	intracellular /// soluble fraction /// nucleus /// cytosol /// intracellular	Apoptosis /// Apoptosis /// Apoptosis /// Apoptosis /// Apoptosis_GenMAPP /// Apoptosis_GenMAPP /// Apoptosis_GenMAPP /// Apoptosis_GenMAPP /// Apoptosis_KEGG /// Apoptosis_KEGG /// Apoptosis_KEGG /// Apoptosis_KEGG	www.genmapp.org/HTML_MAPPs/Mouse/Mm_Contributed_20051212/cellular_process-GenMAPP/Mm_Apoptosis/Mm_Apoptosis.htm /// www.genmapp.org/HTML_MAPPs/Mouse/Mm_Contributed_20051212/cellular_process-GenMAPP/Mm_Apoptosis/Mm_Apoptosis.htm /// www.genmapp.org/HTML_MAPPs/Mouse/Mm_Contributed_20051212/cellular_process-GenMAPP/Mm_Apoptosis/Mm_Apoptosis.htm /// www.genmapp.org/HTML_MAPPs/Mouse/Mm_Contributed_200…
H08-49.4_RC_s_at	Cbara1	CALC,EFHA3,FLJ12684,DKFZp564C246	calcium binding atopy-related autoantigen 1	gene name/no ORF	EH382463	---	calcium ion binding	---	---	---
H20-43.4_RC_s_at	CBWD1 /// CBWD2 /// CBWD3 /// CBWD6	bA561O23.1	COBW domain containing 1 /// COBW domain containing 2 /// COBW domain containing 3 /// COBW domain containing 6	gene name/no ORF	EH382136	regulation of transcription, DNA-dependent /// defense response to pathogen	transcription factor activity /// sequence-specific DNA binding	nucleus	---	---
P14-50.4_RC_at	Cbx3	HECH,HP1-GAMMA,HP1Hs-gamma	chromobox homolog 3 (Drosophila HP1 gamma)	gene name/no ORF	EH382258	chromatin assembly or disassembly /// transcription /// regulation of transcription, DNA-dependent /// chromatin modification	chromatin binding /// protein binding	chromatin /// nucleus /// polytene chromosome chromocenter	---	---
D16-47.4_RC_at	Cbx7	null	Chromobox homolog 7	gene name/no ORF	EH382574	chromatin assembly or disassembly /// transcription /// regulation of transcription, DNA-dependent /// chromatin modification /// chromatin assembly or disassembly /// regulation of transcription, DNA-dependent /// chromatin modification	chromatin binding /// chromatin binding	chromatin /// nucleus /// chromatin /// nucleus	---	---
J22-48.4_RC_s_at	Ccdc106	ZNF581,HSU79303	coiled-coil domain containing 106	gene name/no ORF	EH382150	---	---	---	---	---
M11-46.1_RC_at	Ccdc6	H4,PTC,TPC,TST1,D10S170	coiled-coil domain containing 6	gene name/no ORF	EH381891	---	---	---	---	---
D22-51.4_RC_at	Ccnd3	null	cyclin D3	gene name/no ORF	EH381368	regulation of progression through cell cycle /// cell cycle /// signal transduction /// T cell proliferation /// cell division /// regulation of progression through cell cycle	cyclin-dependent protein kinase activity /// protein binding /// cyclin-dependent protein kinase regulator activity	nucleus	Cell_Cycle_KEGG /// G1_to_S_cell_cycle_Reactome /// Wnt_Signaling	www.genmapp.org/HTML_MAPPs/Mouse/Mm_Contributed_20051212/cellular_process-GenMAPP/Mm_Cell_Cycle_KEGG/Mm_Cell_Cycle_KEGG.htm /// www.genmapp.org/HTML_MAPPs/Mouse/Mm_Contributed_20051212/cellular_process-GenMAPP/Mm_G1_to_S_cell_cycle_Reactome/Mm_G1_to_S_cell_cycle_Reactome.htm /// www.genmapp.org/HTML_MAPPs/Mouse/Mm_Contributed_20051212/cellular_process-GenMAPP/Mm_Wnt_Signaling/Mm_Wnt_Signaling.htm
F15-48.2_RC_at	Cd44	IN,LHR,MC56,MDU2,MDU3,MIC4,Pgp1,CDW44,HCELL,MUTCH-I,ECMR-III,MGC10468	CD44 antigen	gene name/no ORF	EH382667	ureteric bud branching /// cell adhesion	receptor activity /// protein binding /// hyaluronic acid binding /// hyaluronic acid binding	external side of plasma membrane /// membrane /// integral to membrane	---	---
N20-50.4_RC_at	Cdc7	Hsk1,CDC7L1,HsCDC7,huCDC7,MGC117361,MGC126237,MGC126238	cell division cycle 7 (S. cerevisiae)	gene name/no ORF	EH381512	protein amino acid phosphorylation /// cell cycle /// cell division /// spermatogenesis /// spermatocyte division /// spermatogenesis	nucleotide binding /// protein kinase activity /// protein serine/threonine kinase activity /// ATP binding /// kinase activity /// transferase activity /// protein-tyrosine kinase activity	nucleus	Cell_Cycle_KEGG /// DNA_replication_Reactome /// Cell_Cycle_KEGG /// Cell_Cycle_KEGG /// Cell_Cycle_KEGG /// Cell_Cycle_KEGG /// DNA_replication_Reactome /// DNA_replication_Reactome /// DNA_replication_Reactome /// DNA_replication_Reactome /// Nuclear_Receptors	www.genmapp.org/HTML_MAPPs/Mouse/Mm_Contributed_20051212/cellular_process-GenMAPP/Mm_Cell_Cycle_KEGG/Mm_Cell_Cycle_KEGG.htm /// www.genmapp.org/HTML_MAPPs/Mouse/Mm_Contributed_20051212/cellular_process-GenMAPP/Mm_DNA_replication_Reactome/Mm_DNA_replication_Reactome.htm /// www.genmapp.org/HTML_MAPPs/Mouse/Mm_Contributed_20051212/cellular_process-GenMAPP/Mm_Cell_Cycle_KEGG/Mm_Cell_Cycle_KEGG.htm /…
C09-43.1_RC_at	CDK10	PISSLRE	cyclin-dependent kinase (CDC2-like) 10	gene name/no ORF	EH382814	protein amino acid phosphorylation /// traversing start control point of mitotic cell cycle /// negative regulation of cell proliferation /// carbohydrate metabolism /// proteolysis	nucleotide binding /// protein serine/threonine kinase activity /// cyclin-dependent protein kinase activity /// ATP binding /// kinase activity /// transferase activity /// catalytic activity /// membrane dipeptidase activity /// peptidase activity /// metallopeptidase activity /// dipeptidyl-peptidase activity /// zinc ion binding /// hydrolase activity /// dipeptidase activity /// cation bindi…	endoplasmic reticulum /// microsome /// membrane	Eicosanoid_Synthesis	www.genmapp.org/HTML_MAPPs/Human/Hs_Contributed_20051123/metabolic_process-GenMAPP/Hs_Eicosanoid_Synthesis/Hs_Eicosanoid_Synthesis.htm
K11-44.1_RC_at	Cdk5rap2	C48,MCPH3,Cep215,KIAA1633,DKFZp686B1070,DKFZp686D1070	CDK5 regulatory subunit associated protein 2	gene name/no ORF	EH381116	brain development /// regulation of neuron differentiation	neuronal Cdc2-like kinase binding	cytoskeleton	---	---
N15-52.2_RC_s_at	Cdkn1b	KIP1,CDKN4,P27KIP1	cyclin-dependent kinase inhibitor 1B	gene name/no ORF	EH382419	cell cycle /// cell cycle arrest /// positive regulation of cell proliferation /// negative regulation of cell proliferation /// positive regulation of microtubule polymerization /// negative regulation of cyclin-dependent protein kinase activity /// negative regulation of cell motility /// cell cycle arrest	protein kinase inhibitor activity /// cyclin-dependent protein kinase inhibitor activity /// protein binding /// kinase activity /// cyclin-dependent protein kinase inhibitor activity	nucleus /// cytoplasm /// nucleus	Cell_Cycle_KEGG /// Cell_Cycle_KEGG /// G1_to_S_cell_cycle_Reactome /// G1_to_S_cell_cycle_Reactome /// Ovarian_Infertility_Genes /// Ovarian_Infertility_Genes	www.genmapp.org/HTML_MAPPs/Mouse/Mm_Contributed_20051212/cellular_process-GenMAPP/Mm_Cell_Cycle_KEGG/Mm_Cell_Cycle_KEGG.htm /// www.genmapp.org/HTML_MAPPs/Mouse/Mm_Contributed_20051212/cellular_process-GenMAPP/Mm_Cell_Cycle_KEGG/Mm_Cell_Cycle_KEGG.htm /// www.genmapp.org/HTML_MAPPs/Mouse/Mm_Contributed_20051212/cellular_process-GenMAPP/Mm_G1_to_S_cell_cycle_Reactome/Mm_G1_to_S_cell_cycle_Reactome…
N15-52.2_RC_x_at	Cdkn1b	KIP1,CDKN4,P27KIP1	cyclin-dependent kinase inhibitor 1B	gene name/no ORF	EH382419	cell cycle /// cell cycle arrest /// positive regulation of cell proliferation /// negative regulation of cell proliferation /// positive regulation of microtubule polymerization /// negative regulation of cyclin-dependent protein kinase activity /// negative regulation of cell motility /// cell cycle arrest	protein kinase inhibitor activity /// cyclin-dependent protein kinase inhibitor activity /// protein binding /// kinase activity /// cyclin-dependent protein kinase inhibitor activity	nucleus /// cytoplasm /// nucleus	Cell_Cycle_KEGG /// Cell_Cycle_KEGG /// G1_to_S_cell_cycle_Reactome /// G1_to_S_cell_cycle_Reactome /// Ovarian_Infertility_Genes /// Ovarian_Infertility_Genes	www.genmapp.org/HTML_MAPPs/Mouse/Mm_Contributed_20051212/cellular_process-GenMAPP/Mm_Cell_Cycle_KEGG/Mm_Cell_Cycle_KEGG.htm /// www.genmapp.org/HTML_MAPPs/Mouse/Mm_Contributed_20051212/cellular_process-GenMAPP/Mm_Cell_Cycle_KEGG/Mm_Cell_Cycle_KEGG.htm /// www.genmapp.org/HTML_MAPPs/Mouse/Mm_Contributed_20051212/cellular_process-GenMAPP/Mm_G1_to_S_cell_cycle_Reactome/Mm_G1_to_S_cell_cycle_Reactome…
D17-46.2_RC_at	Cebpa	CEBP,C/EBP-alpha	CCAAT/enhancer binding protein (C/EBP), alpha	gene name/no ORF	EH382531	embryonic placenta development /// transcription /// regulation of transcription, DNA-dependent /// mitochondrion organization and biogenesis /// negative regulation of cell proliferation /// macrophage differentiation /// lung development /// fat cell differentiation /// cell maturation /// myeloid cell differentiation /// regulation of transcription, DNA-dependent /// transcription /// cytokine…	DNA binding /// transcription factor activity /// protein binding /// protein homodimerization activity /// sequence-specific DNA binding /// protein dimerization activity /// transcription factor binding /// DNA binding /// transcription factor activity	nucleus /// transcription factor complex /// nucleus	---	---
J15-49.2_RC_at	Cebpg	GPE1BP,IG/EBP-1	CCAAT/enhancer binding protein (C/EBP), gamma	gene name/no ORF	EH381410	transcription /// regulation of transcription, DNA-dependent /// natural killer cell mediated cytotoxicity /// enucleate erythrocyte differentiation /// positive regulation of interferon-gamma biosynthesis /// liver development /// positive regulation of DNA binding /// positive regulation of DNA repair /// positive regulation of transcription factor activity /// immune response /// negative regu…	DNA binding /// transcription factor activity /// sequence-specific DNA binding /// protein dimerization activity /// protein binding /// transcription factor binding /// sequence-specific DNA binding /// protein heterodimerization activity /// DNA binding /// protein homodimerization activity /// transcription factor activity /// protein homodimerization activity	nucleus /// nucleus	---	---
H22-52.4_RC_s_at	Celsr2	EGFL2,MEGF3,CDHF10,FLJ34118,FLJ42737,FLJ45143,KIAA0279,Flamingo1	cadherin EGF LAG seven-pass G-type receptor 2	gene name/no ORF	EH382355	homophilic cell adhesion /// signal transduction /// G-protein coupled receptor protein signaling pathway /// neuropeptide signaling pathway /// development /// G-protein coupled receptor protein signaling pathway	signal transducer activity /// receptor activity /// G-protein coupled receptor activity /// calcium ion binding /// G-protein coupled receptor activity	extracellular space /// membrane /// integral to membrane /// integral to membrane /// integral to membrane	GPCRDB_Other /// GPCRDB_Other	www.genmapp.org/HTML_MAPPs/Mouse/Mm_Contributed_20051212/molecular_function_GenMAPP/Mm_GPCRDB_Other/Mm_GPCRDB_Other.htm /// www.genmapp.org/HTML_MAPPs/Mouse/Mm_Contributed_20051212/molecular_function_GenMAPP/Mm_GPCRDB_Other/Mm_GPCRDB_Other.htm
K13-54.1_RC_at	Chchd4	MIA40,FLJ31709	coiled-coil-helix-coiled-coil-helix domain containing 4	gene name/no ORF	EH381276	protein targeting /// transport /// protein transport	---	mitochondrion	---	---
M07-43.1_RC_at	CHD5	KIAA0444,DKFZp434N231	chromodomain helicase DNA binding protein 5	gene name/no ORF	EH380966	chromatin assembly or disassembly /// chromatin remodeling /// transcription /// regulation of transcription, DNA-dependent /// regulation of transcription, DNA-dependent /// nervous system development /// chromatin modification	nucleotide binding /// DNA binding /// chromatin binding /// chromatin binding /// helicase activity /// protein binding /// ATP binding /// ATP-dependent helicase activity /// zinc ion binding /// hydrolase activity /// metal ion binding /// nucleic acid binding	chromatin /// nucleus /// nucleus	---	---
L01-42.2_RC_s_at	Chn1	CHN,ARHGAP2,RHOGAP2	chimerin (chimaerin) 1	gene name/no ORF		signal transduction /// intracellular signaling cascade	GTPase activator activity /// zinc ion binding /// diacylglycerol binding /// metal ion binding	intracellular	---	---
I16-48.3_RC_s_at	Ckap4	p63,CLIMP-63,ERGIC-63,MGC99554	cytoskeleton-associated protein 4	gene name/no ORF	EH381818	cell wall catabolism	protein binding	endoplasmic reticulum /// endoplasmic reticulum /// cell surface	---	---
A03-44.1_RC_at	Clasp1	MAST1,FLJ33821,KIAA0622,MGC131895,DKFZp686D1968,DKFZp686H2039	CLIP associating protein 1	gene name/no ORF	EH381473	negative regulation of microtubule depolymerization	protein binding /// microtubule binding /// binding	cytoplasmic microtubule	---	---
N10-45.4_RC_s_at	Cltc	CHC17,CLH-17,CLTCL2,KIAA0034	clathrin, heavy polypeptide (Hc)	gene name/no ORF	EH381313	---	binding	mitochondrion /// coated pit /// membrane coat /// clathrin vesicle coat /// clathrin coat of coated pit	---	---
H09-48.2_RC_at	CMTM4	CKLFSF4	CKLF-like MARVEL transmembrane domain containing 4	gene name/no ORF	EH382189	chemotaxis	cytokine activity	extracellular space /// membrane /// integral to membrane	---	---
C09-51.1_RC_s_at	Cnih	CNIL,CNIH1,TGAM77,MGC117156	cornichon homolog (Drosophila)	gene name/no ORF	EH380944	immune response /// signal transduction /// intracellular signaling cascade	---	membrane /// integral to membrane	---	---
E21-45.1_RC_s_at	Cnn3	null	calponin 3, acidic	gene name/no ORF	EH381215	smooth muscle contraction /// actomyosin structure organization and biogenesis	actin binding /// protein binding /// calmodulin binding /// actin binding	---	---	---
L08-41.4_RC_at	Cnnm3	ACDP3,FLJ20018	cyclin M3	gene name/no ORF	EH381413	---	---	---	---	---
L04-45.4_RC_s_at	Cnr1	CB1,CNR,CB-R,CB1A,CANN6,CB1K5	cannabinoid receptor 1 (brain)	gene name/no ORF	EH382429	signal transduction /// G-protein coupled receptor protein signaling pathway	rhodopsin-like receptor activity /// signal transducer activity /// receptor activity /// G-protein coupled receptor activity /// cannabinoid receptor activity /// cannabinoid receptor activity	membrane /// integral to membrane /// integral to membrane	GPCRDB_Class_A_Rhodopsin-like /// Small_ligand_GPCRs	www.genmapp.org/HTML_MAPPs/Mouse/Mm_Contributed_20051212/molecular_function_GenMAPP/Mm_GPCRDB_Class_A_Rhodopsin-like/Mm_GPCRDB_Class_A_Rhodopsin-like.htm /// www.genmapp.org/HTML_MAPPs/Mouse/Mm_Contributed_20051212/molecular_function_GenMAPP/Mm_Small_ligand_GPCRs/Mm_Small_ligand_GPCRs.htm
A02-52.3_RC_s_at	Cntn2	AXT,TAX,TAX1,TAG-1,FLJ42746,DKFZp781D102	contactin 2	gene name/no ORF	EH382520	neuron migration /// cell adhesion	protein binding /// GPI anchor binding	membrane /// axon	---	---
E05-46.1_RC_at	Cntn4	AXCAM,BIG-2,CNTN4A,MGC33615	contactin 4	gene name/no ORF	EH382625	transport /// cell adhesion /// neuron adhesion /// nervous system development /// axonogenesis /// axon guidance /// axonal fasciculation /// brain development /// neurite development /// negative regulation of neuron differentiation /// regulation of synaptic plasticity	protein binding /// ATP binding /// ATPase activity, coupled to transmembrane movement of substances /// GPI anchor binding	extracellular space /// plasma membrane /// membrane /// plasma membrane /// axon /// membrane	---	---
P12-53.4_RC_at	Cntnap2	CDFE,NRXN4,CASPR2,DKFZp781D1846	contactin associated protein-like 2	gene name/no ORF	EH380945	cell adhesion	protein binding	membrane /// integral to membrane /// integral to membrane	---	---
A02-40.3_RC_at	COBL	KIAA0633,DKFZp686G13227	cordon-bleu homolog (mouse)	gene name/no ORF	EH381447	---	---	---	---	---
K06-47.3_RC_at	COG5	GTC90,GOLTC1	component of oligomeric golgi complex 5	gene name/no ORF	EH382308	intra-Golgi vesicle-mediated transport /// protein transport /// transport	protein binding	membrane /// Golgi transport complex	---	---
A15-46.1_RC_s_at	Col9a2	MED,EDM2,DJ39G22.4	procollagen, type IX, alpha 2	gene name/no ORF	EH381924	skeletal development /// phosphate transport /// cell adhesion	structural molecule activity /// extracellular matrix structural constituent /// extracellular matrix structural constituent conferring tensile strength	extracellular matrix (sensu Metazoa) /// collagen /// collagen type IX /// extracellular space /// cytoplasm	---	---
C03-53.1_RC_at	Comt	null	catechol-O-methyltransferase	gene name/no ORF	EH382579	catecholamine metabolism /// neurotransmitter catabolism /// dopamine catabolism	magnesium ion binding /// methyltransferase activity /// O-methyltransferase activity /// catechol O-methyltransferase activity /// transferase activity /// metal ion binding	extracellular space /// membrane /// integral to membrane	Biogenic_Amine_Synthesis /// Biogenic_Amine_Synthesis /// Tyrosine metabolism	www.genmapp.org/HTML_MAPPs/Mouse/Mm_Contributed_20051212/metabolic_process-GenMAPP/Mm_Biogenic_Amine_Synthesis/Mm_Biogenic_Amine_Synthesis.htm /// www.genmapp.org/HTML_MAPPs/Mouse/Mm_Contributed_20051212/metabolic_process-GenMAPP/Mm_Biogenic_Amine_Synthesis/Mm_Biogenic_Amine_Synthesis.htm /// www.genome.ad.jp/dbget-bin/show_pathway?MAP00350+2.1.1.6
B14-54.4_RC_s_at	Cops2	CSN2,SGN2,ALIEN,TRIP15	COP9 (constitutive photomorphogenic) homolog, subunit 2 (Arabidopsis thaliana)	gene name/no ORF	EH381256	transcription from RNA polymerase II promoter /// signal transduction /// cell proliferation /// negative regulation of transcription /// transcription from RNA polymerase II promoter /// signal transduction	transcription corepressor activity /// binding /// protein binding /// signal transducer activity /// protein binding	nucleus /// signalosome complex /// cytoplasm /// signalosome complex /// nucleus /// signalosome complex	---	---
H20-42.4_RC_at	Copz1	COPZ,CGI-120,zeta1-COP	coatomer protein complex, subunit zeta 1	gene name/no ORF	EH381560	transport /// intracellular protein transport /// protein transport /// transport /// intracellular protein transport /// protein transport	protein transporter activity	Golgi apparatus /// membrane /// clathrin vesicle coat /// COPI vesicle coat /// COPI-coated vesicle /// coated vesicle membrane /// membrane	---	---
K08-42.3_RC_x_at	Coro1a	p57,TACO,CLABP,HCORO1,CLIPINA,FLJ41407,MGC117380	coronin, actin binding protein 1A	gene name/no ORF	EH382336	---	actin binding	---	---	---
P20-47.4_RC_at	COX11	COX11P	COX11 homolog, cytochrome c oxidase assembly protein (yeast)	gene name/no ORF	EH381978	respiratory gaseous exchange /// cytochrome c oxidase complex assembly /// virus assembly	cytochrome-c oxidase activity /// copper ion binding /// electron carrier activity	mitochondrion /// membrane /// integral to membrane /// mitochondrion	Electron_Transport_Chain	www.genmapp.org/HTML_MAPPs/Human/Hs_Contributed_20051123/metabolic_process-GenMAPP/Hs_Electron_Transport_Chain/Hs_Electron_Transport_Chain.htm
I12-51.3_RC_at	Cox4i1	COX4,COXIV,MGC72016	cytochrome c oxidase subunit IV isoform 1	gene name/no ORF	EH382676	electron transport	cytochrome-c oxidase activity /// protein binding /// oxidoreductase activity	mitochondrion /// mitochondrial inner membrane /// membrane /// integral to membrane /// mitochondrion	Electron_Transport_Chain /// Oxidative phosphorylation /// VEGF signaling pathway	www.genmapp.org/HTML_MAPPs/Mouse/Mm_Contributed_20051212/metabolic_process-GenMAPP/Mm_Electron_Transport_Chain/Mm_Electron_Transport_Chain.htm /// www.genome.ad.jp/dbget-bin/show_pathway?MAP00190+1.9.3.1 /// www.genome.ad.jp/dbget-bin/show_pathway?MAP04370+1.9.3.1
M13-46.1_RC_at	Cri1	EID1,EID-1,RBP21,PTD014,C15orf3,PNAS-22,IRO45620,MGC138883,MGC138884	CREBBP/EP300 inhibitory protein 1	gene name/no ORF	EH381606	negative regulation of transcription from RNA polymerase II promoter	specific transcriptional repressor activity	nucleus	---	---
E10-44.3_RC_s_at	Crmp1	DRP1,DRP-1,DPYSL1	collapsin response mediator protein 1	gene name/no ORF	EH381705	---	hydrolase activity	dendrite /// cell soma	---	---
K03-48.1_RC_at	Crsp9	MED7,CRSP33,MGC12284	cofactor required for Sp1 transcriptional activation, subunit 9	gene name/no ORF	EH382568	transcription /// regulation of transcription, DNA-dependent /// regulation of transcription from RNA polymerase II promoter /// positive regulation of transcription	transcription coactivator activity /// receptor activity /// transcription regulator activity	nucleus /// transcription factor complex	---	---
E10-54.3_RC_at	Cry2	HCRY2,PHLL2,FLJ10332,KIAA0658	cryptochrome 2 (photolyase-like)	gene name/no ORF	EH382335	protein import into nucleus /// circadian rhythm /// DNA repair	receptor activity /// protein binding /// lyase activity /// DNA photolyase activity	nucleus	Circadian_Exercise /// Circadian_Exercise /// Circadian_Exercise	www.genmapp.org/HTML_MAPPs/Mouse/Mm_Contributed_20051212/physiological_process-GenMAPP/Mm_Circadian_Exercise/Mm_Circadian_Exercise.htm /// www.genmapp.org/HTML_MAPPs/Mouse/Mm_Contributed_20051212/physiological_process-GenMAPP/Mm_Circadian_Exercise/Mm_Circadian_Exercise.htm /// www.genmapp.org/HTML_MAPPs/Mouse/Mm_Contributed_20051212/physiological_process-GenMAPP/Mm_Circadian_Exercise/Mm_Circadian…
M03-49.1_RC_at	Cs	null	citrate synthase	gene name/no ORF	EH382093	main pathways of carbohydrate metabolism /// tricarboxylic acid cycle	citrate (Si)-synthase activity /// protein binding /// transferase activity /// transferase activity, transferring acyl groups, acyl groups converted into alkyl on transfer /// citrate (Si)-synthase activity	cytoplasm /// mitochondrion /// mitochondrion /// mitochondrion /// mitochondrion	Krebs-TCA_Cycle /// Citrate cycle (TCA cycle) /// Glyoxylate and dicarboxylate metabolism	www.genmapp.org/HTML_MAPPs/Mouse/Mm_Contributed_20051212/metabolic_process-GenMAPP/Mm_Krebs-TCA_Cycle/Mm_Krebs-TCA_Cycle.htm /// www.genome.ad.jp/dbget-bin/show_pathway?MAP00020+2.3.3.1 /// www.genome.ad.jp/dbget-bin/show_pathway?MAP00630+2.3.3.1
I14-42.3_RC_s_at	Csdc2	PIPPIN,dJ347H13.2	cold shock domain containing C2, RNA binding	gene name/no ORF	EH381923	regulation of transcription, DNA-dependent /// mRNA processing /// regulation of transcription, DNA-dependent	nucleic acid binding /// DNA binding /// RNA binding /// DNA binding	nucleus	---	---
C05-46.1_RC_at	Cse1l	CAS,CSE1,XPO2,MGC117283,MGC130036,MGC130037	chromosome segregation 1-like (S. cerevisiae)	gene name/no ORF	EH381074	protein import into nucleus, docking /// transport /// apoptosis /// cell proliferation /// protein transport	binding /// importin-alpha export receptor activity /// protein transporter activity	nucleus /// nuclear pore /// cytoplasm	---	---
E22-41.3_RC_at	Csf1r	FMS,CSFR,FIM2,C-FMS,CD115	colony stimulating factor 1 receptor	gene name/no ORF	EH380990	regulation of progression through cell cycle /// protein amino acid phosphorylation /// transmembrane receptor protein tyrosine kinase signaling pathway /// cellular physiological process	nucleotide binding /// protein kinase activity /// protein serine/threonine kinase activity /// protein-tyrosine kinase activity /// transmembrane receptor protein tyrosine kinase activity /// receptor activity /// protein binding /// ATP binding /// kinase activity /// transferase activity	extracellular space /// intracellular /// membrane /// integral to membrane /// integral to membrane	Calcium signaling pathway /// Cytokine-cytokine receptor interaction /// Apoptosis /// Dorso-ventral axis formation /// Axon guidance /// VEGF signaling pathway /// Focal adhesion /// Adherens junction /// Gap junction /// Hematopoietic cell lineage /// Long-term depression /// Regulation of actin cytoskeleton /// Insulin signaling pathway /// GnRH signaling pathway /// Type II diabetes mellitus …	www.genome.ad.jp/dbget-bin/show_pathway?MAP04020+2.7.10.1 /// www.genome.ad.jp/dbget-bin/show_pathway?MAP04060+2.7.10.1 /// www.genome.ad.jp/dbget-bin/show_pathway?MAP04210+2.7.10.1 /// www.genome.ad.jp/dbget-bin/show_pathway?MAP04320+2.7.10.1 /// www.genome.ad.jp/dbget-bin/show_pathway?MAP04360+2.7.10.1 /// www.genome.ad.jp/dbget-bin/show_pathway?MAP04370+2.7.10.1 /// www.genome.ad.jp/dbget-bin/…
B21-41.2_RC_s_at	Csnk1a1	CK1,HLCDGP1,PRO2975	casein kinase 1, alpha 1	gene name/no ORF	EH381123	protein amino acid phosphorylation /// Wnt receptor signaling pathway	nucleotide binding /// protein kinase activity /// protein serine/threonine kinase activity /// ATP binding /// kinase activity /// transferase activity	---	---	---
C08-45.3_RC_s_at	CSNK1G3	null	casein kinase 1, gamma 3	gene name/no ORF	EH381838	protein amino acid phosphorylation /// signal transduction /// Wnt receptor signaling pathway /// protein modification	nucleotide binding /// protein serine/threonine kinase activity /// ATP binding /// transferase activity /// protein kinase activity /// kinase activity /// protein kinase activity	---	---	---
C03-51.1_RC_at	Cspg4	NG2,MCSP,MCSPG,MSK16,MEL-CSPG	chondroitin sulfate proteoglycan 4	gene name/no ORF	EH382762	activation of MAPK activity /// angiogenesis /// homophilic cell adhesion /// signal transduction /// transmembrane receptor protein tyrosine kinase signaling pathway /// development /// cell proliferation /// glial cell migration /// tissue development /// cell differentiation	signal transducer activity /// calcium ion binding	extracellular matrix (sensu Metazoa) /// plasma membrane /// membrane /// integral to membrane	---	---
I08-49.3_RC_at	Cstf2	CstF-64	cleavage stimulation factor, 3' pre-RNA subunit 2	gene name/no ORF	EH381907	mRNA polyadenylylation /// mRNA cleavage /// mRNA processing	nucleotide binding /// nucleic acid binding /// RNA binding /// nucleic acid binding /// RNA binding	nucleus /// nucleus	mRNA_processing_binding_Reactome	www.genmapp.org/HTML_MAPPs/Mouse/Mm_Contributed_20051212/cellular_process-GenMAPP/Mm_mRNA_processing_binding_Reactome/Mm_mRNA_processing_binding_Reactome.htm
P14-45.4_RC_at	Ctbs	CTB	chitobiase, di-N-acetyl-	gene name/no ORF	EH382152	carbohydrate metabolism /// chitin catabolism	hydrolase activity, hydrolyzing O-glycosyl compounds /// chitinase activity /// hydrolase activity /// hydrolase activity, acting on glycosyl bonds /// catalytic activity /// cation binding	extracellular space /// lysosome	---	---
L22-53.4_RC_at	Ctnna1	CAP102,FLJ36832	Catenin (cadherin associated protein), alpha 1	gene name/no ORF	EH382610	cell adhesion	structural molecule activity /// protein binding /// cadherin binding /// actin filament binding /// protein binding	cytoskeleton /// adherens junction /// zonula adherens /// actin cytoskeleton /// lamellipodium	---	---
J03-45.2_RC_s_at	Ctsd	CPSD,CLN10,MGC2311	cathepsin D	gene name/no ORF	EH381245	proteolysis	aspartic-type endopeptidase activity /// cathepsin D activity /// pepsin A activity /// peptidase activity /// hydrolase activity	mitochondrion /// lysosome /// lysosome	---	---
L13-52.2_RC_at	Cutl1	CDP,CUX,p75,CASP,COY1,p100,p110,p200,Nbla10317	cut-like 1 (Drosophila)	gene name/no ORF	EH382700	negative regulation of transcription from RNA polymerase II promoter /// transcription /// regulation of transcription, DNA-dependent /// transport /// development /// lung development /// auditory receptor cell differentiation /// regulation of transcription	DNA binding /// chromatin binding /// transcription factor activity /// transcriptional repressor activity /// sequence-specific DNA binding /// DNA binding	nucleus /// membrane /// integral to membrane /// nucleus	---	---
M01-46.1_RC_at	Cxcl12	PBSF,SDF1,SDF1A,SDF1B,TPAR1,SCYB12,SDF-1a,SDF-1b,TLSF-a,TLSF-b	chemokine (C-X-C motif) ligand 12	gene name/no ORF	EH381757	patterning of blood vessels /// ameboidal cell migration /// chemotaxis /// immune response /// germ cell development /// brain development /// motor axon guidance /// germ cell migration /// regulation of cell migration /// positive regulation of cell migration /// T cell proliferation /// induction of positive chemotaxis	cytokine activity /// chemokine activity /// growth factor activity /// chemokine activity	extracellular region /// extracellular space /// extracellular space	---	---
L18-40.4_RC_s_at	Cyb5r1	B5R.1,NQO3A2,humb5R2	cytochrome b5 reductase 1	gene name/no ORF	EH381598	electron transport /// electron transport	oxidoreductase activity /// oxidoreductase activity /// cytochrome-b5 reductase activity /// FAD binding /// NAD binding	---	---	---
M02-51.3_RC_at	Cycs /// LOC672195	CYC,HCS	cytochrome c, somatic /// similar to Cytochrome c, somatic	gene name/no ORF	EH381022	electron transport /// transport /// caspase activation via cytochrome c /// positive regulation of apoptosis /// electron transport	iron ion binding /// electron carrier activity /// heme binding /// metal ion binding /// electron carrier activity	soluble fraction /// mitochondrion /// mitochondrion /// mitochondrial electron transport chain /// cytosol /// mitochondrion /// mitochondrial electron transport chain	Apoptosis /// Apoptosis_GenMAPP /// Electron_Transport_Chain /// Apoptosis /// Apoptosis_GenMAPP /// Apoptosis_KEGG /// HSP70_and_Apoptosis /// Electron_Transport_Chain	www.genmapp.org/HTML_MAPPs/Mouse/Mm_Contributed_20051212/cellular_process-GenMAPP/Mm_Apoptosis/Mm_Apoptosis.htm /// www.genmapp.org/HTML_MAPPs/Mouse/Mm_Contributed_20051212/cellular_process-GenMAPP/Mm_Apoptosis_GenMAPP/Mm_Apoptosis_GenMAPP.htm /// www.genmapp.org/HTML_MAPPs/Mouse/Mm_Contributed_20051212/metabolic_process-GenMAPP/Mm_Electron_Transport_Chain/Mm_Electron_Transport_Chain.htm /// www.…
M08-50.3_RC_at	Cyfip1	SHYC,FLJ45151,P140SRA-1	cytoplasmic FMR1 interacting protein 1	gene name/no ORF	EH382704	lamellipodium biogenesis	profilin binding	lamellipodium	---	---
H21-41.2_RC_at	Cyfip2	PIR121	cytoplasmic FMR1 interacting protein 2	gene name/no ORF	EH381569	---	---	cytoplasm /// synaptosome /// membrane	---	---
I20-49.3_RC_s_at	CYP20A1	CYP-M,MGC22229	cytochrome P450, family 20, subfamily A, polypeptide 1	gene name/no ORF	EH381184	electron transport	monooxygenase activity /// iron ion binding /// oxidoreductase activity /// heme binding /// metal ion binding	---	---	---
P05-46.2_RC_at	DAGLBETA	KCCR13L	diacylglycerol lipase beta	gene name/no ORF	EH382586	lipid metabolism	triacylglycerol lipase activity	---	---	---
I12-48.3_RC_at	Dap3	DAP-3,MRPS29,MRP-S29,bMRP-10,MGC126058,MGC126059,DKFZp686G12159	death associated protein 3	gene name/no ORF	EH381942	apoptosis /// apoptotic mitochondrial changes /// regulation of apoptosis /// apoptosis	---	mitochondrion /// mitochondrial matrix /// mitochondrial ribosome /// small ribosomal subunit /// ribonucleoprotein complex	---	---
G03-52.1_RC_x_at	Dapk1	DAPK,DKFZp781I035	death associated protein kinase 1	gene name/no ORF	EH381697	protein amino acid phosphorylation /// apoptosis /// signal transduction /// positive regulation of apoptosis /// anti-apoptosis /// protein amino acid phosphorylation /// protein kinase cascade /// induction of apoptosis by extracellular signals	nucleotide binding /// protein kinase activity /// protein serine/threonine kinase activity /// protein binding /// calmodulin binding /// ATP binding /// kinase activity /// transferase activity /// calcium- and calmodulin-dependent protein kinase activity /// calmodulin binding /// ATP binding /// calmodulin-dependent protein kinase I activity	cytoplasm	---	---
K03-49.1_RC_at	Darc	FY,Dfy,GPD,CCBP1,CD234	Duffy blood group, chemokine receptor	gene name/no ORF	EH381219	inflammatory response /// signal transduction /// G-protein coupled receptor protein signaling pathway	rhodopsin-like receptor activity /// signal transducer activity /// receptor activity /// G-protein coupled receptor activity	membrane /// integral to membrane /// integral to membrane	GPCRDB_Other /// GPCRDB_Other	www.genmapp.org/HTML_MAPPs/Mouse/Mm_Contributed_20051212/molecular_function_GenMAPP/Mm_GPCRDB_Other/Mm_GPCRDB_Other.htm /// www.genmapp.org/HTML_MAPPs/Mouse/Mm_Contributed_20051212/molecular_function_GenMAPP/Mm_GPCRDB_Other/Mm_GPCRDB_Other.htm
N06-48.4_RC_at	Dazap1	MGC19907	DAZ associated protein 1	gene name/no ORF	EH381228	development /// spermatogenesis /// cell differentiation	nucleotide binding /// nucleic acid binding /// RNA binding /// nucleic acid binding /// RNA binding	nucleus /// cytoplasm /// mitochondrion	mRNA_processing_binding_Reactome /// mRNA_processing_binding_Reactome	www.genmapp.org/HTML_MAPPs/Mouse/Mm_Contributed_20051212/cellular_process-GenMAPP/Mm_mRNA_processing_binding_Reactome/Mm_mRNA_processing_binding_Reactome.htm /// www.genmapp.org/HTML_MAPPs/Mouse/Mm_Contributed_20051212/cellular_process-GenMAPP/Mm_mRNA_processing_binding_Reactome/Mm_mRNA_processing_binding_Reactome.htm
P14-40.4_RC_s_at	Dbn1	D0S117E,DKFZp434D064	drebrin 1	gene name/no ORF	EH382550	actin filament organization /// development /// nervous system development /// cell differentiation	actin binding /// protein binding /// profilin binding	intracellular /// actin cytoskeleton	---	---
A22-46.3_RC_s_at	DBNL	ABP1,SH3P7,HIP-55	drebrin-like	gene name/no ORF	EH381278	endocytosis /// immune response /// activation of JNK activity /// Rac protein signal transduction	actin binding /// protein binding /// enzyme activator activity /// actin binding /// protein binding	intracellular /// cytoplasm /// cytoskeleton /// cell cortex /// lamellipodium	---	---
I22-45.3_RC_at	DC2	null	DC2 protein	gene name/no ORF	EH381935	protein amino acid N-linked glycosylation via asparagine /// regulation of actin filament polymerization /// cell motility	dolichyl-diphosphooligosaccharide-protein glycotransferase activity /// structural constituent of cytoskeleton	oligosaccharyl transferase complex /// cytoskeleton /// Arp2/3 protein complex /// actin cytoskeleton	---	---
C17-51.1_RC_at	DDAH1	DDAH	dimethylarginine dimethylaminohydrolase 1	gene name/no ORF	EH382159	arginine catabolism /// nitric oxide mediated signal transduction	zinc ion binding /// dimethylargininase activity /// hydrolase activity /// metal ion binding /// catalytic activity	---	---	---
G20-40.3_RC_s_at	Dgcr2	IDD,LAN,DGS-C,SEZ-12,KIAA0163,DKFZp686I1730	DiGeorge syndrome critical region gene 2	gene name/no ORF	EH382451	cell adhesion	receptor activity /// protein binding /// sugar binding	membrane /// integral to membrane	---	---
A07-43.1_RC_at	DGKD	dgkd-2,DGKdelta,KIAA0145	diacylglycerol kinase, delta 130kDa	gene name/no ORF	EH381301	immune response /// protein kinase C activation /// development /// response to organic substance /// cell growth /// second-messenger-mediated signaling /// diacylglycerol metabolism /// protein homooligomerization /// protein kinase C activation /// intracellular signaling cascade /// signal transduction	diacylglycerol kinase activity /// protein binding /// zinc ion binding /// transferase activity /// diacylglycerol binding /// protein homodimerization activity /// metal ion binding /// protein heterodimerization activity /// diacylglycerol kinase activity /// diacylglycerol kinase activity /// kinase activity /// diacylglycerol binding /// diacylglycerol kinase activity	cytoplasm /// plasma membrane	Glycerolipid metabolism /// Glycerophospholipid metabolism /// Phosphatidylinositol signaling system	www.genome.ad.jp/dbget-bin/show_pathway?MAP00561+2.7.1.107 /// www.genome.ad.jp/dbget-bin/show_pathway?MAP00564+2.7.1.107 /// www.genome.ad.jp/dbget-bin/show_pathway?MAP04070+2.7.1.107
I08-50.3_RC_s_at	Dnaja4	MST104,MSTP104,PRO1472	DnaJ (Hsp40) homolog, subfamily A, member 4	gene name/no ORF	EH382058	protein folding	zinc ion binding /// heat shock protein binding /// metal ion binding /// unfolded protein binding	---	---	---
P05-45.2_RC_at	Dnajb12	DJ10,DKFZp586B2023	DnaJ (Hsp40) homolog, subfamily B, member 12	gene name/no ORF	EH382367	protein folding	heat shock protein binding /// unfolded protein binding	membrane /// integral to membrane /// integral to membrane	---	---
H21-48.2_RC_at	DNAJB2	HSJ1,HSPF3	DnaJ (Hsp40) homolog, subfamily B, member 2	gene name/no ORF	EH381508	protein folding /// response to unfolded protein /// protein folding	heat shock protein binding /// unfolded protein binding /// unfolded protein binding	---	---	---
M09-47.1_RC_s_at	Dnajb5	Hsc40,KIAA1045	DnaJ (Hsp40) homolog, subfamily B, member 5	gene name/no ORF	EH381984	protein folding	heat shock protein binding /// unfolded protein binding /// unfolded protein binding	---	---	---
I23-43.1_RC_at	Dnm3	DynaIII,KIAA0820,MGC70433	dynamin 3	gene name/no ORF	EH381586	endocytosis /// protein biosynthesis	nucleotide binding /// GTP binding /// GTPase activity /// electron carrier activity /// protein disulfide oxidoreductase activity /// structural constituent of ribosome	mitochondrion /// intracellular /// ribosome	---	---
I14-54.3_RC_s_at	Dnpep	DAP,ASPEP	aspartyl aminopeptidase	gene name/no ORF	EH381726	proteolysis	aminopeptidase activity /// aminopeptidase I activity /// peptidase activity /// metallopeptidase activity /// zinc ion binding /// hydrolase activity /// aspartyl aminopeptidase activity /// metal ion binding	vacuole	---	---
D14-46.4_RC_at	DOCK3	PBP,MOCA,KIAA0299	dedicator of cytokinesis 3	gene name/no ORF	EH381638	---	guanyl-nucleotide exchange factor activity /// GTP binding /// GTPase binding	---	---	---
M16-54.3_RC_s_at	Dock7	ZIR2,KIAA1771	dedicator of cytokinesis 7	gene name/no ORF	EH381246	---	guanyl-nucleotide exchange factor activity /// GTP binding /// GTPase binding	---	---	---
K21-45.1_RC_s_at	Dom3z	NG6,DOM3L	DOM-3 homolog Z (C. elegans)	gene name/no ORF	EH382017	---	---	---	---	---
E17-46.1_RC_at	DPP10	DPL2,DPPY,DPRP3	dipeptidyl-peptidase 10	gene name/no ORF	EH381402	proteolysis	dipeptidyl-peptidase IV activity /// dipeptidyl-peptidase activity /// serine-type peptidase activity	membrane fraction /// membrane /// integral to membrane	---	---
A15-52.1_RC_s_at	Dpp4	CD26,ADABP,ADCP2,DPPIV,TP103	dipeptidylpeptidase 4	gene name/no ORF	EH381387	proteolysis	aminopeptidase activity /// serine-type endopeptidase activity /// dipeptidyl-peptidase IV activity /// prolyl oligopeptidase activity /// peptidase activity /// serine-type peptidase activity /// hydrolase activity	membrane /// integral to membrane /// intercellular canaliculus /// integral to membrane	---	---
A04-44.3_RC_at	Dqx1	FLJ23757	DEAQ RNA-dependent ATPase	gene name/no ORF	EH381015	transport	binding /// ATP binding /// ATP-dependent helicase activity /// ATPase activity /// helicase activity /// ATP binding /// ATP-dependent helicase activity /// nucleic acid binding	mitochondrial inner membrane	---	---
B06-48.4_RC_at	DRB1	null	developmentally regulated RNA-binding protein 1	gene name/no ORF	EH382067	nervous system development /// cell differentiation /// development /// nervous system development	nucleotide binding /// RNA binding /// nucleic acid binding /// RNA binding	nucleus /// cytoplasm /// nucleus	---	---
M12-44.3_RC_at	Drg2	null	developmentally regulated GTP binding protein 2	gene name/no ORF	EH382507	---	nucleotide binding /// GTP binding	intracellular	---	---
O10-48.3_RC_at	Dscr1	CSP1,DSC1,RCN1,MCIP1,ADAPT78	Down syndrome critical region homolog 1 (human)	gene name/no ORF	EH380881	calcium-mediated signaling	nucleotide binding	nucleus /// cytoplasm	---	---
O20-46.3_RC_at	Dstn	ADF,ACTDP,bA462D18.2	destrin	gene name/no ORF	EH382665	cytokinesis /// cell motility /// positive regulation of actin filament depolymerization	actin binding	intracellular /// cytoplasm /// cortical actin cytoskeleton	---	---
H09-53.2_RC_at	DTX4	null	deltex 4 homolog (Drosophila)	gene name/no ORF	EH382435	---	protein binding /// zinc ion binding /// metal ion binding	---	Cell_cycle_KEGG	www.genmapp.org/HTML_MAPPs/Human/Hs_Contributed_20051123/cellular_process-GenMAPP/Hs_Cell_cycle_KEGG/Hs_Cell_cycle_KEGG.htm
E15-52.1_RC_s_at	Dusp22	VHX,JKAP,JSP1,MKPX	dual specificity phosphatase 22	gene name/no ORF	EH382833	protein amino acid dephosphorylation /// transforming growth factor beta receptor signaling pathway /// regulation of cell proliferation /// positive regulation of JNK cascade	phosphoprotein phosphatase activity /// protein tyrosine phosphatase activity /// protein binding /// protein tyrosine/serine/threonine phosphatase activity /// hydrolase activity /// protein tyrosine phosphatase activity /// protein tyrosine/serine/threonine phosphatase activity	nucleus	---	---
N17-54.2_RC_s_at	Dusp6	MKP3,PYST1	dual specificity phosphatase 6	gene name/no ORF	EH381947	protein amino acid dephosphorylation /// protein amino acid dephosphorylation	phosphoprotein phosphatase activity /// protein tyrosine phosphatase activity /// protein binding /// protein tyrosine/serine/threonine phosphatase activity /// hydrolase activity /// MAP kinase phosphatase activity /// phosphoprotein phosphatase activity	---	Calcium signaling pathway /// Apoptosis /// Wnt signaling pathway /// TGF-beta signaling pathway /// Axon guidance /// VEGF signaling pathway /// Focal adhesion /// Tight junction /// T cell receptor signaling pathway /// B cell receptor signaling pathway /// Long-term potentiation /// Long-term depression /// Insulin signaling pathway /// Cell adhesion molecules (CAMs) /// Adherens junction /// …	www.genome.ad.jp/dbget-bin/show_pathway?MAP04020+3.1.3.16 /// www.genome.ad.jp/dbget-bin/show_pathway?MAP04210+3.1.3.16 /// www.genome.ad.jp/dbget-bin/show_pathway?MAP04310+3.1.3.16 /// www.genome.ad.jp/dbget-bin/show_pathway?MAP04350+3.1.3.16 /// www.genome.ad.jp/dbget-bin/show_pathway?MAP04360+3.1.3.16 /// www.genome.ad.jp/dbget-bin/show_pathway?MAP04370+3.1.3.16 /// www.genome.ad.jp/dbget-bin/…
K08-53.3_RC_s_at	Ecd	GCR2,HSGT1	ecdysoneless homolog (Drosophila)	gene name/no ORF	EH381769	---	---	---	---	---
C10-45.3_RC_at	Ecsit	SITPEC	ECSIT homolog (Drosophila)	gene name/no ORF	EH381250	mesoderm formation /// regulation of transcription from RNA polymerase II promoter /// transmembrane receptor protein serine/threonine kinase signaling pathway /// transmembrane receptor protein serine/threonine kinase signaling pathway /// BMP signaling pathway	transcription factor activity /// RNA polymerase II transcription factor activity /// signal transducer activity /// protein binding	transcription factor complex	---	---
H15-49.2_RC_at	Edc4	Ge-1,HEDLS,RCD-8	enhancer of mRNA decapping 4	gene name/no ORF	EH381739	---	---	---	---	---
K07-40.1_RC_s_at	Efnb1	CFND,CFNS,EFL3,EPLG2,Elk-L,LERK2,MGC8782	ephrin B1	gene name/no ORF	EH382628	neural crest cell migration /// development /// nervous system development /// axon guidance /// embryonic pattern specification /// cell differentiation /// positive regulation of T cell proliferation	protein binding /// ephrin receptor binding	extracellular space /// membrane /// integral to membrane /// lipid raft /// integral to membrane	---	---
O12-52.3_RC_at	Efnb2	HTKL,EPLG5,Htk-L,LERK5,MGC126226,MGC126227,MGC126228	ephrin B2	gene name/no ORF	EH381018	lymph vessel development /// development /// nervous system development /// organ morphogenesis /// cell differentiation	protein binding	plasma membrane /// membrane /// integral to membrane /// integral to membrane	---	---
E14-41.3_RC_at	Egfl7	ZNEU1,MGC111117,RP11-251M1.2	EGF-like domain 7	gene name/no ORF	EH382513	angiogenesis /// development /// cell differentiation /// negative regulation of cell migration /// blood vessel development /// vasculogenesis /// regulation of cell migration	calcium ion binding /// calcium ion binding	extracellular space /// extracellular region	---	---
I23-51.1_RC_s_at	Egr3	PILOT,MGC138484	early growth response 3	gene name/no ORF	EH381698	transcription /// regulation of transcription, DNA-dependent /// neuromuscular synaptic transmission /// peripheral nervous system development	nucleic acid binding /// DNA binding /// zinc ion binding /// metal ion binding	intracellular /// nucleus	---	---
E01-42.1_RC_at	EIF1AX	EIF1A,EIF4C,eIF-1A,eIF-4C	eukaryotic translation initiation factor 1A, X-linked	gene name/no ORF	EH380983	protein biosynthesis /// translational initiation /// translational initiation	RNA binding /// translation initiation factor activity /// nucleic acid binding /// translation factor activity, nucleic acid binding	eukaryotic translation initiation factor 4F complex	Translation_Factors	www.genmapp.org/HTML_MAPPs/Human/Hs_Contributed_20051123/cellular_process-GenMAPP/Hs_Translation_Factors/Hs_Translation_Factors.htm
C23-44.1_RC_at	Eif2ak1	HRI,KIAA1369	eukaryotic translation initiation factor 2 alpha kinase 1	gene name/no ORF	EH382119	regulation of translation /// protein amino acid phosphorylation /// negative regulation of protein biosynthesis /// response to stress /// response to external stimulus /// negative regulation of translational initiation by iron /// negative regulation of cell proliferation /// negative regulation of hemoglobin biosynthesis /// protein amino acid autophosphorylation	nucleotide binding /// translation initiation factor activity /// protein kinase activity /// protein serine/threonine kinase activity /// protein-tyrosine kinase activity /// ATP binding /// kinase activity /// transferase activity /// protein homodimerization activity /// eukaryotic translation initiation factor 2alpha kinase activity /// heme binding /// protein kinase activity	cytoplasm	Translation_Factors	www.genmapp.org/HTML_MAPPs/Mouse/Mm_Contributed_20051212/cellular_process-GenMAPP/Mm_Translation_Factors/Mm_Translation_Factors.htm
E23-45.1_RC_at	Eif5b	IF2,FLJ10524,KIAA0741,DKFZp434I036	eukaryotic translation initiation factor 5B	gene name/no ORF	EH382663	protein biosynthesis /// error-prone postreplication DNA repair /// protein biosynthesis /// translational initiation	nucleotide binding /// translation initiation factor activity /// GTP binding /// deoxycytidyl transferase activity /// GTP binding	intracellular	---	---
G15-40.1_RC_at	Elmo2	CED12,CED-12,ELMO-2,FLJ11656,KIAA1834	engulfment and cell motility 2, ced-12 homolog (C. elegans)	gene name/no ORF	EH381805	phagocytosis /// apoptosis	binding	cytoskeleton /// membrane	---	---
G06-48.3_RC_at	Emcn	EMCN2,MUC14	endomucin	gene name/no ORF	EH381294	angiogenesis /// cell-cell adhesion /// regulation of cell adhesion	carbohydrate binding	extracellular space /// membrane /// integral to membrane /// integral to membrane /// integral to membrane /// plasma membrane /// external side of plasma membrane /// integral to membrane	---	---
P03-48.2_RC_s_at	Enah	MENA,NDPP1	enabled homolog (Drosophila)	gene name/no ORF	EH381631	neural tube closure /// development /// nervous system development /// axon guidance /// axon guidance /// actin polymerization and/or depolymerization /// actin cytoskeleton organization and biogenesis /// cell differentiation /// cell motility /// actin filament organization /// intracellular transport	actin binding /// protein binding /// profilin binding /// profilin binding /// SH3 domain binding	stress fiber /// cytoskeleton /// actin cytoskeleton /// lamellipodium /// filopodium /// focal adhesion	---	---
F20-42.4_RC_at	Enc1	NRPB,CCL28,ENC-1,PIG10,TP53I10,FLJ39259	ectodermal-neural cortex 1	gene name/no ORF	EH381058	proteolysis /// development	actin binding /// cysteine-type endopeptidase activity /// protein binding	cytoskeleton	---	---
I22-40.3_RC_s_at	Eng	END,ORW,HHT1,ORW1,CD105,FLJ41744	endoglin	gene name/no ORF	EH382687	angiogenesis /// cell adhesion /// heart development /// regulation of transforming growth factor beta receptor signaling pathway	binding /// protein binding	extracellular space /// membrane /// integral to membrane /// integral to membrane	TGF_Beta_Signaling_Pathway /// TGF_Beta_Signaling_Pathway	www.genmapp.org/HTML_MAPPs/Mouse/Mm_Contributed_20051212/cellular_process-GenMAPP/Mm_TGF_Beta_Signaling_Pathway/Mm_TGF_Beta_Signaling_Pathway.htm /// www.genmapp.org/HTML_MAPPs/Mouse/Mm_Contributed_20051212/cellular_process-GenMAPP/Mm_TGF_Beta_Signaling_Pathway/Mm_TGF_Beta_Signaling_Pathway.htm
C11-48.1_RC_at	Epas1	HLF,MOP2,HIF2A,PASD2	endothelial PAS domain protein 1	gene name/no ORF	EH381761	two-component signal transduction system (phosphorelay) /// angiogenesis /// response to hypoxia /// transcription /// regulation of transcription, DNA-dependent /// signal transduction /// development /// cell differentiation /// regulation of transcription	two-component sensor activity /// DNA binding /// transcription factor activity /// signal transducer activity /// transcription regulator activity /// histone acetyltransferase binding	nucleus	---	---
A22-40.3_RC_at	Epha2	ECK	Eph receptor A2	gene name/no ORF	EH381266	protein amino acid phosphorylation /// transmembrane receptor protein tyrosine kinase signaling pathway /// neuron differentiation /// neuron differentiation /// ephrin receptor signaling pathway	nucleotide binding /// protein kinase activity /// protein serine/threonine kinase activity /// protein-tyrosine kinase activity /// receptor activity /// ephrin receptor activity /// ATP binding /// kinase activity /// transferase activity	extracellular space /// membrane /// integral to membrane /// integral to membrane	---	---
B09-52.2_RC_s_at	Eprs /// LOC633677	EARS,PARS,QARS,QPRS,PIG32,DKFZp313B047	glutamyl-prolyl-tRNA synthetase /// similar to Bifunctional aminoacyl-tRNA synthetase	gene name/no ORF	EH381648	protein biosynthesis /// tRNA aminoacylation for protein translation /// glutamyl-tRNA aminoacylation /// prolyl-tRNA aminoacylation /// tRNA aminoacylation for protein translation	nucleotide binding /// actin binding /// catalytic activity /// aminoacyl-tRNA ligase activity /// glutamate-tRNA ligase activity /// proline-tRNA ligase activity /// ATP binding /// ligase activity /// aminoacyl-tRNA ligase activity /// ATP binding	cytoplasm	---	---
I11-54.1_RC_at	Eps15	AF1P,AF-1P,MLLT5	epidermal growth factor receptor pathway substrate 15	gene name/no ORF	EH381435	---	receptor activity /// calcium ion binding /// protein binding	---	---	---
C18-46.3_RC_at	Ercc2	EM9,TTD,XPD,MGC102762,MGC126218,MGC126219	excision repair cross-complementing rodent repair deficiency, complementation group 2	gene name/no ORF	EH382613	nucleobase, nucleoside, nucleotide and nucleic acid metabolism /// DNA repair /// nucleotide-excision repair /// transcription /// regulation of transcription, DNA-dependent /// response to DNA damage stimulus /// response to oxidative stress /// aging /// post-embryonic development /// transcription-coupled nucleotide-excision repair /// nucleotide-excision repair /// transcription from RNA poly…	nucleotide binding /// magnesium ion binding /// nucleic acid binding /// DNA binding /// ATP-dependent DNA helicase activity /// helicase activity /// ATP binding /// ATP-dependent helicase activity /// hydrolase activity /// hydrolase activity, acting on acid anhydrides, in phosphorus-containing anhydrides /// protein binding /// DNA-dependent ATPase activity /// 5' to 3' DNA helicase activity	nucleus /// nucleus /// transcription factor TFIIH complex	RNA_transcription_Reactome /// RNA_transcription_Reactome /// RNA_transcription_Reactome	www.genmapp.org/HTML_MAPPs/Mouse/Mm_Contributed_20051212/cellular_process-GenMAPP/Mm_RNA_transcription_Reactome/Mm_RNA_transcription_Reactome.htm /// www.genmapp.org/HTML_MAPPs/Mouse/Mm_Contributed_20051212/cellular_process-GenMAPP/Mm_RNA_transcription_Reactome/Mm_RNA_transcription_Reactome.htm /// www.genmapp.org/HTML_MAPPs/Mouse/Mm_Contributed_20051212/cellular_process-GenMAPP/Mm_RNA_transcript…
K07-47.1_RC_s_at	Etv5	ERM	ets variant gene 5	gene name/no ORF	EH381539	regulation of transcription, DNA-dependent /// organ morphogenesis /// positive regulation of transcription	DNA binding /// transcription factor activity /// transcriptional activator activity /// sequence-specific DNA binding	nucleus /// nucleus	---	---
K04-54.3_RC_at	Exosc10	p2,p3,p4,RRP6,PMSCL,Rrp6p,PM-Scl,PMSCL2,PM/Scl-100	exosome component 10	gene name/no ORF	EH382353	mRNA catabolism, nonsense-mediated decay /// rRNA processing	nucleic acid binding /// RNA binding /// nuclease activity /// exonuclease activity /// 3'-5' exonuclease activity /// hydrolase activity	intracellular /// nucleus /// nucleolus	---	---
M24-42.3_RC_x_at	Exosc9	p5,p6,RRP45,PMSCL1,Rrp45p,PM/Scl-75	exosome component 9	gene name/no ORF	EH381199	rRNA processing /// RNA processing	3'-5'-exoribonuclease activity /// RNA binding /// nuclease activity /// exonuclease activity /// hydrolase activity	exosome (RNase complex) /// nucleus /// nucleolus	mRNA_processing_binding_Reactome	www.genmapp.org/HTML_MAPPs/Mouse/Mm_Contributed_20051212/cellular_process-GenMAPP/Mm_mRNA_processing_binding_Reactome/Mm_mRNA_processing_binding_Reactome.htm
N03-47.2_RC_at	Extl3	REG,RPR,REGR,botv,EXTR1,KIAA0519,DKFZp686C2342	exostoses (multiple)-like 3	gene name/no ORF	EH381809	---	transferase activity /// transferase activity, transferring glycosyl groups /// manganese ion binding /// metal ion binding	endoplasmic reticulum /// membrane /// integral to membrane /// integral to membrane	---	---
H19-53.2_RC_at	Eya1	BOP,BOR	eyes absent 1 homolog (Drosophila)	gene name/no ORF	EH382094	metanephros development /// ureteric bud development /// transcription /// regulation of transcription, DNA-dependent /// protein amino acid dephosphorylation /// development /// metabolism /// organ morphogenesis /// inner ear morphogenesis /// negative regulation of apoptosis /// cell fate commitment /// regulation of neuron differentiation	magnesium ion binding /// catalytic activity /// phosphoprotein phosphatase activity /// protein tyrosine phosphatase activity /// hydrolase activity /// protein tyrosine phosphatase activity	nucleus	---	---
A03-53.1_RC_at	F3	TF,TFA,CD142	coagulation factor III	gene name/no ORF	EH382364	blood coagulation /// blood coagulation	hematopoietin/interferon-class (D200-domain) cytokine receptor activity	membrane /// integral to membrane /// integral to membrane	---	---
H11-42.2_RC_at	Fadd	GIG3,MORT1,MGC8528	Fas (TNFRSF6)-associated via death domain	gene name/no ORF	EH381664	apoptosis /// apoptosis /// signal transduction /// apoptotic program /// regulation of apoptosis /// regulation of apoptosis /// apoptosis /// regulation of apoptosis	protein binding /// protein binding	---	Apoptosis /// Apoptosis_GenMAPP /// Apoptosis_KEGG /// Apoptosis /// Apoptosis_GenMAPP /// Apoptosis_KEGG	www.genmapp.org/HTML_MAPPs/Mouse/Mm_Contributed_20051212/cellular_process-GenMAPP/Mm_Apoptosis/Mm_Apoptosis.htm /// www.genmapp.org/HTML_MAPPs/Mouse/Mm_Contributed_20051212/cellular_process-GenMAPP/Mm_Apoptosis_GenMAPP/Mm_Apoptosis_GenMAPP.htm /// www.genmapp.org/HTML_MAPPs/Mouse/Mm_Contributed_20051212/cellular_process-GenMAPP/Mm_Apoptosis_KEGG/Mm_Apoptosis_KEGG.htm /// www.genmapp.org/HTML_MAPP…
O21-54.1_RC_at	Fads2	D6D,DES6,TU13,FADSD6,LLCDL2,SLL0262	fatty acid desaturase 2	gene name/no ORF	EH381989	electron transport /// fatty acid biosynthesis /// fatty acid desaturation	stearoyl-CoA 9-desaturase activity /// iron ion binding /// oxidoreductase activity /// metal ion binding /// oxidoreductase activity /// oxidoreductase activity, acting on paired donors, with oxidation of a pair of donors resulting in the reduction of molecular oxygen to two molecules of water /// heme binding	membrane fraction /// integral to membrane /// membrane	---	---
I03-50.1_RC_at	Fads3	CYB5RP,LLCDL3,BC269730_1	fatty acid desaturase 3	gene name/no ORF	EH381759	fatty acid biosynthesis /// fatty acid desaturation	iron ion binding /// oxidoreductase activity /// metal ion binding /// oxidoreductase activity /// oxidoreductase activity, acting on paired donors, with oxidation of a pair of donors resulting in the reduction of molecular oxygen to two molecules of water /// heme binding	membrane	---	---
E18-53.3_RC_s_at	Falz	BPTF,FAC1,NURF301	fetal Alzheimer antigen	gene name/no ORF	EH381650	negative regulation of transcription from RNA polymerase II promoter /// chromatin remodeling /// brain development /// regulation of transcription /// regulation of transcription, DNA-dependent	transcription factor binding /// transcription regulator activity /// DNA-dependent ATPase activity /// sequence-specific DNA binding /// protein binding /// zinc ion binding	nucleus	---	---
O20-53.3_RC_at	Fbf1	null	Fas (TNFRSF6) binding factor 1	gene name/no ORF	EH382479	---	---	---	---	---
B21-54.2_RC_at	FBXL21	FBL3B,Fbl21,FBXL3B,FBXL3P	F-box and leucine-rich repeat protein 21	gene name/no ORF	EH382741	protein ubiquitination /// ubiquitin cycle	ubiquitin-protein ligase activity	ubiquitin ligase complex	---	---
J06-53.4_RC_at	Fbxo21	FBX21,FLJ90233,KIAA0875,MGC26682,DKFZp434G058	F-box only protein 21	gene name/no ORF	EH381501	ubiquitin cycle	---	---	Apoptosis /// Apoptosis /// Apoptosis_KEGG /// Apoptosis_KEGG	www.genmapp.org/HTML_MAPPs/Mouse/Mm_Contributed_20051212/cellular_process-GenMAPP/Mm_Apoptosis/Mm_Apoptosis.htm /// www.genmapp.org/HTML_MAPPs/Mouse/Mm_Contributed_20051212/cellular_process-GenMAPP/Mm_Apoptosis/Mm_Apoptosis.htm /// www.genmapp.org/HTML_MAPPs/Mouse/Mm_Contributed_20051212/cellular_process-GenMAPP/Mm_Apoptosis_KEGG/Mm_Apoptosis_KEGG.htm /// www.genmapp.org/HTML_MAPPs/Mouse/Mm_Contr…
H21-43.2_RC_s_at	FBXO44	FBG3,FBX30,Fbx44,Fbxo6a,MGC14140,DKFZp781J0852	F-box protein 44	gene name/no ORF	EH382212	ubiquitin cycle /// protein catabolism	protein binding	---	---	---
B21-53.2_RC_at	Fez2	HUM3CL	fasciculation and elongation protein zeta 2 (zygin II)	gene name/no ORF	EH381813	---	protein binding	---	---	---
G03-47.1_RC_at	Fgf2	BFGF,FGFB,HBGH-2	fibroblast growth factor 2	gene name/no ORF	EH381112	regulation of progression through cell cycle /// activation of MAPKK activity /// angiogenesis /// induction of an organ /// positive regulation of protein amino acid phosphorylation /// signal transduction /// development /// cell proliferation /// positive regulation of cell proliferation /// positive regulation of cell proliferation /// glial cell differentiation /// cell differentiation /// l…	fibroblast growth factor receptor binding /// protein binding /// growth factor activity /// heparin binding /// growth factor activity /// nucleotide binding /// ATP binding /// unfolded protein binding	extracellular space	---	---
F08-40.4_RC_at	Fgfrl1	FHFR,FGFR5	fibroblast growth factor receptor-like 1	gene name/no ORF	EH382817	cell surface receptor linked signal transduction /// negative regulation of cell proliferation	non-tyrosine kinase fibroblast growth factor receptor activity /// receptor activity /// protein binding	extracellular space /// plasma membrane /// integral to plasma membrane /// membrane /// integral to membrane /// integral to membrane	Glycosaminoglycan degradation /// Glycan structures - degradation	www.genome.ad.jp/dbget-bin/show_pathway?MAP00531+3.2.1.76 /// www.genome.ad.jp/dbget-bin/show_pathway?MAP01032+3.2.1.76
I05-41.1_RC_at	Fkbp1a	FKBP1,PKC12,PKCI2,FKBP12,PPIASE,FKBP-12,FKBP12C	FK506 binding protein 1a	gene name/no ORF	EH381988	protein folding /// transport	peptidyl-prolyl cis-trans isomerase activity /// ATP binding /// FK506 binding /// isomerase activity	membrane	TGF_Beta_Signaling_Pathway	www.genmapp.org/HTML_MAPPs/Mouse/Mm_Contributed_20051212/cellular_process-GenMAPP/Mm_TGF_Beta_Signaling_Pathway/Mm_TGF_Beta_Signaling_Pathway.htm
I07-49.1_RC_at	Flot2	ESA,ECS1,ESA1,ECS-1,M17S1	flotillin 2	gene name/no ORF	EH381092	cell adhesion	protein binding	membrane /// integral to membrane /// flotillin complex /// lipid raft /// integral to membrane /// flotillin complex	---	---
D15-40.2_RC_s_at	Fmr1	FMRP,FRAXA,MGC87458	fragile X mental retardation syndrome 1 homolog	gene name/no ORF	EH381460	mRNA processing /// mRNA export from nucleus /// transport /// central nervous system development	nucleic acid binding /// RNA binding	nucleus /// nucleus	mRNA_processing_binding_Reactome /// mRNA_processing_binding_Reactome /// mRNA_processing_binding_Reactome	www.genmapp.org/HTML_MAPPs/Mouse/Mm_Contributed_20051212/cellular_process-GenMAPP/Mm_mRNA_processing_binding_Reactome/Mm_mRNA_processing_binding_Reactome.htm /// www.genmapp.org/HTML_MAPPs/Mouse/Mm_Contributed_20051212/cellular_process-GenMAPP/Mm_mRNA_processing_binding_Reactome/Mm_mRNA_processing_binding_Reactome.htm /// www.genmapp.org/HTML_MAPPs/Mouse/Mm_Contributed_20051212/cellular_process-G…
J08-51.4_RC_at	FNDC5	FRCP2	fibronectin type III domain containing 5	gene name/no ORF	EH381645	---	---	---	---	---
M21-51.1_RC_at	Fntb	FPTB,MGC31935	farnesyltransferase, CAAX box, beta	gene name/no ORF	EH381602	positive regulation of cell proliferation /// negative regulation of cell proliferation /// wound healing /// positive regulation of fibroblast proliferation	catalytic activity /// farnesyltranstransferase activity /// prenyltransferase activity /// protein farnesyltransferase activity /// zinc ion binding /// transferase activity /// metal ion binding /// catalytic activity /// prenyltransferase activity /// transferase activity	---	---	---
L10-40.4_RC_at	Fos	c-fos	FBJ osteosarcoma oncogene	gene name/no ORF	EH381713	regulation of progression through cell cycle /// regulation of transcription, DNA-dependent /// regulation of transcription, DNA-dependent /// nervous system development /// cellular physiological process /// cell adhesion /// regulation of transcription, DNA-dependent	DNA binding /// transcription factor activity /// transcription factor activity /// sequence-specific DNA binding /// protein dimerization activity /// integrin binding /// heparin binding /// DNA binding /// transcription factor activity	nucleus /// nucleus /// transcription factor complex /// integral to plasma membrane /// cytoplasmic membrane-bound vesicle /// nucleus /// integral to membrane /// membrane	TGF_Beta_Signaling_Pathway /// Smooth_muscle_contraction	www.genmapp.org/HTML_MAPPs/Mouse/Mm_Contributed_20051212/cellular_process-GenMAPP/Mm_TGF_Beta_Signaling_Pathway/Mm_TGF_Beta_Signaling_Pathway.htm /// www.genmapp.org/HTML_MAPPs/Mouse/Mm_Contributed_20051212/physiological_process-GenMAPP/Mm_Smooth_muscle_contraction/Mm_Smooth_muscle_contraction.htm
M20-48.3_RC_at	FOXG1B /// FOXG1A	BF1,QIN,FKH2,HFK1,FKHL1,FKHL4,HBF-1	forkhead box G1B /// forkhead box G1A	gene name/no ORF	EH382764	transcription /// regulation of transcription, DNA-dependent /// development /// brain development /// regulation of transcription, DNA-dependent /// regulation of transcription, DNA-dependent	transcription factor activity /// sequence-specific DNA binding /// DNA binding /// DNA binding /// transcription factor activity	nucleus /// nucleus	---	---
C19-54.1_RC_s_at	Foxred1	H17,FP634	FAD-dependent oxidoreductase domain containing 1	gene name/no ORF	EH382471	electron transport	oxidoreductase activity	---	---	---
G16-51.3_RC_at	Frap1	FRAP,MTOR,FRAP2,RAFT1,RAPT1,FLJ44809	FK506 binding protein 12-rapamycin associated protein 1	gene name/no ORF	EH382327	germ cell development /// peptidyl-threonine phosphorylation	protein serine/threonine kinase activity /// binding /// kinase activity /// transferase activity /// phosphotransferase activity, alcohol group as acceptor	---	---	---
K20-49.3_RC_at	Fscn1	SNL,p55,FLJ38511	fascin homolog 1, actin bundling protein (Strongylocentrotus purpuratus)	gene name/no ORF	EH382024	---	actin binding /// protein binding, bridging /// actin filament binding /// actin binding	filopodium	---	---
N24-43.4_RC_at	Fstl1	FRP,FSL1	follistatin-like 1	gene name/no ORF	EH382251	---	calcium ion binding /// heparin binding	extracellular space	---	---
J19-48.2_RC_x_at	Fuca1	null	fucosidase, alpha-L- 1, tissue	gene name/no ORF	EH382523	carbohydrate metabolism	alpha-L-fucosidase activity /// hydrolase activity /// hydrolase activity, acting on glycosyl bonds	lysosome	N-Glycan degradation /// Glycan structures - degradation	www.genome.ad.jp/dbget-bin/show_pathway?MAP00511+3.2.1.51 /// www.genome.ad.jp/dbget-bin/show_pathway?MAP01032+3.2.1.51
E19-42.1_RC_at	FVT1	null	follicular lymphoma variant translocation 1	gene name/no ORF	EH380968	metabolism	oxidoreductase activity /// 3-dehydrosphinganine reductase activity	extracellular space /// endoplasmic reticulum /// membrane /// integral to membrane	---	---
M14-40.3_RC_at	Fxyd6	null	FXYD domain-containing ion transport regulator 6	gene name/no ORF	EH381339	transport /// ion transport	ion channel activity	extracellular space /// membrane /// integral to membrane /// integral to membrane	---	---
M11-40.1_RC_s_at	G3BP2	null	Ras-GTPase activating protein SH3 domain-binding protein 2	gene name/no ORF	EH381281	mRNA processing /// mRNA export from nucleus /// transport /// cytoplasmic sequestering of NF-kappaB /// Ras protein signal transduction	nucleotide binding /// RNA binding /// receptor signaling complex scaffold activity /// nucleic acid binding /// RNA binding	intracellular /// cytoplasm	---	---
L23-50.2_RC_at	Gaa	LYAG	glucosidase, alpha, acid	gene name/no ORF	EH382723	carbohydrate metabolism /// glycogen catabolism	hydrolase activity, hydrolyzing O-glycosyl compounds /// alpha-glucosidase activity /// hydrolase activity /// hydrolase activity, acting on glycosyl bonds /// alpha-glucosidase activity	lysosome /// lysosome	Galactose metabolism /// Starch and sucrose metabolism /// Starch and sucrose metabolism	www.genome.ad.jp/dbget-bin/show_pathway?MAP00052+3.2.1.20 /// www.genome.ad.jp/dbget-bin/show_pathway?MAP00500+3.2.1.20 /// www.genome.ad.jp/dbget-bin/show_pathway?MAP00500+3.2.1.3
E19-54.1_RC_at	Gabarapl1	ATG8,GEC1,APG8L	gamma-aminobutyric acid (GABA(A)) receptor-associated protein-like 1	gene name/no ORF	EH381065	---	receptor activity /// cytoskeletal protein binding	autophagic vacuole /// microtubule	---	---
O20-49.3_RC_at	GABRA5	null	gamma-aminobutyric acid (GABA) A receptor, alpha 5	gene name/no ORF	EH382835	ion transport /// chloride transport /// signal transduction /// gamma-aminobutyric acid signaling pathway /// transport /// transport	GABA-A receptor activity /// transporter activity /// ion channel activity /// extracellular ligand-gated ion channel activity /// chloride channel activity /// neurotransmitter receptor activity /// chloride ion binding /// receptor activity	integral to plasma membrane /// postsynaptic membrane /// membrane /// integral to membrane	---	---
C09-48.1_RC_at	Gabrb3	MGC9051	gamma-aminobutyric acid (GABA-A) receptor, subunit beta 3	gene name/no ORF	EH381288	transport /// ion transport /// chloride transport /// gamma-aminobutyric acid signaling pathway	receptor activity /// GABA-A receptor activity /// ion channel activity /// extracellular ligand-gated ion channel activity /// chloride channel activity /// neurotransmitter receptor activity /// chloride ion binding /// GABA-A receptor activity	integral to plasma membrane /// membrane /// integral to membrane /// postsynaptic membrane	---	---
J18-45.4_RC_at	Gabrg2	CAE2,ECA2,GEFSP3	gamma-aminobutyric acid (GABA-A) receptor, subunit gamma 2	gene name/no ORF	EH382001	transport /// ion transport /// chloride transport /// gamma-aminobutyric acid signaling pathway /// synaptic transmission /// gamma-aminobutyric acid signaling pathway	receptor activity /// GABA-A receptor activity /// ion channel activity /// extracellular ligand-gated ion channel activity /// chloride channel activity /// protein binding /// neurotransmitter receptor activity /// chloride ion binding /// GABA-A receptor activity	integral to plasma membrane /// membrane /// integral to membrane /// postsynaptic membrane	---	---
J05-42.2_RC_s_at	Gba2	AD035,KIAA1605,MGC16895,DKFZp762K054	glucosidase beta 2	gene name/no ORF	EH381390	bile acid metabolism	beta-glucosidase activity	smooth endoplasmic reticulum /// microsome /// integral to membrane	---	---
B08-43.4_RC_at	Gbas	NIPSNAP2	glioblastoma amplified sequence	gene name/no ORF	EH381362	---	---	extracellular space /// mitochondrion /// mitochondrion	---	---
F05-54.2_RC_at	Gbl	MGC111011	G protein beta subunit-like	gene name/no ORF	EH381397	---	---	---	---	---
H17-43.2_RC_at	Gdi1	GDIL,MRX41,MRX48,OPHN2,XAP-4,RABGD1A,RABGDIA,FLJ41411	guanosine diphosphate (GDP) dissociation inhibitor 1	gene name/no ORF	EH381963	protein transport /// regulation of GTPase activity /// protein transport	Rab GDP-dissociation inhibitor activity /// GTPase activator activity /// Rab GDP-dissociation inhibitor activity	---	---	---
C24-44.3_RC_at	Gdi2	RABGDIB,FLJ16452	guanosine diphosphate (GDP) dissociation inhibitor 2	gene name/no ORF	EH381894	small GTPase mediated signal transduction /// protein transport /// regulation of GTPase activity /// protein transport	Rab GDP-dissociation inhibitor activity /// GTPase activator activity /// Rab GTPase activator activity /// Rab GDP-dissociation inhibitor activity	Golgi apparatus	---	---
N04-44.4_RC_at	Gfpt1	GFA,GFAT,GFPT,GFAT1,GFAT1m	glutamine fructose-6-phosphate transaminase 1	gene name/no ORF	EH381547	carbohydrate metabolism /// glutamine metabolism /// transport /// metabolism /// carbohydrate biosynthesis /// transport	glutamine-fructose-6-phosphate transaminase (isomerizing) activity /// transporter activity /// sugar binding /// transaminase activity /// transferase activity /// transporter activity	cytoplasm /// periplasmic space (sensu Proteobacteria)	---	---
M21-52.1_RC_x_at	Gga1	null	golgi associated, gamma adaptin ear containing, ARF binding protein 1	gene name/no ORF	EH381743	protein complex assembly /// transport /// intracellular protein transport /// intra-Golgi vesicle-mediated transport /// protein transport /// intracellular protein transport	protein transporter activity	intracellular /// Golgi stack /// membrane /// clathrin coat of trans-Golgi network vesicle	---	---
N12-40.4_RC_at	GGA3	KIAA0154	golgi associated, gamma adaptin ear containing, ARF binding protein 3	gene name/no ORF	EH382703	protein complex assembly /// intracellular protein transport /// transport /// intracellular protein transport /// protein transport	protein binding /// ADP-ribosylation factor binding	intracellular /// Golgi trans face /// membrane /// clathrin coat of trans-Golgi network vesicle	---	---
L24-42.4_RC_at	Git1	null	G protein-coupled receptor kinase-interactor 1	gene name/no ORF	EH381694	regulation of GTPase activity	GTPase activator activity /// protein binding /// zinc ion binding /// metal ion binding	---	---	---
L05-51.2_RC_s_at	Gjb1	CMTX,CX32,CMTX1	gap junction membrane channel protein beta 1	gene name/no ORF	EH381299	cell communication /// cell-cell signaling	gap-junction forming channel activity /// connexon channel activity	extracellular space /// plasma membrane /// gap junction /// connexon complex /// membrane /// integral to membrane /// integral to membrane	Calcium_regulation_in_cardiac_cells	www.genmapp.org/HTML_MAPPs/Mouse/Mm_Contributed_20051212/physiological_process-GenMAPP/Mm_Calcium_regulation_in_cardiac_cells/Mm_Calcium_regulation_in_cardiac_cells.htm
I01-45.1_RC_s_at	Gjb6	ED2,EDH,HED,CX30,DFNA3	gap junction membrane channel protein beta 6	gene name/no ORF	EH381793	cell communication /// cell-cell signaling /// sensory perception of sound /// ear morphogenesis	gap-junction forming channel activity /// protein binding /// connexon channel activity	gap junction /// connexon complex /// membrane /// integral to membrane /// gap junction	Calcium_regulation_in_cardiac_cells	www.genmapp.org/HTML_MAPPs/Mouse/Mm_Contributed_20051212/physiological_process-GenMAPP/Mm_Calcium_regulation_in_cardiac_cells/Mm_Calcium_regulation_in_cardiac_cells.htm
C01-52.1_RC_x_at	Glcci1	GIG18,FAM117C	glucocorticoid induced transcript 1	gene name/no ORF	EH381607	---	protein binding	cytoplasm	---	---
O21-45.1_RC_at	GLIS3	ZNF515,FLJ38999,FLJ90578,MGC33662	GLIS family zinc finger 3	gene name/no ORF	EH381332	negative regulation of transcription from RNA polymerase II promoter /// transcription /// regulation of transcription, DNA-dependent /// positive regulation of transcription from RNA polymerase II promoter	nucleic acid binding /// DNA binding /// specific RNA polymerase II transcription factor activity /// zinc ion binding /// metal ion binding	intracellular /// nucleus /// nucleus	---	---
F15-44.2_RC_at	Glo1	GLYI	glyoxalase 1	gene name/no ORF	EH382081	carbohydrate metabolism /// anti-apoptosis /// carbohydrate metabolism	lactoylglutathione lyase activity /// lactoylglutathione lyase activity /// zinc ion binding /// lyase activity /// metal ion binding /// lactoylglutathione lyase activity /// lyase activity	cytoplasm	---	---
D12-41.4_RC_at	GLS	GLS1,FLJ10358,KIAA0838,DKFZp686O15119	glutaminase	gene name/no ORF	EH381767	glutamine catabolism /// glutamine metabolism	glutaminase activity /// hydrolase activity /// glutaminase activity	mitochondrion /// mitochondrion	Glutamate metabolism /// D-Glutamine and D-glutamate metabolism /// Nitrogen metabolism	www.genome.ad.jp/dbget-bin/show_pathway?MAP00251+3.5.1.2 /// www.genome.ad.jp/dbget-bin/show_pathway?MAP00471+3.5.1.2 /// www.genome.ad.jp/dbget-bin/show_pathway?MAP00910+3.5.1.2
C03-45.1_RC_at	Glul	GS,GLNS,PIG43	glutamate-ammonia ligase (glutamine synthetase)	gene name/no ORF	EH382312	glutamine biosynthesis /// nitrogen compound metabolism	glutamate-ammonia ligase activity /// ligase activity	mitochondrion	Glutamate metabolism /// Peptidoglycan biosynthesis /// Nitrogen metabolism /// Two-component system - General	www.genome.ad.jp/dbget-bin/show_pathway?MAP00251+6.3.1.2 /// www.genome.ad.jp/dbget-bin/show_pathway?MAP00550+6.3.1.2 /// www.genome.ad.jp/dbget-bin/show_pathway?MAP00910+6.3.1.2 /// www.genome.ad.jp/dbget-bin/show_pathway?MAP02020+6.3.1.2
D05-45.2_RC_x_at	Gmppa	null	GDP-mannose pyrophosphorylase A	gene name/no ORF	EH380956	biosynthesis /// biosynthesis	nucleotidyltransferase activity /// nucleotidyltransferase activity	---	Fructose and mannose metabolism	www.genome.ad.jp/dbget-bin/show_pathway?MAP00051+2.7.7.22
K15-52.1_RC_at	Gna12	RMP,gep,NNX3,MGC99644,MGC104623	guanine nucleotide binding protein, alpha 12	gene name/no ORF	EH382706	embryonic development (sensu Mammalia) /// signal transduction /// G-protein coupled receptor protein signaling pathway /// G-protein coupled receptor protein signaling pathway /// protein kinase cascade /// Rho protein signal transduction /// regulation of cell shape /// cell differentiation /// embryonic digit morphogenesis /// G-protein coupled receptor protein signaling pathway	nucleotide binding /// GTPase activity /// GTPase activity /// signal transducer activity /// GTP binding /// guanyl nucleotide binding	heterotrimeric G-protein complex /// membrane	G_Protein_Signaling	www.genmapp.org/HTML_MAPPs/Mouse/Mm_Contributed_20051212/cellular_process-GenMAPP/Mm_G_Protein_Signaling/Mm_G_Protein_Signaling.htm
A11-46.1_RC_at	Gnaz	null	guanine nucleotide binding protein, alpha z subunit	gene name/no ORF	EH382142	signal transduction /// G-protein coupled receptor protein signaling pathway /// G-protein coupled receptor protein signaling pathway /// cell adhesion	nucleotide binding /// GTPase activity /// signal transducer activity /// GTP binding /// guanyl nucleotide binding /// binding /// structural molecule activity /// protein binding	membrane fraction /// heterotrimeric G-protein complex /// membrane /// cytoskeleton	G_Protein_Signaling /// Calcium_regulation_in_cardiac_cells	www.genmapp.org/HTML_MAPPs/Mouse/Mm_Contributed_20051212/cellular_process-GenMAPP/Mm_G_Protein_Signaling/Mm_G_Protein_Signaling.htm /// www.genmapp.org/HTML_MAPPs/Mouse/Mm_Contributed_20051212/physiological_process-GenMAPP/Mm_Calcium_regulation_in_cardiac_cells/Mm_Calcium_regulation_in_cardiac_cells.htm
L08-44.4_RC_at	Gng12	FLJ31352,FLJ34695	guanine nucleotide binding protein (G protein), gamma 12	gene name/no ORF	EH382261	signal transduction /// G-protein coupled receptor protein signaling pathway	signal transducer activity /// small GTPase regulator activity	heterotrimeric G-protein complex /// membrane	G_Protein_Signaling /// Calcium_regulation_in_cardiac_cells /// Smooth_muscle_contraction	www.genmapp.org/HTML_MAPPs/Mouse/Mm_Contributed_20051212/cellular_process-GenMAPP/Mm_G_Protein_Signaling/Mm_G_Protein_Signaling.htm /// www.genmapp.org/HTML_MAPPs/Mouse/Mm_Contributed_20051212/physiological_process-GenMAPP/Mm_Calcium_regulation_in_cardiac_cells/Mm_Calcium_regulation_in_cardiac_cells.htm /// www.genmapp.org/HTML_MAPPs/Mouse/Mm_Contributed_20051212/physiological_process-GenMAPP/Mm_…
O06-45.3_RC_at	Gnpda2	SB52	glucosamine-6-phosphate deaminase 2	gene name/no ORF	EH382452	carbohydrate metabolism /// N-acetylglucosamine metabolism	glucosamine-6-phosphate deaminase activity /// isomerase activity /// glucosamine-6-phosphate deaminase activity	---	---	---
H22-46.4_RC_at	GNRH1	GRH,GNRH,LHRH,LNRH	gonadotropin-releasing hormone 1 (luteinizing-releasing hormone)	gene name/no ORF	EH381310	signal transduction /// cell-cell signaling /// development /// negative regulation of cell proliferation /// development	luteinizing hormone-releasing factor activity /// hormone activity /// luteinizing hormone-releasing factor activity /// hormone activity	extracellular region /// soluble fraction	---	---
C22-53.3_RC_at	Golt1b	GOT1,CGI-141,YMR292W	golgi transport 1 homolog B (S. cerevisiae)	gene name/no ORF	EH381882	transport /// protein transport /// vesicle-mediated transport	---	membrane /// integral to membrane /// integral to membrane	---	---
A10-42.3_RC_s_at	Gpc1	null	glypican 1	gene name/no ORF	EH382425	development	transmembrane receptor activity /// GPI anchor binding	extracellular matrix (sensu Metazoa) /// membrane /// extracellular matrix (sensu Metazoa)	---	---
C24-48.3_RC_at	Gpd1	FLJ26652	glycerol-3-phosphate dehydrogenase 1 (soluble)	gene name/no ORF	EH382292	carbohydrate metabolism /// glycerol-3-phosphate metabolism /// gluconeogenesis /// glycerol-3-phosphate catabolism /// glycerol-3-phosphate metabolism	glycerol-3-phosphate dehydrogenase (NAD+) activity /// oxidoreductase activity /// oxidoreductase activity, acting on CH-OH group of donors /// oxidoreductase activity, acting on the CH-OH group of donors, NAD or NADP as acceptor /// NAD binding	cytoplasm /// glycerol-3-phosphate dehydrogenase complex /// glycerol-3-phosphate dehydrogenase complex	Glycerophospholipid metabolism	www.genome.ad.jp/dbget-bin/show_pathway?MAP00564+1.1.1.8
H14-49.4_RC_at	Gpnmb	NMB,HGFIN	glycoprotein (transmembrane) nmb	gene name/no ORF	EH382043	cell adhesion /// metabolism	integrin binding /// heparin binding	integral to plasma membrane /// membrane /// integral to membrane /// cytoplasmic membrane-bound vesicle	---	---
I24-44.3_RC_at	Gpr108	null	G protein-coupled receptor 108	gene name/no ORF	EH382357	---	---	membrane /// integral to membrane /// integral to membrane	---	---
B09-51.2_RC_s_at	Gpr19	null	G protein-coupled receptor 19	gene name/no ORF	EH381057	signal transduction /// G-protein coupled receptor protein signaling pathway	rhodopsin-like receptor activity /// signal transducer activity /// receptor activity /// G-protein coupled receptor activity	integral to plasma membrane /// membrane /// integral to membrane /// integral to membrane	GPCRDB_Class_A_Rhodopsin-like	www.genmapp.org/HTML_MAPPs/Mouse/Mm_Contributed_20051212/molecular_function_GenMAPP/Mm_GPCRDB_Class_A_Rhodopsin-like/Mm_GPCRDB_Class_A_Rhodopsin-like.htm
B02-45.4_RC_at	Gprc5b	RAIG2,RAIG-2	G protein-coupled receptor, family C, group 5, member B	gene name/no ORF	EH382321	signal transduction /// G-protein coupled receptor protein signaling pathway	signal transducer activity /// receptor activity /// G-protein coupled receptor activity /// metabotropic glutamate, GABA-B-like receptor activity /// metabotropic glutamate, GABA-B-like receptor activity	extracellular space /// membrane /// integral to membrane /// membrane /// integral to membrane	---	---
I24-50.3_RC_at	Gpx3	GPx-P,GSHPx-3,GSHPx-P	glutathione peroxidase 3	gene name/no ORF	EH381191	response to oxidative stress /// response to lipid hydroperoxide /// hydrogen peroxide catabolism /// protein homotetramerization	peroxidase activity /// glutathione peroxidase activity /// selenium binding /// oxidoreductase activity /// glutathione peroxidase activity /// protein binding /// transcription factor binding /// selenium binding	extracellular space /// extracellular space	---	---
N22-48.4_RC_at	Grin1	NR1,NMDA1,NMDAR1	glutamate receptor, ionotropic, NMDA1 (zeta 1)	gene name/no ORF	EH382100	transport /// ion transport /// potassium ion transport /// synaptic transmission /// cation transport /// calcium ion homeostasis /// glutamate signaling pathway /// synaptic transmission /// learning and/or memory /// regulation of synaptic plasticity /// response to ethanol	magnesium ion binding /// receptor activity /// ionotropic glutamate receptor activity /// receptor binding /// ion channel activity /// glutamate-gated ion channel activity /// potassium channel activity /// calcium ion binding /// protein binding /// motor activity /// N-methyl-D-aspartate selective glutamate receptor activity /// glycine binding /// glycine binding /// glutamate binding /// gl…	membrane fraction /// cytoplasm /// synaptic vesicle /// membrane /// integral to membrane /// synapse /// postsynaptic membrane /// N-methyl-D-aspartate selective glutamate receptor complex /// dendrite /// postsynaptic membrane /// growth cone	---	---
I24-46.3_RC_s_at	Gstm5	GTM5,GSTM5-5	glutathione S-transferase, mu 5	gene name/no ORF	EH382485	metabolism	glutathione transferase activity /// transferase activity	---	---	---
G14-51.3_RC_at	Gucy1b3	GUCB3,GC-SB3,GUC1B3,GUCSB3,GC-S-beta-1	guanylate cyclase 1, soluble, beta 3	gene name/no ORF	EH381952	cGMP biosynthesis /// intracellular signaling cascade /// nitric oxide mediated signal transduction /// circulation /// cyclic nucleotide biosynthesis /// cGMP biosynthesis /// intracellular signaling cascade	guanylate cyclase activity /// receptor activity /// iron ion binding /// lyase activity /// phosphorus-oxygen lyase activity /// heme binding /// metal ion binding /// guanylate cyclase activity	cytoplasm /// guanylate cyclase complex, soluble	Purine metabolism /// Gap junction /// Long-term depression	www.genome.ad.jp/dbget-bin/show_pathway?MAP00230+4.6.1.2 /// www.genome.ad.jp/dbget-bin/show_pathway?MAP04540+4.6.1.2 /// www.genome.ad.jp/dbget-bin/show_pathway?MAP04730+4.6.1.2
K02-42.3_RC_at	Hadhb	MSTP029,TP-BETA,MGC87480	hydroxyacyl-Coenzyme A dehydrogenase/3-ketoacyl-Coenzyme A thiolase/enoyl-Coenzyme A hydratase (trifunctional protein), beta subunit	gene name/no ORF	EH382183	lipid metabolism /// fatty acid metabolism /// fatty acid beta-oxidation /// fatty acid metabolism	acetyl-CoA C-acetyltransferase activity /// acetyl-CoA C-acyltransferase activity /// acyltransferase activity /// transferase activity /// acetyl-CoA C-acyltransferase activity /// acyltransferase activity /// transferase activity	mitochondrion /// mitochondrion /// mitochondrion /// mitochondrial inner membrane /// mitochondrion	Fatty acid elongation in mitochondria /// Fatty acid metabolism /// Bile acid biosynthesis /// Valine, leucine and isoleucine degradation /// Benzoate degradation via hydroxylation /// PPAR signaling pathway	www.genome.ad.jp/dbget-bin/show_pathway?MAP00062+2.3.1.16 /// www.genome.ad.jp/dbget-bin/show_pathway?MAP00071+2.3.1.16 /// www.genome.ad.jp/dbget-bin/show_pathway?MAP00120+2.3.1.16 /// www.genome.ad.jp/dbget-bin/show_pathway?MAP00280+2.3.1.16 /// www.genome.ad.jp/dbget-bin/show_pathway?MAP00362+2.3.1.16 /// www.genome.ad.jp/dbget-bin/show_pathway?MAP03320+2.3.1.16
A10-40.3_RC_at	HAPLN4	BRAL2,KIAA1926	hyaluronan and proteoglycan link protein 4	gene name/no ORF	EH381597	cell adhesion	hyaluronic acid binding	extracellular matrix (sensu Metazoa)	---	---
J04-46.4_RC_at	Hdac5	HD5,NY-CO-9	histone deacetylase 5	gene name/no ORF	EH382356	negative regulation of transcription from RNA polymerase II promoter /// transcription /// regulation of transcription, DNA-dependent /// heart development /// chromatin modification /// negative regulation of transcription, DNA-dependent /// regulation of progression through cell cycle /// inflammatory response /// nervous system development /// chromatin modification /// B cell differentiation …	transcription corepressor activity /// histone deacetylase activity /// protein binding /// transcriptional repressor activity /// hydrolase activity /// histone deacetylase activity /// protein binding /// transcription factor binding /// specific transcriptional repressor activity	nucleus /// cytoplasm /// nuclear body /// nucleus /// histone deacetylase complex /// nucleus /// cytoplasm	Cell_Cycle_KEGG /// Cell_Cycle_KEGG	www.genmapp.org/HTML_MAPPs/Mouse/Mm_Contributed_20051212/cellular_process-GenMAPP/Mm_Cell_Cycle_KEGG/Mm_Cell_Cycle_KEGG.htm /// www.genmapp.org/HTML_MAPPs/Mouse/Mm_Contributed_20051212/cellular_process-GenMAPP/Mm_Cell_Cycle_KEGG/Mm_Cell_Cycle_KEGG.htm
K24-52.3_RC_s_at	Hdac9	HD7,HDAC,HDRP,MITR,HDAC7,HDAC7B,HDAC9B,HDAC9FL,KIAA0744,DKFZp779K1053	histone deacetylase 9	gene name/no ORF	EH382352	negative regulation of transcription from RNA polymerase II promoter /// transcription /// regulation of transcription, DNA-dependent /// heart development /// negative regulation of transcription /// chromatin modification /// negative regulation of transcription, DNA-dependent /// regulation of progression through cell cycle /// inflammatory response /// nervous system development /// chromatin…	transcription corepressor activity /// histone deacetylase activity /// histone deacetylase activity /// protein binding /// transcriptional repressor activity /// hydrolase activity /// protein binding /// transcription factor binding /// specific transcriptional repressor activity	nucleus /// nucleus /// histone deacetylase complex /// nucleus /// cytoplasm	---	---
B12-42.4_RC_at	Hdgf	HMG1L2,DKFZp686J1764	hepatoma-derived growth factor	gene name/no ORF	EH381668	cellular physiological process	growth factor activity /// heparin binding /// growth factor activity	extracellular space /// nucleus	---	---
F19-45.2_RC_at	Hibch	HIBYL-COA-H	3-hydroxyisobutyryl-Coenzyme A hydrolase	gene name/no ORF	EH381391	metabolism /// metabolism	catalytic activity /// hydrolase activity /// catalytic activity	---	---	---
I04-44.3_RC_at	Higd1a	HIG1,DKFZP564K247	HIG1 domain family, member 1A	gene name/no ORF	EH381099	---	---	membrane /// integral to membrane	---	---
N04-45.4_RC_at	Hira	TUP1,DGCR1,TUPLE1	histone cell cycle regulation defective homolog A (S. cerevisiae)	gene name/no ORF	EH381925	transcription /// regulation of transcription, DNA-dependent /// gastrulation /// regulation of transcription	protein binding /// transcription regulator activity	nuclear chromatin /// nucleus	---	---
C14-48.3_RC_s_at	Hivep2	MBP-2,MIBP1,HIV-EP2	human immunodeficiency virus type I enhancer binding protein 2	gene name/no ORF	EH381610	transcription /// regulation of transcription, DNA-dependent /// signal transduction /// transcription	nucleic acid binding /// DNA binding /// transcription factor activity /// zinc ion binding /// metal ion binding /// nucleic acid binding /// zinc ion binding /// metal ion binding	intracellular /// nucleus /// transcription factor complex	---	---
F19-47.2_RC_s_at	Hmgcr	null	3-hydroxy-3-methylglutaryl-Coenzyme A reductase	gene name/no ORF	EH381524	lipid metabolism /// steroid biosynthesis /// cholesterol biosynthesis /// lipid biosynthesis /// biosynthesis /// embryonic development /// sterol biosynthesis /// cholesterol biosynthesis	hydroxymethylglutaryl-CoA reductase (NADPH) activity /// oxidoreductase activity /// hydroxymethylglutaryl-CoA reductase (NADPH) activity	endoplasmic reticulum /// endoplasmic reticulum membrane /// microsome /// membrane /// integral to membrane	Cholesterol_Biosynthesis /// Statin_Pathway_PharmGKB /// Cholesterol_Biosynthesis /// Statin_Pathway_PharmGKB /// Biosynthesis of steroids	www.genmapp.org/HTML_MAPPs/Mouse/Mm_Contributed_20051212/metabolic_process-GenMAPP/Mm_Cholesterol_Biosynthesis/Mm_Cholesterol_Biosynthesis.htm /// www.genmapp.org/HTML_MAPPs/Mouse/Mm_Contributed_20051212/metabolic_process-GenMAPP/Mm_Statin_Pathway_PharmGKB/Mm_Statin_Pathway_PharmGKB.htm /// www.genmapp.org/HTML_MAPPs/Mouse/Mm_Contributed_20051212/metabolic_process-GenMAPP/Mm_Cholesterol_Biosynthe…
J06-52.4_RC_at	Hnmt	HMT,HNMT-S1,HNMT-S2	histamine N-methyltransferase	gene name/no ORF	EH381860	regulation of neurotransmitter levels	methyltransferase activity /// N-methyltransferase activity /// transferase activity /// histamine N-methyltransferase activity /// methyltransferase activity /// transferase activity	---	Histidine metabolism	www.genome.ad.jp/dbget-bin/show_pathway?MAP00340+2.1.1.8
K15-40.1_RC_s_at	Hnrpf	HNRNPF,mcs94-1,MGC110997	heterogeneous nuclear ribonucleoprotein F	gene name/no ORF	EH381548	RNA processing	nucleic acid binding /// RNA binding /// nucleotide binding /// nucleic acid binding /// RNA binding	nucleus /// ribonucleoprotein complex	mRNA_processing_binding_Reactome /// mRNA_processing_binding_Reactome /// mRNA_processing_binding_Reactome /// mRNA_processing_binding_Reactome	www.genmapp.org/HTML_MAPPs/Mouse/Mm_Contributed_20051212/cellular_process-GenMAPP/Mm_mRNA_processing_binding_Reactome/Mm_mRNA_processing_binding_Reactome.htm /// www.genmapp.org/HTML_MAPPs/Mouse/Mm_Contributed_20051212/cellular_process-GenMAPP/Mm_mRNA_processing_binding_Reactome/Mm_mRNA_processing_binding_Reactome.htm /// www.genmapp.org/HTML_MAPPs/Mouse/Mm_Contributed_20051212/cellular_process-G…
C07-44.1_RC_at	Homer3	HOMER-3	homer homolog 3 (Drosophila)	gene name/no ORF	EH382716	metabotropic glutamate receptor signaling pathway	---	---	---	---
E04-46.3_RC_at	HOP	OB1,LAGY,Toto,Cameo,NECC1,SMAP31,MGC20820	homeodomain-only protein	gene name/no ORF	EH382511	regulation of transcription, DNA-dependent /// development /// transcription /// regulation of transcription	transcription factor activity /// sequence-specific DNA binding /// DNA binding	nucleus	---	---
D12-54.4_RC_at	Hpcal1	BDR1,HLP2,VILIP-3	hippocalcin-like 1	gene name/no ORF	EH381147	---	calcium ion binding /// calcium ion binding	---	---	---
B17-45.2_RC_at	HPCAL4	HLP4,DKFZp761G122	hippocalcin like 4	gene name/no ORF	EH382341	central nervous system development	calcium ion binding /// calcium ion binding	---	---	---
I17-42.1_RC_at	Hsd17b4	MFE-2	hydroxysteroid (17-beta) dehydrogenase 4	gene name/no ORF	EH381303	protein targeting /// lipid metabolism /// fatty acid metabolism /// metabolism	catalytic activity /// 3-hydroxyacyl-CoA dehydrogenase activity /// oxidoreductase activity /// lyase activity /// isomerase activity /// sterol carrier activity	mitochondrion /// peroxisome	Steroid_Biosynthesis	www.genmapp.org/HTML_MAPPs/Mouse/Mm_Contributed_20051212/metabolic_process-GenMAPP/Mm_Steroid_Biosynthesis/Mm_Steroid_Biosynthesis.htm
M08-48.3_RC_at	HSDL1	MGC125994,MGC125995	hydroxysteroid dehydrogenase like 1	gene name/no ORF	EH381690	metabolism	oxidoreductase activity	---	---	---
H15-50.2_RC_at	HSMPP8	FLJ35237	M-phase phosphoprotein, mpp8	gene name/no ORF	EH380772	chromatin assembly or disassembly /// cell cycle	chromatin binding	chromatin /// nucleus /// cytoplasm /// nucleus	---	---
A11-49.1_RC_at	Hspa4l	APG-1,Osp94	heat shock protein 4 like	gene name/no ORF	EH382496	protein folding /// response to unfolded protein /// protein folding /// response to unfolded protein	nucleotide binding /// ATP binding /// unfolded protein binding /// ATP binding	nucleus /// nucleus /// cytoplasm	---	---
O15-52.1_RC_x_at	HSPA9B	CSA,MOT,MOT2,GRP75,HSPA9,PBP74,mot-2,MGC4500,MTHSP75	heat shock 70kDa protein 9B (mortalin-2)	gene name/no ORF	EH381571	protein folding /// anti-apoptosis /// response to unfolded protein	nucleotide binding /// ATP binding /// unfolded protein binding /// unfolded protein binding	cytoplasm /// mitochondrion /// cell surface /// mitochondrion	---	---
O15-52.1_RC_at	HSPA9B	CSA,MOT,MOT2,GRP75,HSPA9,PBP74,mot-2,MGC4500,MTHSP75	heat shock 70kDa protein 9B (mortalin-2)	gene name/no ORF	EH381571	protein folding /// anti-apoptosis /// response to unfolded protein	nucleotide binding /// ATP binding /// unfolded protein binding /// unfolded protein binding	cytoplasm /// mitochondrion /// cell surface /// mitochondrion	---	---
N22-44.4_RC_s_at	Htr2c	HTR1C,5-HT2C	5-hydroxytryptamine (serotonin) receptor 2C	gene name/no ORF	EH382396	signal transduction /// G-protein coupled receptor protein signaling pathway /// inositol phosphate-mediated signaling	rhodopsin-like receptor activity /// signal transducer activity /// receptor activity /// G-protein coupled receptor activity /// serotonin receptor activity /// serotonin receptor activity	external side of plasma membrane /// membrane /// integral to membrane /// integral to membrane	GPCRDB_Class_A_Rhodopsin-like /// GPCRDB_Class_A_Rhodopsin-like /// Monoamine_GPCRs /// Monoamine_GPCRs	www.genmapp.org/HTML_MAPPs/Mouse/Mm_Contributed_20051212/molecular_function_GenMAPP/Mm_GPCRDB_Class_A_Rhodopsin-like/Mm_GPCRDB_Class_A_Rhodopsin-like.htm /// www.genmapp.org/HTML_MAPPs/Mouse/Mm_Contributed_20051212/molecular_function_GenMAPP/Mm_GPCRDB_Class_A_Rhodopsin-like/Mm_GPCRDB_Class_A_Rhodopsin-like.htm /// www.genmapp.org/HTML_MAPPs/Mouse/Mm_Contributed_20051212/molecular_function_GenMAPP…
I06-48.3_RC_at	Htra3	Prsp,Tasp	HtrA serine peptidase 3	gene name/no ORF	EH381837	proteolysis /// regulation of cell growth	serine-type endopeptidase activity /// peptidase activity /// hydrolase activity /// protein binding /// insulin-like growth factor binding	extracellular region	---	---
L06-50.4_RC_at	Hyou1	ORP150,DKFZp686N08236	hypoxia up-regulated 1	gene name/no ORF	EH381570	protein folding /// response to stress /// response to unfolded protein /// protein folding /// glycolysis	nucleotide binding /// ATP binding /// hexokinase activity	extracellular space /// endoplasmic reticulum	---	---
E13-49.1_RC_at	Iars	ILRS,PRO0785,FLJ20736	isoleucine-tRNA synthetase	gene name/no ORF	EH382160	protein biosynthesis /// tRNA aminoacylation for protein translation /// isoleucyl-tRNA aminoacylation /// isoleucyl-tRNA aminoacylation	nucleotide binding /// aminoacyl-tRNA ligase activity /// isoleucine-tRNA ligase activity /// ATP binding /// ligase activity /// isoleucine-tRNA ligase activity	cytoplasm	Valine, leucine and isoleucine biosynthesis /// Aminoacyl-tRNA biosynthesis	www.genome.ad.jp/dbget-bin/show_pathway?MAP00290+6.1.1.5 /// www.genome.ad.jp/dbget-bin/show_pathway?MAP00970+6.1.1.5
M01-47.1_RC_s_at	Igj	JCH,IGCJ	immunoglobulin joining chain	gene name/no ORF	EH382460	humoral immune response	antigen binding	extracellular space	---	---
K11-46.1_RC_s_at	IGSF1	IGCD1,IGDC1,INHBP,PGSF2,KIAA0364,MGC75490	immunoglobulin superfamily, member 1	gene name/no ORF	EH381914	cell adhesion /// protein amino acid phosphorylation	interleukin-1 receptor activity /// vascular endothelial growth factor receptor activity /// ATP binding	plasma membrane /// integral to plasma membrane /// integral to membrane	---	---
A17-54.1_RC_at	Ihpk1	PiUS,IP6K1,MGC9925	inositol hexaphosphate kinase 1	gene name/no ORF	EH382085	myo-inositol metabolism /// phosphorylation	inositol or phosphatidylinositol kinase activity /// inositol trisphosphate 3-kinase activity /// kinase activity /// transferase activity /// inositol hexakisphosphate kinase activity /// protein binding /// inositol hexakisphosphate kinase activity	nucleus /// nucleus /// cytoplasm	---	---
J16-50.4_RC_at	Il18bp	IL18BPa	interleukin 18 binding protein	gene name/no ORF	EH381704	T-helper 1 type immune response	interleukin-18 binding /// receptor antagonist activity	extracellular space /// extracellular region	---	---
G09-45.1_RC_at	Il1rap	IL1R3,FLJ37788,IL-1RAcP	interleukin 1 receptor accessory protein	gene name/no ORF	EH380930	cytokine and chemokine mediated signaling pathway /// interleukin-2 biosynthesis	signal transducer activity /// receptor activity /// transmembrane receptor activity /// interleukin-1 receptor activity /// protein binding /// interleukin-1 receptor activity	membrane /// integral to membrane	---	---
O06-50.3_RC_at	Impdh2	IMPD2,IMPDH-II	inosine 5'-phosphate dehydrogenase 2	gene name/no ORF	EH381921	purine nucleotide biosynthesis /// GMP biosynthesis /// lymphocyte proliferation /// purine nucleotide biosynthesis /// electron transport	catalytic activity /// IMP dehydrogenase activity /// oxidoreductase activity /// potassium ion binding /// metal ion binding /// IMP dehydrogenase activity	---	---	---
L18-53.4_RC_at	Irs2	null	insulin receptor substrate 2	gene name/no ORF	EH381432	signal transduction /// brain development /// cell proliferation /// insulin receptor signaling pathway	signal transducer activity /// receptor activity /// protein binding /// protein kinase binding /// insulin receptor binding	---	---	---
C12-42.3_RC_at	Itgb5	FLJ26658	integrin beta 5	gene name/no ORF	EH381412	cell adhesion /// cell-matrix adhesion /// integrin-mediated signaling pathway /// development	receptor activity /// integrin binding /// protein binding	extracellular space /// integrin complex /// membrane /// integral to membrane /// integral to membrane	Integrin-mediated_cell_adhesion_KEGG	www.genmapp.org/HTML_MAPPs/Mouse/Mm_Contributed_20051212/cellular_process-GenMAPP/Mm_Integrin-mediated_cell_adhesion_KEGG/Mm_Integrin-mediated_cell_adhesion_KEGG.htm
G13-53.1_RC_x_at	Itm2b	BRI,FBD,ABRI,BRI2,E25B,E3-16,BRICD2B	integral membrane protein 2B	gene name/no ORF	EH381492	apoptosis /// apoptosis /// induction of apoptosis	protein binding /// ATP binding	membrane fraction /// membrane /// integral to membrane /// integral to membrane	---	---
H07-53.2_RC_at	Itpk1	ITRPK1	inositol 1,3,4-triphosphate 5/6 kinase	gene name/no ORF	EH381784	---	nucleotide binding /// magnesium ion binding /// catalytic activity /// ATP binding /// kinase activity /// transferase activity /// hydrolase activity /// isomerase activity /// metal ion binding /// inositol tetrakisphosphate 1-kinase activity	---	---	---
P17-50.2_RC_at	Jak2	null	Janus kinase 2	gene name/no ORF	EH381576	protein amino acid phosphorylation /// apoptosis /// apoptosis /// intracellular signaling cascade /// JAK-STAT cascade /// JAK-STAT cascade /// tyrosine phosphorylation of STAT protein /// STAT protein nuclear translocation /// negative regulation of cell proliferation /// peptidyl-tyrosine phosphorylation /// cytokine and chemokine mediated signaling pathway /// myeloid cell differentiation ///…	nucleotide binding /// protein kinase activity /// protein serine/threonine kinase activity /// protein-tyrosine kinase activity /// Janus kinase activity /// Janus kinase activity /// protein binding /// ATP binding /// kinase activity /// transferase activity /// protein-tyrosine kinase activity /// Janus kinase activity	cytoplasm /// cytoskeleton	Calcium signaling pathway /// Cytokine-cytokine receptor interaction /// Apoptosis /// Dorso-ventral axis formation /// Axon guidance /// VEGF signaling pathway /// Focal adhesion /// Adherens junction /// Gap junction /// Hematopoietic cell lineage /// Long-term depression /// Regulation of actin cytoskeleton /// Insulin signaling pathway /// GnRH signaling pathway /// Type II diabetes mellitus …	www.genome.ad.jp/dbget-bin/show_pathway?MAP04020+2.7.10.1 /// www.genome.ad.jp/dbget-bin/show_pathway?MAP04060+2.7.10.1 /// www.genome.ad.jp/dbget-bin/show_pathway?MAP04210+2.7.10.1 /// www.genome.ad.jp/dbget-bin/show_pathway?MAP04320+2.7.10.1 /// www.genome.ad.jp/dbget-bin/show_pathway?MAP04360+2.7.10.1 /// www.genome.ad.jp/dbget-bin/show_pathway?MAP04370+2.7.10.1 /// www.genome.ad.jp/dbget-bin/…
L16-41.4_RC_at	Jam3	JAMC,JAM-C,FLJ14529	junction adhesion molecule 3	gene name/no ORF	EH381422	cell adhesion	protein binding	cell surface /// membrane /// integral to membrane	---	---
A23-43.1_RC_s_at	Jmjd1c	TRIP8,FLJ14374,KIAA1380,RP11-10C13.2,DKFZp761F0118	jumonji domain containing 1C	gene name/no ORF	EH382021	transcription /// regulation of transcription, DNA-dependent /// chromatin modification	iron ion binding /// zinc ion binding /// oxidoreductase activity /// oxidoreductase activity, acting on single donors with incorporation of molecular oxygen, incorporation of two atoms of oxygen /// metal ion binding	nucleus	---	---
G10-43.3_RC_at	Kcnab3	AKR6A9,KCNA3B,KCNA3.1B,KV-BETA-3,MGC116886	potassium voltage-gated channel, shaker-related subfamily, beta member 3	gene name/no ORF	EH382645	transport /// ion transport /// potassium ion transport	ion channel activity /// voltage-gated ion channel activity /// voltage-gated potassium channel activity /// potassium channel activity /// oxidoreductase activity /// potassium ion binding	integral to plasma membrane /// integral to membrane /// cytoplasm	---	---
I10-47.3_RC_s_at	Kcnma1	SLO,BKTM,MaxiK,SAKCA,KCa1.1,MGC71881,SLO-ALPHA,DKFZp686K1437	potassium large conductance calcium-activated channel, subfamily M, alpha member 1	gene name/no ORF	EH381423	electron transport /// DNA methylation /// transport /// ion transport /// cation transport /// potassium ion transport	magnesium ion binding /// DNA binding /// ion channel activity /// voltage-gated ion channel activity /// voltage-gated potassium channel activity /// cation channel activity /// potassium channel activity /// calcium ion binding /// N-methyltransferase activity /// electron carrier activity /// calcium-activated potassium channel activity /// calcium-activated potassium channel activity /// heme…	integral to plasma membrane /// voltage-gated potassium channel complex /// membrane /// integral to membrane /// membrane /// integral to membrane	---	---
E02-50.3_RC_at	Kdelr1	ERD2,HDEL,PM23,ERD2.1	KDEL (Lys-Asp-Glu-Leu) endoplasmic reticulum protein retention receptor 1	gene name/no ORF	EH381098	protein retention in ER /// transport /// ER to Golgi vesicle-mediated transport /// protein transport	receptor activity /// KDEL sequence binding /// ER retention sequence binding	extracellular space /// membrane fraction /// endoplasmic reticulum /// membrane /// integral to membrane /// integral to membrane	---	---
K11-48.1_RC_at	KIAA0430	LKAP,A-362G6.1	KIAA0430	gene name/no ORF	EH382512	---	nucleotide binding /// RNA binding /// nucleic acid binding	---	---	---
M13-43.1_RC_at	KIAA1008	DIS3,RRP44,dis3p,FLJ10484,MGC33035,bA555G22.1,RP11-342J4.3,DKFZp667L1817	KIAA1008	gene name/no ORF	EH382071	rRNA processing /// rRNA processing	RNA binding /// exonuclease activity /// ribonuclease activity /// GDP-dissociation stimulator activity /// hydrolase activity /// nuclease activity	exosome (RNase complex) /// nucleus /// exosome (RNase complex)	---	---
G13-43.1_RC_at	KIAA1446	BEGAIN	likely ortholog of rat brain-enriched guanylate kinase-associated protein	gene name/no ORF	EH381408	---	protein binding	membrane	---	---
L21-41.2_RC_at	Kif1b	KLP,CMT2,CMT2A,CMT2A1,HMSNII,FLJ23699,KIAA0591,KIAA1448,MGC134844	kinesin family member 1B	gene name/no ORF	EH382424	microtubule-based process /// microtubule-based movement /// mitochondrion transport along microtubule /// nerve-nerve synaptic transmission /// neuromuscular synaptic transmission /// anterograde axon cargo transport /// microtubule-based movement /// cytoskeleton-dependent intracellular transport /// embryonic development	nucleotide binding /// motor activity /// microtubule motor activity /// ATP binding /// kinesin binding /// protein binding /// ATPase activity /// microtubule motor activity /// microtubule binding	mitochondrion /// kinesin complex /// microtubule /// microtubule associated complex /// microtubule associated complex /// cytoplasmic vesicle membrane /// mitochondrion	---	---
B08-51.4_RC_at	Kif21b	null	kinesin family member 21B	gene name/no ORF	EH381667	microtubule-based process /// microtubule-based movement	nucleotide binding /// motor activity /// microtubule motor activity /// ATP binding	kinesin complex /// microtubule /// microtubule associated complex	---	---
L22-42.4_RC_at	Kit	SCFR,C-Kit,CD117	kit oncogene	gene name/no ORF	EH381611	protein amino acid phosphorylation /// chemotaxis /// transmembrane receptor protein tyrosine kinase signaling pathway /// protein kinase cascade /// germ cell development /// cell proliferation /// response to radiation /// phosphorylation /// peptidyl-tyrosine phosphorylation /// cytokine and chemokine mediated signaling pathway /// hemopoiesis /// cell differentiation /// protein amino acid au…	nucleotide binding /// protein kinase activity /// protein serine/threonine kinase activity /// protein-tyrosine kinase activity /// transmembrane receptor protein tyrosine kinase activity /// receptor activity /// stem cell factor receptor activity /// protein binding /// ATP binding /// kinase activity /// transferase activity	external side of plasma membrane /// membrane /// integral to membrane /// integral to membrane	---	---
B13-53.2_RC_s_at	Klc2	FLJ12387	kinesin light chain 2	gene name/no ORF	EH381185	axon cargo transport	motor activity /// microtubule motor activity /// binding /// protein binding	cytoplasm /// kinesin complex /// microtubule /// ciliary rootlet /// ciliary rootlet /// neuron projection	---	---
C23-51.1_RC_at	Klf16	DRRF,BTEB4,NSLP2	Kruppel-like factor 16	gene name/no ORF	EH382831	transcription /// regulation of transcription, DNA-dependent /// regulation of transcription from RNA polymerase II promoter /// dopamine receptor signaling pathway	nucleic acid binding /// DNA binding /// DNA binding /// transcription factor activity /// receptor activity /// zinc ion binding /// metal ion binding /// DNA binding	intracellular /// nucleus	---	---
E02-47.3_RC_s_at	KLHL17	RP11-54O7.6	kelch-like 17 (Drosophila)	gene name/no ORF	EH382642	---	actin binding /// protein binding	---	---	---
M17-51.1_RC_s_at	Klhl2	MAYVEN,ABP-KELCH	kelch-like 2, Mayven (Drosophila)	gene name/no ORF	EH381621	---	actin binding /// protein binding /// protein homodimerization activity /// protein binding /// actin binding	stress fiber /// cytoskeleton	---	---
J01-47.2_RC_at	Kua	UBE2V1	ubiquitin-conjugating enzyme variant Kua	gene name/no ORF	EH382615	positive regulation of I-kappaB kinase/NF-kappaB cascade /// activation of NF-kappaB transcription factor /// protein modification /// ubiquitin cycle /// regulation of progression through cell cycle /// protein polyubiquitination /// regulation of DNA repair /// regulation of transcription, DNA-dependent /// cell differentiation	protein binding /// ubiquitin-protein ligase activity /// ubiquitin conjugating enzyme activity /// transcriptional activator activity	cytoplasm /// ubiquitin conjugating enzyme complex /// nucleus /// nucleus	---	---
P19-44.2_RC_at	L1cam	S10,HSAS,MASA,MIC5,SPG1,CAML1,CD171,HSAS1,N-CAML1	L1 cell adhesion molecule	gene name/no ORF	EH382370	cell adhesion /// development /// nervous system development /// axon guidance /// cell differentiation	protein binding	plasma membrane /// cell surface /// membrane /// integral to membrane /// presynaptic membrane /// terminal button /// integral to membrane	---	---
J16-40.4_RC_s_at	Lamp1	LAMPA,CD107a,LGP120	lysosomal membrane glycoprotein 1	gene name/no ORF	EH381830	---	---	lysosome /// lysosome /// late endosome /// late endosome /// multivesicular body /// membrane /// integral to membrane /// sarcolemma /// lysosome /// integral to membrane	---	---
A18-49.3_RC_at	Lancl2	TASP,GPR69B,MGC87139	LanC (bacterial lantibiotic synthetase component C)-like 2	gene name/no ORF	EH382092	negative regulation of transcription /// peptide modification	ATP binding /// GTP binding	nucleus /// nucleus /// cytosol /// plasma membrane	---	---
C24-46.3_RC_at	Lars	LRS,LEUS,LARS1,LEURS,PIG44,RNTLS,HSPC192,hr025Cl,FLJ10595,FLJ21788	leucyl-tRNA synthetase	gene name/no ORF	EH382111	protein biosynthesis /// tRNA aminoacylation for protein translation /// cysteinyl-tRNA aminoacylation /// protein amino acid prenylation	nucleotide binding /// aminoacyl-tRNA ligase activity /// cysteine-tRNA ligase activity /// leucine-tRNA ligase activity /// ATP binding /// protein prenyltransferase activity /// ligase activity	cytoplasm	---	---
F20-49.4_RC_at	Lasp1	MLN50,Lasp-1	LIM and SH3 protein 1	gene name/no ORF	EH381378	transport /// ion transport /// ion transport /// cortical cytoskeleton organization and biogenesis	actin binding /// protein binding /// zinc ion binding /// metal ion binding /// actin filament binding /// ion transporter activity	cytoplasm /// cytoskeleton /// focal adhesion /// cortical actin cytoskeleton	---	---
H18-44.4_RC_at	LASS1	LAG1,UOG1,MGC90349	LAG1 longevity assurance homolog 1 (S. cerevisiae)	gene name/no ORF	EH382801	lipid biosynthesis	cytokine activity /// growth factor activity	endoplasmic reticulum /// membrane /// integral to membrane /// extracellular region /// extracellular space	---	---
E07-51.1_RC_s_at	Ldb2	LDB1,CLIM1	LIM domain binding 2	gene name/no ORF	EH381359	development /// development	transcription cofactor activity /// transcription cofactor activity	nucleus	---	---
O03-54.1_RC_at	LDHD	MGC57726	lactate dehydrogenase D	gene name/no ORF	EH382315	ATP biosynthesis /// electron transport	protein binding /// D-lactate dehydrogenase activity	mitochondrion	Pyruvate metabolism	www.genome.ad.jp/dbget-bin/show_pathway?MAP00620+1.1.1.28
B23-51.2_RC_at	Lemd2	dJ482C21.1	LEM domain containing 2	gene name/no ORF	EH381346	---	---	nuclear envelope	---	---
J10-44.4_RC_s_at	Leng4	BB1	leukocyte receptor cluster (LRC) member 4	gene name/no ORF	EH381356	---	receptor activity	integral to membrane	---	---
N03-52.2_RC_at	Leprotl1	my047,HSPC112	leptin receptor overlapping transcript-like 1	gene name/no ORF	EH381188	---	receptor activity	membrane /// integral to membrane /// integral to membrane	---	---
O04-43.3_RC_at	Lgals8	Gal-8,PCTA1,PCTA-1,Po66-CBP	lectin, galactose binding, soluble 8	gene name/no ORF	EH382715	calcium ion transport /// cell communication	sugar binding /// calcium:sodium antiporter activity	membrane /// integral to membrane	---	---
H04-48.4_RC_at	Limk1	LIMK	LIM-domain containing, protein kinase	gene name/no ORF	EH382658	protein amino acid phosphorylation /// positive regulation of axon extension	nucleotide binding /// protein kinase activity /// protein serine/threonine kinase activity /// protein-tyrosine kinase activity /// protein binding /// ATP binding /// zinc ion binding /// kinase activity /// transferase activity /// metal ion binding /// protein heterodimerization activity /// protein-tyrosine kinase activity /// protein binding /// receptor activity	nucleus /// cytoplasm /// focal adhesion /// membrane	G13_Signaling_Pathway	www.genmapp.org/HTML_MAPPs/Mouse/Mm_Contributed_20051212/cellular_process-GenMAPP/Mm_G13_Signaling_Pathway/Mm_G13_Signaling_Pathway.htm
L04-46.4_RC_x_at	Lin7c	VELI3,LIN-7C,MALS-3,LIN-7-C,FLJ11215	lin-7 homolog C (C. elegans)	gene name/no ORF	EH382691	transport /// exocytosis /// neurotransmitter secretion /// protein transport	protein binding /// protein binding	tight junction /// membrane /// synaptosome /// synapse /// synaptosome	---	---
C03-44.1_RC_at	LIPA	LAL,CESD	Lipase A, lysosomal acid, cholesterol esterase (Wolman disease)	gene name/no ORF	EH382581	protein amino acid N-linked glycosylation /// lipid metabolism /// lipid catabolism	lipoprotein lipase activity /// sterol esterase activity /// hydrolase activity /// carboxylic ester hydrolase activity /// catalytic activity	lysosome /// lysosome	Bile acid biosynthesis /// Alkaloid biosynthesis II /// Glycerolipid metabolism	www.genome.ad.jp/dbget-bin/show_pathway?MAP00120+3.1.1.13 /// www.genome.ad.jp/dbget-bin/show_pathway?MAP00960+3.1.1.1 /// www.genome.ad.jp/dbget-bin/show_pathway?MAP00561+3.1.1.3
A05-42.1_RC_at	Lipe	HSL,LHS	lipase, hormone sensitive	gene name/no ORF	EH382332	lipid metabolism /// metabolism /// steroid metabolism /// cholesterol metabolism /// lipid catabolism /// triacylglycerol catabolism /// diacylglycerol catabolism	lipase activity /// hydrolase activity	---	---	---
N07-54.2_RC_at	LOC643093	null	Hypothetical protein LOC643093	gene name/no ORF	EH382690	---	---	---	---	---
D04-44.4_RC_s_at	Loxl1	LOL,LOXL	lysyl oxidase-like 1	gene name/no ORF	EH382046	protein modification	protein-lysine 6-oxidase activity /// copper ion binding /// electron carrier activity /// oxidoreductase activity /// oxidoreductase activity, acting on the CH-NH2 group of donors, oxygen as acceptor /// metal ion binding	extracellular region	---	---
H10-40.4_RC_at	LPHN2	CL2,LEC1,CIRL2,LPHH1	latrophilin 2	gene name/no ORF	EH382050	signal transduction /// G-protein coupled receptor protein signaling pathway /// neuropeptide signaling pathway /// G-protein coupled receptor protein signaling pathway /// G-protein coupled receptor protein signaling pathway	receptor activity /// G-protein coupled receptor activity /// G-protein coupled receptor activity /// sugar binding /// latrotoxin receptor activity /// latrotoxin receptor activity /// signal transducer activity	membrane /// integral to membrane /// integral to membrane /// integral to membrane	GPCRDB_Class_B_Secretin-like /// GPCRDB_Other	www.genmapp.org/HTML_MAPPs/Human/Hs_Contributed_20051123/molecular_function_GenMAPP/Hs_GPCRDB_Class_B_Secretin-like/Hs_GPCRDB_Class_B_Secretin-like.htm /// www.genmapp.org/HTML_MAPPs/Human/Hs_Contributed_20051123/molecular_function_GenMAPP/Hs_GPCRDB_Other/Hs_GPCRDB_Other.htm
O20-48.3_RC_at	Lss	OSC	Lanosterol synthase	gene name/no ORF	EH381119	steroid biosynthesis /// metabolism /// lipid biosynthesis	lanosterol synthase activity /// catalytic activity /// lyase activity /// isomerase activity	---	Cholesterol_Biosynthesis /// Cholesterol_Biosynthesis /// Biosynthesis of steroids	www.genmapp.org/HTML_MAPPs/Mouse/Mm_Contributed_20051212/metabolic_process-GenMAPP/Mm_Cholesterol_Biosynthesis/Mm_Cholesterol_Biosynthesis.htm /// www.genmapp.org/HTML_MAPPs/Mouse/Mm_Contributed_20051212/metabolic_process-GenMAPP/Mm_Cholesterol_Biosynthesis/Mm_Cholesterol_Biosynthesis.htm /// www.genome.ad.jp/dbget-bin/show_pathway?MAP00100+5.4.99.7
J09-49.2_RC_at	Ltbp1	null	latent transforming growth factor beta binding protein 1	gene name/no ORF	EH382156	transforming growth factor beta receptor signaling pathway	calcium ion binding /// growth factor binding /// growth factor binding	extracellular matrix (sensu Metazoa) /// extracellular space	TGF_Beta_Signaling_Pathway /// TGF_Beta_Signaling_Pathway /// TGF_Beta_Signaling_Pathway /// TGF_Beta_Signaling_Pathway	www.genmapp.org/HTML_MAPPs/Mouse/Mm_Contributed_20051212/cellular_process-GenMAPP/Mm_TGF_Beta_Signaling_Pathway/Mm_TGF_Beta_Signaling_Pathway.htm /// www.genmapp.org/HTML_MAPPs/Mouse/Mm_Contributed_20051212/cellular_process-GenMAPP/Mm_TGF_Beta_Signaling_Pathway/Mm_TGF_Beta_Signaling_Pathway.htm /// www.genmapp.org/HTML_MAPPs/Mouse/Mm_Contributed_20051212/cellular_process-GenMAPP/Mm_TGF_Beta_Signa…
J09-49.2_RC_x_at	Ltbp1	null	latent transforming growth factor beta binding protein 1	gene name/no ORF	EH382156	transforming growth factor beta receptor signaling pathway	calcium ion binding /// growth factor binding /// growth factor binding	extracellular matrix (sensu Metazoa) /// extracellular space	TGF_Beta_Signaling_Pathway /// TGF_Beta_Signaling_Pathway /// TGF_Beta_Signaling_Pathway /// TGF_Beta_Signaling_Pathway	www.genmapp.org/HTML_MAPPs/Mouse/Mm_Contributed_20051212/cellular_process-GenMAPP/Mm_TGF_Beta_Signaling_Pathway/Mm_TGF_Beta_Signaling_Pathway.htm /// www.genmapp.org/HTML_MAPPs/Mouse/Mm_Contributed_20051212/cellular_process-GenMAPP/Mm_TGF_Beta_Signaling_Pathway/Mm_TGF_Beta_Signaling_Pathway.htm /// www.genmapp.org/HTML_MAPPs/Mouse/Mm_Contributed_20051212/cellular_process-GenMAPP/Mm_TGF_Beta_Signa…
D09-49.2_RC_s_at	Luzp1	LUZP,KIAA0601	leucine zipper protein 1	gene name/no ORF	EH381568	---	---	nucleus /// nucleus	---	---
A09-43.1_RC_at	LYK5	STRAD,FLJ90524	Protein kinase LYK5	gene name/no ORF	EH381194	protein amino acid phosphorylation	nucleotide binding /// protein kinase activity /// ATP binding /// transferase activity /// kinase activity	---	---	---
B22-49.4_RC_at	Lypla1	LPL1,APT-1,LYSOPLA	lysophospholipase 1	gene name/no ORF	EH381406	lipid metabolism /// fatty acid metabolism	catalytic activity /// hydrolase activity	mitochondrion	---	---
F07-49.2_RC_at	Macf1	ACF7,MACF,OFC4,ABP620,FLJ45612,FLJ46776,KIAA0465,KIAA1251	microtubule-actin crosslinking factor 1	gene name/no ORF	EH382384	cell motility /// cell cycle arrest /// establishment and/or maintenance of cell polarity	actin binding /// calcium ion binding /// microtubule binding /// actin binding	cytoskeleton /// actin cytoskeleton /// microtubule cytoskeleton	---	---
I03-43.1_RC_at	Map1lc3b	MAP1A/1BLC3	microtubule-associated protein 1 light chain 3 beta	gene name/no ORF	EH380650	ubiquitin cycle /// autophagy /// microtubule-based process	protein binding	vacuole /// microtubule /// membrane	---	---
A08-41.3_RC_at	MAP1S	MAP8,BPY2IP1,C19orf5,VCY2IP1,FLJ10669,VCY2IP-1,MGC133087	microtubule-associated protein 1S	gene name/no ORF	EH381531	microtubule bundle formation /// nervous system development /// brain development /// apoptosis /// neurite morphogenesis /// mitochondrion transport along microtubule	protein binding /// DNA binding /// deoxyribonuclease activity /// microtubule binding /// tubulin binding /// beta-tubulin binding /// actin filament binding /// microtubule binding	dendrite /// cell soma /// nucleus /// cytosol /// microtubule /// perinuclear region	---	---
D02-54.4_RC_s_at	MAP2	MAP2A,MAP2B,MAP2C,DKFZp686I2148	microtubule-associated protein 2	gene name/no ORF	EH381290	negative regulation of microtubule depolymerization /// negative regulation of microtubule depolymerization	structural molecule activity /// calmodulin binding	cytoskeleton /// microtubule /// microtubule associated complex /// microtubule associated complex	MAPK_Cascade /// MAPK_Cascade	www.genmapp.org/HTML_MAPPs/Human/Hs_Contributed_20051123/cellular_process-GenMAPP/Hs_MAPK_Cascade/Hs_MAPK_Cascade.htm /// www.genmapp.org/HTML_MAPPs/Human/Hs_Contributed_20051123/cellular_process-GenMAPP/Hs_MAPK_Cascade/Hs_MAPK_Cascade.htm
I11-51.1_RC_at	Map3k5 /// LOC675366	ASK1,MEKK5,MAPKKK5	mitogen activated protein kinase kinase kinase 5 /// similar to mitogen activated protein kinase kinase kinase 5	gene name/no ORF	EH382287	activation of MAPK activity /// protein amino acid phosphorylation /// apoptosis	nucleotide binding /// magnesium ion binding /// protein kinase activity /// protein serine/threonine kinase activity /// protein binding /// ATP binding /// kinase activity /// transferase activity /// metal ion binding	---	---	---
I10-52.3_RC_at	Map4k5	KHS,GCKR,KHS1,MAPKKKK5	mitogen-activated protein kinase kinase kinase kinase 5	gene name/no ORF	EH381050	protein amino acid phosphorylation /// response to stress /// protein kinase cascade	nucleotide binding /// protein kinase activity /// protein serine/threonine kinase activity /// small GTPase regulator activity /// ATP binding /// kinase activity /// transferase activity /// protein serine/threonine kinase activity /// ATP binding	membrane /// integral to membrane /// cytoplasm	---	---
I05-52.1_RC_at	MAP7	EMAP115,E-MAP-115	microtubule-associated protein 7	gene name/no ORF	EH381217	microtubule cytoskeleton organization and biogenesis /// establishment and/or maintenance of cell polarity	structural molecule activity	microtubule associated complex	---	---
H14-52.4_RC_at	Mapk3	ERK1,PRKM3,P44ERK1,P44MAPK,HS44KDAP,HUMKER1A,MGC20180	mitogen activated protein kinase 3	gene name/no ORF	EH382279	protein amino acid phosphorylation /// response to DNA damage stimulus /// cell cycle /// signal transduction /// organ morphogenesis /// phosphorylation /// sensory perception of pain /// protein amino acid phosphorylation	nucleotide binding /// phosphotyrosine binding /// protein kinase activity /// protein serine/threonine kinase activity /// MAP kinase activity /// MAP kinase activity /// MAP kinase activity /// protein-tyrosine kinase activity /// protein binding /// ATP binding /// kinase activity /// transferase activity /// protein kinase activity /// MAP kinase activity	nucleus /// cytoplasm	MAPK_Cascade /// S1P_Signaling /// TGF_Beta_Signaling_Pathway	www.genmapp.org/HTML_MAPPs/Mouse/Mm_Contributed_20051212/cellular_process-GenMAPP/Mm_MAPK_Cascade/Mm_MAPK_Cascade.htm /// www.genmapp.org/HTML_MAPPs/Mouse/Mm_Contributed_20051212/cellular_process-GenMAPP/Mm_S1P_Signaling/Mm_S1P_Signaling.htm /// www.genmapp.org/HTML_MAPPs/Mouse/Mm_Contributed_20051212/cellular_process-GenMAPP/Mm_TGF_Beta_Signaling_Pathway/Mm_TGF_Beta_Signaling_Pathway.htm
D02-45.4_RC_at	Mapk8ip1	IB1,JIP1,JIP-1,PRKM8IP	mitogen activated protein kinase 8 interacting protein 1	gene name/no ORF	EH381808	regulation of transcription, DNA-dependent /// anti-apoptosis /// signal transduction /// JUN phosphorylation /// vesicle-mediated transport /// regulation of JNK cascade	protein binding /// kinase activity /// kinesin binding /// protein kinase binding /// MAP-kinase scaffold activity	cytoplasm /// neuron projection /// cytoplasm	---	---
H23-54.2_RC_s_at	Mapk8ip3	JIP3,SYD2,JSAP1,FLJ00027,KIAA1066,DKFZp762N1113	mitogen-activated protein kinase 8 interacting protein 3	gene name/no ORF	EH381807	JNK cascade /// activation of JNK activity /// axon guidance /// respiratory gaseous exchange /// protein localization /// forebrain development /// vesicle-mediated transport /// regulation of JNK cascade	MAP-kinase scaffold activity /// protein binding /// kinase activity /// kinesin binding /// MAP-kinase scaffold activity /// protein kinase binding	soluble fraction /// cytoplasm /// smooth endoplasmic reticulum /// plasma membrane /// dendrite /// axolemma /// cytoplasm	---	---
D10-40.4_RC_at	Mapkap1	MIP1,SIN1,SIN1b,SIN1g,MGC2745	mitogen-activated protein kinase associated protein 1	gene name/no ORF	EH381933	---	kinase activity /// Ras GTPase binding	integral to membrane	---	---
B18-41.4_RC_s_at	Mapkapk2	null	MAP kinase-activated protein kinase 2	gene name/no ORF	EH381801	protein amino acid phosphorylation /// mRNA stabilization	nucleotide binding /// protein kinase activity /// protein serine/threonine kinase activity /// protein-tyrosine kinase activity /// ATP binding /// kinase activity /// transferase activity	nucleus /// cytoplasm	---	---
G20-50.3_RC_s_at	Mapt	TAU,MSTD,PPND,DDPAC,MAPTL,MTBT1,MTBT2,FTDP-17,FLJ31424,MGC138549	microtubule-associated protein tau	gene name/no ORF	EH381662	microtubule-based process /// negative regulation of microtubule depolymerization /// microtubule cytoskeleton organization and biogenesis /// negative regulation of microtubule depolymerization /// regulation of microtubule polymerization /// positive regulation of microtubule polymerization /// positive regulation of axon extension /// generation of neurons	protein binding /// cytoskeletal regulatory protein binding /// structural constituent of cytoskeleton /// microtubule binding	cytoskeleton /// microtubule /// microtubule associated complex /// axon /// cytosol /// microtubule associated complex /// plasma membrane /// axon /// growth cone /// tubulin	---	---
L14-53.4_RC_at	MARS2	MetRS,mtMetRS	Methionine-tRNA synthetase 2 (mitochondrial)	gene name/no ORF	EH380982	protein biosynthesis /// methionyl-tRNA aminoacylation /// tRNA aminoacylation for protein translation /// methionyl-tRNA aminoacylation	nucleotide binding /// methionine-tRNA ligase activity /// ATP binding /// ligase activity /// aminoacyl-tRNA ligase activity /// methionine-tRNA ligase activity	mitochondrion /// mitochondrial matrix	Methionine metabolism /// Selenoamino acid metabolism /// Aminoacyl-tRNA biosynthesis	www.genome.ad.jp/dbget-bin/show_pathway?MAP00271+6.1.1.10 /// www.genome.ad.jp/dbget-bin/show_pathway?MAP00450+6.1.1.10 /// www.genome.ad.jp/dbget-bin/show_pathway?MAP00970+6.1.1.10
F14-40.4_RC_at	Mast3	null	microtubule associated serine/threonine kinase 3	gene name/no ORF	EH382696	protein amino acid phosphorylation	nucleotide binding /// protein serine/threonine kinase activity /// ATP binding /// kinase activity /// transferase activity /// protein kinase activity /// protein binding	---	---	---
H23-49.2_RC_at	Mbd1	RFT,PCM1,CXXC3	methyl-CpG binding domain protein 1	gene name/no ORF	EH381019	DNA methylation /// transcription /// regulation of transcription, DNA-dependent	DNA binding /// zinc ion binding /// metal ion binding /// DNA binding /// zinc ion binding	chromatin /// heterochromatin /// nucleus /// nucleus	---	---
D11-41.2_RC_at	Mcfd2	F5F8D,SDNSF,LMAN1IP,DKFZp686G21263	multiple coagulation factor deficiency 2	gene name/no ORF	EH382447	transport /// ER to Golgi vesicle-mediated transport /// protein transport /// carboxylic acid metabolism	calcium ion binding	extracellular region /// endoplasmic reticulum	---	---
H07-40.2_RC_at	Mcm2	BM28,CCNL1,CDCL1,cdc19,D3S3194,MITOTIN,KIAA0030,MGC10606	minichromosome maintenance deficient 2 mitotin (S. cerevisiae)	gene name/no ORF	EH382107	DNA replication /// DNA unwinding during replication /// DNA replication initiation /// nucleosome assembly /// transcription /// regulation of transcription, DNA-dependent /// cell cycle /// DNA replication initiation	nucleotide binding /// nucleic acid binding /// DNA binding /// DNA replication origin binding /// protein binding /// ATP binding /// DNA-dependent ATPase activity /// zinc ion binding /// metal ion binding	nucleus /// nuclear origin of replication recognition complex /// nucleus	Cell_Cycle_KEGG /// DNA_replication_Reactome /// G1_to_S_cell_cycle_Reactome	www.genmapp.org/HTML_MAPPs/Mouse/Mm_Contributed_20051212/cellular_process-GenMAPP/Mm_Cell_Cycle_KEGG/Mm_Cell_Cycle_KEGG.htm /// www.genmapp.org/HTML_MAPPs/Mouse/Mm_Contributed_20051212/cellular_process-GenMAPP/Mm_DNA_replication_Reactome/Mm_DNA_replication_Reactome.htm /// www.genmapp.org/HTML_MAPPs/Mouse/Mm_Contributed_20051212/cellular_process-GenMAPP/Mm_G1_to_S_cell_cycle_Reactome/Mm_G1_to_S_c…
J24-54.4_RC_at	Mecp2	RTS,RTT,PPMX,MRX16,MRX79,AUTSX3,DKFZp686A24160	methyl CpG binding protein 2	gene name/no ORF	EH381526	transcription /// regulation of transcription, DNA-dependent /// respiratory gaseous exchange /// positive regulation of cell proliferation /// adult locomotory behavior /// dendrite development /// negative regulation of transcription /// neuron maturation /// negative regulation of transcription, DNA-dependent /// regulation of posture	DNA binding /// mRNA binding /// methyl-CpG binding /// transcriptional repressor activity /// siRNA binding /// methyl-CpG binding	heterochromatin /// nucleus /// cytosol /// nucleus	---	---
F22-50.4_RC_at	MEGF11	KIAA1781,DKFZp434L121	multiple EGF-like-domains 11	gene name/no ORF	EH382527	---	---	---	---	---
G12-49.3_RC_at	Met	HGFR,RCCP2	met proto-oncogene	gene name/no ORF	EH382465	activation of MAPK activity /// protein amino acid phosphorylation /// development /// brain development /// muscle development /// muscle development /// adult behavior /// protein amino acid autophosphorylation /// hepatocyte growth factor receptor signaling pathway /// myoblast proliferation	nucleotide binding /// protein kinase activity /// protein serine/threonine kinase activity /// protein-tyrosine kinase activity /// receptor activity /// hepatocyte growth factor receptor activity /// protein binding /// ATP binding /// kinase activity /// transferase activity	extracellular space /// membrane fraction /// basal plasma membrane /// membrane /// integral to membrane /// integral to membrane	Calcium signaling pathway /// Cytokine-cytokine receptor interaction /// Apoptosis /// Dorso-ventral axis formation /// Axon guidance /// VEGF signaling pathway /// Focal adhesion /// Adherens junction /// Gap junction /// Hematopoietic cell lineage /// Long-term depression /// Regulation of actin cytoskeleton /// Insulin signaling pathway /// GnRH signaling pathway /// Type II diabetes mellitus …	www.genome.ad.jp/dbget-bin/show_pathway?MAP04020+2.7.10.1 /// www.genome.ad.jp/dbget-bin/show_pathway?MAP04060+2.7.10.1 /// www.genome.ad.jp/dbget-bin/show_pathway?MAP04210+2.7.10.1 /// www.genome.ad.jp/dbget-bin/show_pathway?MAP04320+2.7.10.1 /// www.genome.ad.jp/dbget-bin/show_pathway?MAP04360+2.7.10.1 /// www.genome.ad.jp/dbget-bin/show_pathway?MAP04370+2.7.10.1 /// www.genome.ad.jp/dbget-bin/…
G02-52.3_RC_s_at	Metap2	p67,MNPEP,p67eIF2	methionine aminopeptidase 2	gene name/no ORF	EH382025	proteolysis /// regulation of protein biosynthesis /// peptidyl-methionine modification /// N-terminal protein amino acid modification	aminopeptidase activity /// methionyl aminopeptidase activity /// protein binding /// peptidase activity /// metalloexopeptidase activity /// hydrolase activity /// metal ion binding /// cobalt ion binding /// methionyl aminopeptidase activity	cytoplasm	---	---
G05-52.1_RC_at	Mfge8	BA46,EDIL1,OAcGD3S,HsT19888	milk fat globule-EGF factor 8 protein	gene name/no ORF	EH382752	phagocytosis, recognition /// phagocytosis, engulfment /// cell adhesion /// fertilization (sensu Metazoa) /// positive regulation of phagocytosis	phosphatidylserine binding /// integrin binding /// protein binding /// phosphatidylethanolamine binding	extracellular space /// extracellular space /// external side of plasma membrane /// extrinsic to plasma membrane	---	---
E05-52.1_RC_s_at	Mgat1	MGAT,GLCT1,GLYT1,GNT-1,GNT-I,GLCNAC-TI	mannoside acetylglucosaminyltransferase 1	gene name/no ORF	EH382248	protein amino acid N-linked glycosylation	alpha-1,3-mannosylglycoprotein 2-beta-N-acetylglucosaminyltransferase activity /// transferase activity /// transferase activity, transferring glycosyl groups	Golgi membrane /// extracellular space /// membrane /// integral to membrane	---	---
C24-41.3_RC_s_at	MGC4268	FLJ38552	hypothetical protein MGC4268	gene name/no ORF	EH381052	---	---	---	---	---
A14-40.3_RC_at	Mgea5	MEA5,NCOAT,FLJ11229,FLJ23355,KIAA0679	meningioma expressed antigen 5 (hyaluronidase)	gene name/no ORF	EH382402	---	---	---	---	---
N03-49.2_RC_at	MICA	PERB11.1,MGC111087,truncated	MHC class I polypeptide-related sequence A	gene name/no ORF	EH382466	response to stress /// cellular defense response /// cell recognition /// antigen presentation /// antigen presentation, endogenous antigen /// antigen processing, endogenous antigen via MHC class I /// defense response	receptor activity /// protein binding /// MHC class I receptor activity /// MHC class I receptor activity	integral to plasma membrane /// membrane /// MHC class I protein complex	---	---
A12-51.3_RC_at	Mical1	MICAL,NICAL,MICAL-1,FLJ11937,FLJ21739,DKFZp434B1517	microtubule associated monoxygenase, calponin and LIM domain containing 1	gene name/no ORF	EH381592	cytoskeleton organization and biogenesis /// signal transduction	monooxygenase activity /// zinc ion binding /// metal ion binding /// protein binding /// SH3 domain binding	cytoskeleton /// cytoplasm /// intermediate filament	---	---
A09-48.1_RC_s_at	Mid2	FXY2,MID1,RNF60,TRIM1	midline 2	gene name/no ORF	EH380904	---	protein binding /// zinc ion binding /// metal ion binding /// zinc ion binding	intracellular /// microtubule /// intracellular	---	---
G06-46.3_RC_at	Minpp1	MIPP,HIPER1,MINPP2,DKFZp564L2016	multiple inositol polyphosphate histidine phosphatase 1	gene name/no ORF	EH382554	---	acid phosphatase activity /// multiple inositol-polyphosphate phosphatase activity /// hydrolase activity /// acid phosphatase activity	endoplasmic reticulum	---	---
K14-43.3_RC_s_at	Mir16	GDE1,363E6.2	membrane interacting protein of RGS16	gene name/no ORF	EH381525	glycerol metabolism /// G-protein coupled receptor protein signaling pathway /// glycerol metabolism	protein binding /// glycerophosphodiester phosphodiesterase activity /// glycerophosphodiester phosphodiesterase activity	extracellular space /// integral to plasma membrane	---	---
J10-48.4_RC_s_at	Mkl1	MAL,BSAC,MRTF-A	MKL (megakaryoblastic leukemia)/myocardin-like 1	gene name/no ORF	EH381613	transcription /// regulation of transcription, DNA-dependent /// anti-apoptosis /// positive regulation of transcription /// transcription	DNA binding /// transcription coactivator activity /// actin binding /// transcriptional activator activity /// DNA binding	nucleus /// cytoplasm /// nucleus	---	---
K08-47.3_RC_s_at	Mll5	FLJ10078,FLJ14026,HDCMC04P,MGC70452	myeloid/lymphoid or mixed-lineage leukemia 5	gene name/no ORF	EH380984	regulation of transcription, DNA-dependent /// regulation of transcription, DNA-dependent	DNA binding /// protein binding /// zinc ion binding	---	---	---
N21-48.2_RC_s_at	Mllt10	AF10,MGC75086,DKFZp686E10210	myeloid/lymphoid or mixed lineage-leukemia translocation to 10 homolog (Drosophila)	gene name/no ORF	EH382660	regulation of transcription, DNA-dependent	protein binding /// zinc ion binding /// metal ion binding	nucleus	---	---
F07-54.2_RC_at	Mllt11	AF1Q,RP11-316M1.10	myeloid/lymphoid or mixed-lineage leukemia (trithorax homolog, Drosophila); translocated to, 11	gene name/no ORF	EH381381	---	---	---	---	---
L22-41.4_RC_at	MLLT4	AF6,AF-6,AFADIN,FLJ34371,RP3-431P23.3	myeloid/lymphoid or mixed-lineage leukemia (trithorax homolog, Drosophila); translocated to, 4	gene name/no ORF	EH381252	cell adhesion /// signal transduction /// signal transduction /// cell-cell signaling /// cell adhesion	motor activity /// protein binding /// protein C-terminus binding	intercellular junction /// myosin	---	---
N19-48.2_RC_at	Mllt7	AFX,AFX1,FOXO4,MGC120490	myeloid/lymphoid or mixed lineage-leukemia translocation to 7 homolog (Drosophila)	gene name/no ORF	EH381007	transcription /// regulation of transcription, DNA-dependent /// cell cycle /// mitotic G2 checkpoint /// development /// striated muscle development /// negative regulation of cell proliferation /// cell differentiation /// positive regulation of transcription /// G1 phase of mitotic cell cycle /// regulation of transcription, DNA-dependent /// transcription from RNA polymerase II promoter /// c…	DNA binding /// transcription factor activity /// transcriptional activator activity /// sequence-specific DNA binding /// DNA binding /// transcription factor activity /// protein binding /// transcription factor binding /// enzyme binding	nucleus /// nucleus /// cytosol	---	---
E05-43.1_RC_at	Mlycd	MCD,MGC59795	malonyl-CoA decarboxylase	gene name/no ORF	EH381687	acetyl-CoA metabolism /// protein targeting /// fatty acid metabolism /// fatty acid biosynthesis /// acyl-CoA metabolism /// lipid biosynthesis /// fatty acid biosynthesis	methylmalonyl-CoA decarboxylase activity /// lyase activity /// carboxy-lyase activity /// malonyl-CoA decarboxylase activity /// lyase activity /// carboxy-lyase activity	cytoplasm /// mitochondrion /// peroxisome /// mitochondrion /// peroxisome	beta-Alanine metabolism /// Propanoate metabolism	www.genome.ad.jp/dbget-bin/show_pathway?MAP00410+4.1.1.9 /// www.genome.ad.jp/dbget-bin/show_pathway?MAP00640+4.1.1.9
I08-40.3_RC_at	Mmd	MMA,PAQR11	monocyte to macrophage differentiation-associated	gene name/no ORF	EH381232	cytolysis	receptor activity	membrane /// integral to membrane	---	---
K23-51.1_RC_s_at	Mmp24	MMP25,MT-MMP5,MT5-MMP	matrix metallopeptidase 24	gene name/no ORF	EH381900	peptidoglycan metabolism /// proteolysis	metalloendopeptidase activity /// calcium ion binding /// peptidase activity /// metallopeptidase activity /// zinc ion binding /// hydrolase activity /// metal ion binding	extracellular matrix (sensu Metazoa) /// extracellular space /// membrane /// integral to membrane /// integral to membrane	Matrix_Metalloproteinases	www.genmapp.org/HTML_MAPPs/Mouse/Mm_Contributed_20051212/molecular_function_GenMAPP/Mm_Matrix_Metalloproteinases/Mm_Matrix_Metalloproteinases.htm
B21-52.2_RC_s_at	Mpp2	DLG2,DKFZp686J2189,DKFZp761D0712,DKFZp686A06252	membrane protein, palmitoylated 2 (MAGUK p55 subfamily member 2)	gene name/no ORF	EH382244	protein complex assembly /// protein complex assembly	protein binding /// protein binding /// protein binding	membrane /// membrane	---	---
G19-49.1_RC_at	Mpv17	SYM1	Mpv17 transgene, kidney disease mutant	gene name/no ORF	EH382437	oxygen and reactive oxygen species metabolism /// sensory perception of sound /// sensory perception of sound	---	mitochondrion /// mitochondrion /// peroxisome /// membrane /// integral to membrane /// mitochondrion	---	---
I17-46.1_RC_at	MPZL1	PZR,PZRa,PZRb,PZR1b,FLJ21047	myelin protein zero-like 1	gene name/no ORF	EH382682	transmembrane receptor protein tyrosine kinase signaling pathway /// cell-cell signaling	structural molecule activity /// protein binding /// protein binding	integral to plasma membrane /// membrane /// integral to membrane	---	---
J15-45.2_RC_s_at	Mras	M-RAs,RRAS3,R-RAS3	muscle and microspikes RAS	gene name/no ORF	EH381445	small GTPase mediated signal transduction	nucleotide binding /// GTP binding	intracellular /// membrane	---	---
N20-42.4_RC_s_at	Mrpl10	RPML8,MRP-L8,MGC17973	mitochondrial ribosomal protein L10	gene name/no ORF	EH381700	ribosome biogenesis	structural constituent of ribosome	mitochondrial large ribosomal subunit	---	---
H13-46.2_RC_at	Mrpl13	L13,L13mt,RPL13,RPML13	mitochondrial ribosomal protein L13	gene name/no ORF	EH382606	protein biosynthesis /// protein biosynthesis	structural constituent of ribosome	intracellular /// mitochondrion /// mitochondrial large ribosomal subunit /// ribosome /// ribonucleoprotein complex	---	---
F13-47.2_RC_at	Mrpl14	RMPL32,RPML32,MRP-L32,MGC70566	mitochondrial ribosomal protein L14	gene name/no ORF	EH382175	protein biosynthesis /// ribosome biogenesis /// protein biosynthesis	structural constituent of ribosome /// structural constituent of ribosome	extracellular space /// intracellular /// mitochondrion /// mitochondrial ribosome /// ribosome /// ribonucleoprotein complex /// intracellular /// ribosome	---	---
M11-54.1_RC_s_at	Mrpl30	RPML28,MGC3314,MRP-L28,FLJ44438,MGC24095	mitochondrial ribosomal protein L30	gene name/no ORF	EH380971	ribosome biogenesis /// protein biosynthesis	structural constituent of ribosome	mitochondrial ribosome /// mitochondrial ribosome /// intracellular /// ribosome	---	---
B02-51.4_RC_at	Mrpl38	RPML3,MRP-L3,HSPC262,MGC4810	mitochondrial ribosomal protein L38	gene name/no ORF	EH380954	---	---	mitochondrial ribosome	---	---
A22-49.3_RC_at	Mrpl43	bMRP36a,MGC17989,MGC48892	mitochondrial ribosomal protein L43	gene name/no ORF	EH382476	protein biosynthesis	---	mitochondrion /// mitochondrial large ribosomal subunit /// ribonucleoprotein complex	---	---
H21-46.2_RC_at	Mrpl45	MGC11321	mitochondrial ribosomal protein L45	gene name/no ORF	EH381350	intracellular protein transport /// protein biosynthesis	protein translocase activity /// structural constituent of ribosome	mitochondrion /// mitochondrial inner membrane presequence translocase complex /// ribonucleoprotein complex /// mitochondrion	---	---
D09-40.2_RC_at	Msc	ABF1,MYOR,ABF-1	musculin	gene name/no ORF	EH382815	transcription /// regulation of transcription, DNA-dependent /// regulation of transcription	DNA binding /// transcription regulator activity	nucleus	---	---
J10-52.4_RC_s_at	Mtch2	HSPC032	mitochondrial carrier homolog 2 (C. elegans)	gene name/no ORF	EH382366	transport	binding	mitochondrion /// mitochondrial inner membrane /// membrane /// integral to membrane	---	---
H20-44.4_RC_at	Mthfr	null	5,10-methylenetetrahydrofolate reductase	gene name/no ORF	EH381583	methionine metabolism /// methionine biosynthesis	catalytic activity /// methylenetetrahydrofolate reductase (NADPH) activity /// oxidoreductase activity /// methylenetetrahydrofolate reductase (NADPH) activity	---	---	---
N06-40.4_RC_at	Mtmr2	CMT4B,CMT4B1,KIAA1073	myotubularin related protein 2	gene name/no ORF	EH381780	protein amino acid dephosphorylation /// phospholipid dephosphorylation	inositol or phosphatidylinositol phosphatase activity /// phosphoprotein phosphatase activity /// protein tyrosine phosphatase activity /// hydrolase activity	cytoplasm	---	---
M23-45.1_RC_at	Mtmr6	null	myotubularin related protein 6	gene name/no ORF	EH381797	protein amino acid dephosphorylation /// protein amino acid dephosphorylation /// phospholipid dephosphorylation	phosphoprotein phosphatase activity /// protein tyrosine phosphatase activity /// hydrolase activity /// inositol or phosphatidylinositol phosphatase activity /// phosphoprotein phosphatase activity	---	---	---
L07-54.2_RC_at	Mvd	MPD,FP17780	mevalonate (diphospho) decarboxylase	gene name/no ORF	EH380765	steroid biosynthesis /// cholesterol biosynthesis /// isoprenoid biosynthesis /// lipid biosynthesis /// sterol biosynthesis /// phosphorylation	diphosphomevalonate decarboxylase activity /// ATP binding /// kinase activity /// lyase activity /// diphosphomevalonate decarboxylase activity	---	Cholesterol_Biosynthesis /// Cholesterol_Biosynthesis /// Cholesterol_Biosynthesis	www.genmapp.org/HTML_MAPPs/Mouse/Mm_Contributed_20051212/metabolic_process-GenMAPP/Mm_Cholesterol_Biosynthesis/Mm_Cholesterol_Biosynthesis.htm /// www.genmapp.org/HTML_MAPPs/Mouse/Mm_Contributed_20051212/metabolic_process-GenMAPP/Mm_Cholesterol_Biosynthesis/Mm_Cholesterol_Biosynthesis.htm /// www.genmapp.org/HTML_MAPPs/Mouse/Mm_Contributed_20051212/metabolic_process-GenMAPP/Mm_Cholesterol_Biosynt…
E19-47.1_RC_s_at	MYCBP2	PAM,FLJ10106,FLJ13826,FLJ21597,FLJ21646,KIAA0916,DKFZp686M08244	MYC binding protein 2	gene name/no ORF	EH382010	transcription /// regulation of transcription, DNA-dependent /// ubiquitin cycle	protein binding /// zinc ion binding /// ligase activity /// metal ion binding	nucleus	---	---
G24-52.3_RC_s_at	Mycn	NMYC,ODED,MODED,N-myc	v-myc myelocytomatosis viral related oncogene, neuroblastoma derived (avian)	gene name/no ORF	EH381972	regulation of progression through cell cycle /// regulation of transcription, DNA-dependent /// positive regulation of cell proliferation /// lung development /// regulation of transcription /// branching morphogenesis of a tube /// cellular physiological process	DNA binding /// transcription factor activity /// protein binding /// transcription regulator activity	intracellular /// nucleus /// nucleus	---	---
C14-44.3_RC_s_at	Myef2	MEF-2,MST156,MSTP156,FLJ11213,HsT18564,KIAA1341,MGC87325	myelin basic protein expression factor 2, repressor	gene name/no ORF	EH382747	transcription	nucleotide binding /// nucleic acid binding /// DNA binding /// RNA binding	nucleus	mRNA_processing_binding_Reactome	www.genmapp.org/HTML_MAPPs/Mouse/Mm_Contributed_20051212/cellular_process-GenMAPP/Mm_mRNA_processing_binding_Reactome/Mm_mRNA_processing_binding_Reactome.htm
B19-49.2_RC_s_at	MYH10	NMMHCB,MGC134913,MGC134914	myosin, heavy polypeptide 10, non-muscle	gene name/no ORF	EH381521	cytokinesis /// regulation of cell shape /// transport /// development /// nervous system development /// cell differentiation	nucleotide binding /// motor activity /// actin binding /// protein binding /// calmodulin binding /// ATP binding /// actin binding /// ATP binding	myosin /// myosin /// cytoskeleton /// microtubule	---	---
P19-53.2_RC_at	Myh9	MHA,FTNS,EPSTS,DFNA17,NMMHCA,MGC104539,NMHC-II-A	myosin, heavy polypeptide 9, non-muscle	gene name/no ORF	EH382731	cellular morphogenesis during differentiation /// cytoskeleton organization and biogenesis /// cell adhesion /// regulation of cell shape /// cell-cell adhesion	nucleotide binding /// motor activity /// actin binding /// protein binding /// calmodulin binding /// ATP binding /// hydrolase activity	cytoplasm /// cytoskeleton /// cell-cell adherens junction /// myosin	---	---
J10-54.4_RC_at	Myl6	ESMLC,LC17A,LC17B,MLC1SM,MLC3NM,MLC3SM,LC17-GI,LC17-NM	myosin, light polypeptide 6, alkali, smooth muscle and non-muscle	gene name/no ORF	EH381974	cytoskeleton organization and biogenesis /// muscle contraction /// striated muscle development /// muscle filament sliding	motor activity /// calcium ion binding /// motor activity /// structural constituent of muscle	cytoskeleton /// myosin /// unconventional myosin /// myosin	---	---
B15-44.2_RC_at	Mynn	OSZF,SBBIZ1,ZBTB31	myoneurin	gene name/no ORF	EH382823	---	nucleic acid binding /// protein binding /// zinc ion binding /// metal ion binding /// nucleic acid binding /// protein binding /// zinc ion binding	nucleus /// intracellular	---	---
C20-48.3_RC_at	Myo1b	myr1	myosin IB	gene name/no ORF	EH382607	cytoskeleton organization and biogenesis	nucleotide binding /// motor activity /// actin binding /// calmodulin binding /// ATP binding	cytoskeleton /// myosin	---	---
C16-45.3_RC_at	Myoc	GPOA,JOAG,TIGR,GLC1A,JOAG1,myocilin	myocilin	gene name/no ORF	EH382388	---	protein binding /// latrotoxin receptor activity	extracellular space /// extracellular space /// endoplasmic reticulum /// membrane	---	---
A05-44.1_RC_s_at	Myt1l	null	myelin transcription factor 1-like	gene name/no ORF	EH380778	transcription /// regulation of transcription, DNA-dependent /// development /// nervous system development /// cell differentiation	DNA binding /// transcription factor activity /// zinc ion binding /// metal ion binding	nucleus /// transcription factor complex	---	---
A09-47.1_RC_at	NAG	FLJ40407,DKFZP586G1219	neuroblastoma-amplified protein	gene name/no ORF	EH382015	---	---	---	---	---
H22-48.4_RC_at	Nap1l3	MB20,NPL3,MGC26312	nucleosome assembly protein 1-like 3	gene name/no ORF	EH381997	nucleosome assembly /// nucleosome assembly	DNA binding	nucleus /// nucleus	---	---
C05-50.1_RC_at	Nap1l4	NAP2,NAP2L,hNAP2,MGC4565	nucleosome assembly protein 1-like 4	gene name/no ORF	EH382301	nucleosome assembly /// nucleosome assembly	DNA binding	nucleus /// nucleus	---	---
M02-53.3_RC_s_at	Narfl	PRN,HPRN,LET1L,FLJ21988	nuclear prelamin A recognition factor-like	gene name/no ORF	EH381081	---	---	---	---	---
K18-53.3_RC_s_at	NAT14	KLP1	N-acetyltransferase 14	gene name/no ORF	EH382459	transcription initiation	N-acetyltransferase activity /// transcriptional activator activity	nucleus	---	---
E02-51.3_RC_at	NAV1	POMFIL3,FLJ12560,FLJ14203,KIAA1151,MGC14961,steerin-1,DKFZp781D0314	Neuron navigator 1	gene name/no ORF	EH381949	transport	nucleotide binding /// ATP binding /// nucleoside-triphosphatase activity	membrane	---	---
H06-43.4_RC_at	NAV2	HELAD1,RAINB1,POMFIL2,FLJ10633,FLJ11030,FLJ23707,KIAA1419,STEERIN2	neuron navigator 2	gene name/no ORF	EH382124	transport	nucleotide binding /// nucleoside-triphosphatase activity /// helicase activity /// ATP binding	membrane	---	---
B04-53.4_RC_s_at	Ncald	MGC33870,MGC74858	neurocalcin delta	gene name/no ORF	EH381903	vesicle-mediated transport	actin binding /// calcium ion binding /// tubulin binding /// clathrin binding /// calcium ion binding	cytosol /// clathrin coat of trans-Golgi network vesicle	---	---
M11-51.1_RC_at	Ncam2	NCAM21,MGC51008	neural cell adhesion molecule 2	gene name/no ORF	EH381150	cell adhesion	protein binding /// GPI anchor binding	extracellular space /// plasma membrane /// membrane /// integral to membrane /// integral to membrane	---	---
K11-43.1_RC_s_at	Nckipsd	DIP,DIP1,ORF1,WISH,AF3P21,SPIN90,WASLBP,MGC23891	NCK interacting protein with SH3 domain	gene name/no ORF	EH381774	---	---	nucleus	---	---
M20-52.3_RC_s_at	Ncor1	N-CoR,TRAC1,hN-CoR,KIAA1047,MGC104216,hCIT529I10	nuclear receptor co-repressor 1	gene name/no ORF	EH381155	transcription /// regulation of transcription, DNA-dependent /// negative regulation of transcription /// chromatin modification /// regulation of transcription /// negative regulation of transcription, DNA-dependent	DNA binding /// receptor activity /// protein binding /// transcriptional repressor activity /// DNA binding	nucleus /// nucleus	Ovarian_Infertility_Genes /// Ovarian_Infertility_Genes /// Ovarian_Infertility_Genes /// Ovarian_Infertility_Genes	www.genmapp.org/HTML_MAPPs/Mouse/Mm_Contributed_20051212/cellular_process-GenMAPP/Mm_Ovarian_Infertility_Genes/Mm_Ovarian_Infertility_Genes.htm /// www.genmapp.org/HTML_MAPPs/Mouse/Mm_Contributed_20051212/cellular_process-GenMAPP/Mm_Ovarian_Infertility_Genes/Mm_Ovarian_Infertility_Genes.htm /// www.genmapp.org/HTML_MAPPs/Mouse/Mm_Contributed_20051212/cellular_process-GenMAPP/Mm_Ovarian_Infertilit…
F03-42.2_RC_at	Ndfip1	N4WBP5,MGC10924	Nedd4 family interacting protein 1	gene name/no ORF	EH380868	---	protein binding	membrane /// integral to membrane /// integral to membrane	---	---
M13-40.1_RC_at	Ndnl2	HCA4,MAGEG1,MAGEL3	necdin-like 2	gene name/no ORF	EH381495	regulation of cell growth /// regulation of transcription, DNA-dependent	protein binding	nucleus	---	---
H19-44.2_RC_s_at	Ndufb5	SGDH,CI-SGDH,FLJ30597,MGC12314,MGC111204	NADH dehydrogenase (ubiquinone) 1 beta subcomplex, 5	gene name/no ORF	EH381640	---	NADH dehydrogenase activity /// NADH dehydrogenase (ubiquinone) activity /// oxidoreductase activity	mitochondrion /// mitochondrial inner membrane /// mitochondrion	---	---
H19-44.2_RC_at	Ndufb5	SGDH,CI-SGDH,FLJ30597,MGC12314,MGC111204	NADH dehydrogenase (ubiquinone) 1 beta subcomplex, 5	gene name/no ORF	EH381640	---	NADH dehydrogenase activity /// NADH dehydrogenase (ubiquinone) activity /// oxidoreductase activity	mitochondrion /// mitochondrial inner membrane /// mitochondrion	---	---
E21-54.1_RC_at	Necap1	null	NECAP endocytosis associated 1	gene name/no ORF	EH380720	transport /// endocytosis /// protein transport /// endocytosis	protein binding	membrane /// coated pit /// clathrin vesicle coat	---	---
P02-43.4_RC_at	NEIL1	NEI1,hFPG1,FLJ22402	nei endonuclease VIII-like 1 (E. coli)	gene name/no ORF	EH382126	carbohydrate metabolism /// base-excision repair /// DNA repair /// response to DNA damage stimulus	damaged DNA binding /// zinc ion binding /// purine-specific oxidized base lesion DNA N-glycosylase activity /// hydrolase activity, acting on glycosyl bonds /// lyase activity /// DNA binding /// catalytic activity /// DNA-(apurinic or apyrimidinic site) lyase activity /// hydrolase activity	nucleus	---	---
H03-52.2_RC_at	NETO2	NEOT2,FLJ10430,FLJ14724,FLJ90456	neuropilin (NRP) and tolloid (TLL)-like 2	gene name/no ORF	EH381917	---	receptor activity	membrane /// integral to membrane	---	---
J10-40.4_RC_s_at	Nfil3	E4BP4,IL3BP1,NFIL3A,NF-IL3A	nuclear factor, interleukin 3, regulated	gene name/no ORF	EH380741	regulation of transcription, DNA-dependent /// regulation of transcription, DNA-dependent	DNA binding /// transcription factor activity /// sequence-specific DNA binding /// protein dimerization activity	nucleus	---	---
G21-54.1_RC_at	NFKBIL2	IKBR	nuclear factor of kappa light polypeptide gene enhancer in B-cells inhibitor-like 2	gene name/no ORF	EH381605	cytoplasmic sequestering of transcription factor	transcription corepressor activity /// binding	cytoplasm	---	---
M23-44.1_RC_at	Ngb	null	neuroglobin	gene name/no ORF	EH381558	transport /// oxygen transport /// oxygen transport	oxygen transporter activity /// oxygen transporter activity /// binding /// iron ion binding /// heme binding /// metal ion binding /// oxygen transporter activity /// oxygen binding	---	---	---
G19-54.1_RC_at	Ngef	EPHEXIN	neuronal guanine nucleotide exchange factor	gene name/no ORF	EH382580	cellular physiological process /// regulation of Rho protein signal transduction	guanyl-nucleotide exchange factor activity /// Rho guanyl-nucleotide exchange factor activity	intracellular	---	---
J19-46.2_RC_at	Nipsnap3a	HSPC299,FLJ13953,MGC14553,DKFZp564D177	nipsnap homolog 3A (C. elegans)	gene name/no ORF	EH382486	---	---	mitochondrion /// mitochondrion	---	---
I01-54.1_RC_at	Nisch	I-1,IRAS,KIAA0975	nischarin	gene name/no ORF	EH381755	Rac protein signal transduction /// actin cytoskeleton organization and biogenesis /// negative regulation of cell migration /// intracellular signaling cascade	receptor activity /// integrin binding /// protein binding /// phosphoinositide binding	cytosol	---	---
O03-53.1_RC_at	NLGN3	HNL3,ASPGX1,AUTSX1,KIAA1480	neuroligin 3	gene name/no ORF	EH381665	cell adhesion /// cell adhesion	neurexin binding /// protein binding	membrane /// integral to membrane	---	---
K01-53.1_RC_s_at	Nnat	Peg5,MGC1439	neuronatin	gene name/no ORF	EH381604	development	---	---	---	---
F12-51.4_RC_at	Nol12	Nop25,RRP17,MGC3731,FLJ34609,dJ37E16.7	nucleolar protein 12	gene name/no ORF	EH382807	---	rRNA binding	nucleolus /// nucleolus	---	---
L15-52.2_RC_s_at	Nope	DDM36,KIAA1628	neighbor of Punc E11	gene name/no ORF	EH381084	cell adhesion	protein binding	integral to plasma membrane /// membrane	---	---
D08-42.4_RC_s_at	NOS1AP	CAPON,MGC138500	Nitric oxide synthase 1 (neuronal) adaptor protein	gene name/no ORF	EH382179	neurotransmitter secretion /// regulation of nitric-oxide synthase activity	protein binding /// PDZ domain binding /// nitric-oxide synthase binding /// protein binding	cytoplasm	---	---
K01-48.1_RC_at	Nosip	CGI-25	nitric oxide synthase interacting protein	gene name/no ORF	EH382727	protein ubiquitination	ubiquitin-protein ligase activity	ubiquitin ligase complex	---	---
P07-52.2_RC_x_at	N-PAC	BM045,HIBDL	cytokine-like nuclear factor n-pac	gene name/no ORF	EH381210	pentose-phosphate shunt	phosphogluconate dehydrogenase (decarboxylating) activity /// oxidoreductase activity	---	---	---
J15-54.2_RC_at	Nptx2	NP2,NARP,NP-II	neuronal pentraxin 2	gene name/no ORF	EH382701	---	calcium ion binding /// sugar binding /// metal ion binding	extracellular space	---	---
J03-41.2_RC_at	Npy1r	NPYR	neuropeptide Y receptor Y1	gene name/no ORF	EH381167	glucose metabolism /// signal transduction /// G-protein coupled receptor protein signaling pathway /// neuropeptide signaling pathway /// locomotory behavior /// feeding behavior /// blood pressure regulation /// sensory perception of pain /// regulation of body size	rhodopsin-like receptor activity /// peptide YY receptor activity /// pancreatic polypeptide receptor activity /// signal transducer activity /// receptor activity /// G-protein coupled receptor activity /// neuropeptide Y receptor activity /// neuropeptide Y receptor activity	membrane /// integral to membrane /// integral to membrane	GPCRDB_Class_A_Rhodopsin-like /// Peptide_GPCRs	www.genmapp.org/HTML_MAPPs/Mouse/Mm_Contributed_20051212/molecular_function_GenMAPP/Mm_GPCRDB_Class_A_Rhodopsin-like/Mm_GPCRDB_Class_A_Rhodopsin-like.htm /// www.genmapp.org/HTML_MAPPs/Mouse/Mm_Contributed_20051212/molecular_function_GenMAPP/Mm_Peptide_GPCRs/Mm_Peptide_GPCRs.htm
M19-42.1_RC_at	NRCAM	KIAA0343,MGC138845,MGC138846	neuronal cell adhesion molecule	gene name/no ORF	EH382049	neuron migration /// axonal fasciculation /// synaptogenesis /// central nervous system development /// cell-cell adhesion /// regulation of axon extension /// clustering of voltage-gated sodium channels /// positive regulation of neuron differentiation /// cell adhesion /// axonogenesis	protein binding /// ankyrin binding /// protein binding	integral to plasma membrane /// external side of plasma membrane /// membrane /// neuron projection /// integral to membrane	---	---
I24-54.3_RC_at	Ntrk2	TRKB,GP145-TrkB	neurotrophic tyrosine kinase, receptor, type 2	gene name/no ORF	EH382555	vasculogenesis /// protein amino acid phosphorylation /// transmembrane receptor protein tyrosine kinase signaling pathway /// development /// nervous system development /// feeding behavior /// regulation of metabolism /// cell differentiation /// mechanoreceptor differentiation /// retinal rod cell development	nucleotide binding /// protein kinase activity /// protein-tyrosine kinase activity /// transmembrane receptor protein tyrosine kinase activity /// receptor activity /// protein binding /// ATP binding /// kinase activity /// transferase activity	cytosol /// plasma membrane /// membrane /// integral to membrane	Calcium signaling pathway /// Cytokine-cytokine receptor interaction /// Apoptosis /// Dorso-ventral axis formation /// Axon guidance /// VEGF signaling pathway /// Focal adhesion /// Adherens junction /// Gap junction /// Hematopoietic cell lineage /// Long-term depression /// Regulation of actin cytoskeleton /// Insulin signaling pathway /// GnRH signaling pathway /// Type II diabetes mellitus …	www.genome.ad.jp/dbget-bin/show_pathway?MAP04020+2.7.10.1 /// www.genome.ad.jp/dbget-bin/show_pathway?MAP04060+2.7.10.1 /// www.genome.ad.jp/dbget-bin/show_pathway?MAP04210+2.7.10.1 /// www.genome.ad.jp/dbget-bin/show_pathway?MAP04320+2.7.10.1 /// www.genome.ad.jp/dbget-bin/show_pathway?MAP04360+2.7.10.1 /// www.genome.ad.jp/dbget-bin/show_pathway?MAP04370+2.7.10.1 /// www.genome.ad.jp/dbget-bin/…
O06-46.3_RC_at	Nub1	BS4,NUB1L,NYREN18	negative regulator of ubiquitin-like proteins 1	gene name/no ORF	EH381476	---	binding	nucleus	---	---
C19-43.1_RC_at	Nubp2	CFD1,NUBP1	nucleotide binding protein 2	gene name/no ORF	EH382837	---	nucleotide binding /// ATP binding	---	---	---
E18-44.3_RC_at	Nucb1	NUC,FLJ40471,DKFZp686A15286	nucleobindin 1	gene name/no ORF	EH381418	---	DNA binding /// calcium ion binding	---	---	---
C17-50.1_RC_at	Nudt2	APAH1,MGC10404	nudix (nucleoside diphosphate linked moiety X)-type motif 2	gene name/no ORF	EH381728	induction of apoptosis	bis(5'-nucleosyl)-tetraphosphatase (asymmetrical) activity /// bis(5'-nucleosyl)-tetraphosphatase activity /// hydrolase activity /// bis(5'-nucleosyl)-tetraphosphatase (asymmetrical) activity /// bis(5'-nucleosyl)-tetraphosphatase activity	---	Purine metabolism /// Pyrimidine metabolism	www.genome.ad.jp/dbget-bin/show_pathway?MAP00230+3.6.1.17 /// www.genome.ad.jp/dbget-bin/show_pathway?MAP00240+3.6.1.17
A04-43.3_RC_at	Nudt21	CPSF5,CFIM25,DKFZp686H1588	nudix (nucleoside diphosphate linked moiety X)-type motif 21	gene name/no ORF	EH381701	mRNA cleavage /// mRNA processing /// mRNA processing	RNA binding /// RNA binding /// protein binding	nucleus /// paraspeckles /// nucleus	mRNA_processing_binding_Reactome /// mRNA_processing_binding_Reactome	www.genmapp.org/HTML_MAPPs/Mouse/Mm_Contributed_20051212/cellular_process-GenMAPP/Mm_mRNA_processing_binding_Reactome/Mm_mRNA_processing_binding_Reactome.htm /// www.genmapp.org/HTML_MAPPs/Mouse/Mm_Contributed_20051212/cellular_process-GenMAPP/Mm_mRNA_processing_binding_Reactome/Mm_mRNA_processing_binding_Reactome.htm
N21-43.2_RC_at	Nup50	NPAP60,NPAP60L,MGC39961	nucleoporin 50	gene name/no ORF	EH381493	neural tube formation /// nucleocytoplasmic transport /// intracellular transport /// transport /// protein transport	nucleocytoplasmic transporter activity /// protein binding /// porin activity	nuclear pore /// integral to membrane /// outer membrane /// nucleus	---	---
I01-41.1_RC_at	Nup54	MGC13407	nucleoporin 54	gene name/no ORF	EH380921	transport	helicase activity /// ATP binding /// ATP-dependent helicase activity	nucleus	---	---
G16-49.3_RC_at	Oat	HOGA,DKFZp781A11155	ornithine aminotransferase	gene name/no ORF	EH381470	---	ornithine-oxo-acid transaminase activity /// transaminase activity /// transferase activity /// pyridoxal phosphate binding	mitochondrion /// mitochondrion	Urea cycle and metabolism of amino groups /// Arginine and proline metabolism	www.genome.ad.jp/dbget-bin/show_pathway?MAP00220+2.6.1.13 /// www.genome.ad.jp/dbget-bin/show_pathway?MAP00330+2.6.1.13
M13-48.1_RC_s_at	OATL1	MGC126866,MGC126868	ornithine aminotransferase-like 1	gene name/no ORF	EH382066	---	transaminase activity /// transferase activity	---	---	---
A15-40.1_RC_at	Oaz2	null	ornithine decarboxylase antizyme 2	gene name/no ORF	EH382491	polyamine metabolism	enzyme inhibitor activity /// calcium ion binding /// ornithine decarboxylase inhibitor activity /// ornithine decarboxylase inhibitor activity	---	---	---
A21-42.1_RC_at	OCA2	P,PED,BOCA,D15S12	oculocutaneous albinism II (pink-eye dilution homolog, mouse)	gene name/no ORF	EH381439	eye pigment biosynthesis /// transport /// citrate transport	transporter activity /// L-tyrosine transporter activity /// eye pigment precursor transporter activity /// arsenite transporter activity /// citrate transporter activity	cytoplasm /// membrane /// integral to membrane /// integral to membrane	---	---
L13-50.2_RC_s_at	Ociad1	OCIA,Asrij,TPA018,FLJ20455,MGC111072	OCIA domain containing 1	gene name/no ORF	EH381911	---	---	---	---	---
C11-52.1_RC_s_at	Ogdh	E1k,OGDC,AKGDH	oxoglutarate dehydrogenase (lipoamide)	gene name/no ORF	EH381940	glycolysis /// metabolism	oxoglutarate dehydrogenase (succinyl-transferring) activity /// oxidoreductase activity /// oxidoreductase activity, acting on the aldehyde or oxo group of donors, disulfide as acceptor /// thiamin pyrophosphate binding	mitochondrion /// mitochondrion	Krebs-TCA_Cycle /// Krebs-TCA_Cycle /// Krebs-TCA_Cycle /// Krebs-TCA_Cycle	www.genmapp.org/HTML_MAPPs/Mouse/Mm_Contributed_20051212/metabolic_process-GenMAPP/Mm_Krebs-TCA_Cycle/Mm_Krebs-TCA_Cycle.htm /// www.genmapp.org/HTML_MAPPs/Mouse/Mm_Contributed_20051212/metabolic_process-GenMAPP/Mm_Krebs-TCA_Cycle/Mm_Krebs-TCA_Cycle.htm /// www.genmapp.org/HTML_MAPPs/Mouse/Mm_Contributed_20051212/metabolic_process-GenMAPP/Mm_Krebs-TCA_Cycle/Mm_Krebs-TCA_Cycle.htm /// www.genmapp.…
H19-42.2_RC_at	Olig1	BHLHB6	oligodendrocyte transcription factor 1	gene name/no ORF	EH381736	transcription /// regulation of transcription, DNA-dependent /// development /// neuron lineage restriction /// regulation of transcription /// regulation of transcription, DNA-dependent	DNA binding /// transcription factor activity /// transcription regulator activity	nucleus /// transcription factor complex	---	---
H08-53.4_RC_at	Opa1	NPG,NTG,largeG,FLJ12460,KIAA0567	optic atrophy 1 homolog (human)	gene name/no ORF	EH381680	mitochondrial fission /// inner mitochondrial membrane organization and biogenesis /// visual perception /// mitochondrial fusion /// axon transport of mitochondrion /// positive regulation of anti-apoptosis /// mitochondrion organization and biogenesis /// mitochondrion organization and biogenesis	nucleotide binding /// motor activity /// GTPase activity /// GTP binding /// magnesium ion binding /// GTPase activity /// GTP binding /// GTPase activity	mitochondrion /// mitochondrial inner membrane /// mitochondrial outer membrane /// mitochondrial crista /// mitochondrial intermembrane space /// dendrite /// mitochondrial intermembrane space /// dendrite /// mitochondrion	---	---
H09-41.2_RC_s_at	OPCML	OPCM,OBCAM	opioid binding protein/cell adhesion molecule-like	gene name/no ORF	EH381746	cell adhesion /// cell adhesion /// neuron recognition	opioid receptor activity /// protein binding /// GPI anchor binding	plasma membrane /// integral to plasma membrane /// membrane /// integral to membrane	---	---
O01-43.1_RC_at	Opn4	MOP,MGC142118	opsin 4 (melanopsin)	gene name/no ORF	EH381957	signal transduction /// G-protein coupled receptor protein signaling pathway /// visual perception /// phototransduction /// protein-chromophore linkage /// response to stimulus	rhodopsin-like receptor activity /// signal transducer activity /// receptor activity /// G-protein coupled receptor activity	membrane /// integral to membrane /// integral to membrane	GPCRDB_Class_A_Rhodopsin-like	www.genmapp.org/HTML_MAPPs/Mouse/Mm_Contributed_20051212/molecular_function_GenMAPP/Mm_GPCRDB_Class_A_Rhodopsin-like/Mm_GPCRDB_Class_A_Rhodopsin-like.htm
B09-40.2_RC_at	Oprl1	OOR,ORL1,KOR-3,NOCIR,MGC34578	opioid receptor-like 1	gene name/no ORF	EH381020	signal transduction /// G-protein coupled receptor protein signaling pathway	rhodopsin-like receptor activity /// signal transducer activity /// receptor activity /// G-protein coupled receptor activity /// neuropeptide Y receptor activity /// opioid receptor activity /// X-opioid receptor activity /// purinergic nucleotide receptor activity, G-protein coupled /// opioid receptor activity /// X-opioid receptor activity	membrane /// integral to membrane /// integral to membrane	GPCRDB_Class_A_Rhodopsin-like /// GPCRDB_Other /// Peptide_GPCRs /// GPCRDB_Class_A_Rhodopsin-like /// GPCRDB_Other /// Peptide_GPCRs	www.genmapp.org/HTML_MAPPs/Mouse/Mm_Contributed_20051212/molecular_function_GenMAPP/Mm_GPCRDB_Class_A_Rhodopsin-like/Mm_GPCRDB_Class_A_Rhodopsin-like.htm /// www.genmapp.org/HTML_MAPPs/Mouse/Mm_Contributed_20051212/molecular_function_GenMAPP/Mm_GPCRDB_Other/Mm_GPCRDB_Other.htm /// www.genmapp.org/HTML_MAPPs/Mouse/Mm_Contributed_20051212/molecular_function_GenMAPP/Mm_Peptide_GPCRs/Mm_Peptide_GPCRs…
B01-54.2_RC_at	OS9	null	amplified in osteosarcoma	gene name/no ORF	EH381118	---	---	soluble fraction	---	---
N14-43.4_RC_at	OSBPL3	ORP3,ORP-3,OSBP3,KIAA0704,MGC21526,DKFZp667P1518	oxysterol binding protein-like 3	gene name/no ORF	EH381053	lipid transport /// steroid metabolism /// transport	nucleic acid binding	---	---	---
D08-47.4_RC_at	OSGEPL1	null	O-sialoglycoprotein endopeptidase-like 1	gene name/no ORF	EH381286	proteolysis	zinc ion binding /// O-sialoglycoprotein endopeptidase activity /// peptidase activity	---	---	---
F23-45.2_RC_s_at	P2rx5	P2X5,P2X5R,MGC47755	purinergic receptor P2X, ligand-gated ion channel, 5	gene name/no ORF	EH382769	transport /// ion transport /// cell surface receptor linked signal transduction /// ion transport	receptor activity /// ATP-gated cation channel activity /// ion channel activity /// ATP binding /// ion channel activity /// ATP binding	integral to plasma membrane /// membrane /// integral to membrane /// membrane /// integral to membrane	---	---
N14-40.4_RC_at	P4hb	DSI,GIT,PDI,PDIA1,PO4DB,PO4HB,PROHB,ERBA2L	prolyl 4-hydroxylase, beta polypeptide	gene name/no ORF	EH381941	protein folding /// peptidyl-proline hydroxylation to 4-hydroxy-L-proline	protein disulfide isomerase activity /// procollagen-proline 4-dioxygenase activity /// electron carrier activity /// protein disulfide oxidoreductase activity /// isomerase activity /// unfolded protein binding	extracellular space /// endoplasmic reticulum /// microsome /// membrane /// endoplasmic reticulum	---	---
I18-50.3_RC_at	Pa2g4	EBP1,p38-2G4	proliferation-associated 2G4	gene name/no ORF	EH382711	transcription /// regulation of transcription, DNA-dependent /// rRNA processing /// regulation of protein biosynthesis /// regulation of translation /// negative regulation of transcription, DNA-dependent /// proteolysis	DNA binding /// transcription factor activity /// RNA binding /// protein binding /// hydrolase activity /// cobalt ion binding /// methionyl aminopeptidase activity /// metalloexopeptidase activity	nucleus /// ribonucleoprotein complex /// nucleus	---	---
J15-52.2_RC_at	Pacsin1	SDPI,KIAA1379	protein kinase C and casein kinase substrate in neurons 1	gene name/no ORF	EH381469	endocytosis /// signal transduction /// negative regulation of endocytosis	protein binding /// cytoskeletal protein binding /// kinase activity	cytoplasm /// Golgi trans face /// COPI-coated vesicle	---	---
A10-43.3_RC_at	Pak1	PAKalpha,MGC130000,MGC130001	p21 (CDKN1A)-activated kinase 1	gene name/no ORF	EH382794	protein amino acid phosphorylation /// dendrite development	nucleotide binding /// catalytic activity /// protein kinase activity /// protein kinase activity /// protein serine/threonine kinase activity /// protein-tyrosine kinase activity /// protein binding /// ATP binding /// kinase activity /// transferase activity /// protein kinase activity /// protein serine/threonine kinase activity	nucleus /// cytoplasm /// focal adhesion /// axon /// growth cone	Integrin-mediated_cell_adhesion_KEGG	www.genmapp.org/HTML_MAPPs/Mouse/Mm_Contributed_20051212/cellular_process-GenMAPP/Mm_Integrin-mediated_cell_adhesion_KEGG/Mm_Integrin-mediated_cell_adhesion_KEGG.htm
P05-44.2_RC_at	Pak1ip1	PIP1,MAK11,WDR84,hPIP1,FLJ20624,bA421M1.5,RP11-421M1.5	PAK1 interacting protein 1	gene name/no ORF	EH381727	negative regulation of signal transduction	---	nucleus	---	---
H07-41.2_RC_at	PAK6	PAK5	p21(CDKN1A)-activated kinase 6	gene name/no ORF	EH382566	protein amino acid phosphorylation	nucleotide binding /// protein serine/threonine kinase activity /// ATP binding /// transferase activity /// protein kinase activity /// kinase activity	---	Integrin-mediated_cell_adhesion_KEGG	www.genmapp.org/HTML_MAPPs/Human/Hs_Contributed_20051123/cellular_process-GenMAPP/Hs_Integrin-mediated_cell_adhesion_KEGG/Hs_Integrin-mediated_cell_adhesion_KEGG.htm
F22-51.4_RC_at	Papola	PAP,MGC5378	poly (A) polymerase alpha	gene name/no ORF	EH382246	transcription /// mRNA processing	nucleic acid binding /// RNA binding /// polynucleotide adenylyltransferase activity /// transferase activity /// nucleotidyltransferase activity /// nucleic acid binding	nucleus	mRNA_processing_binding_Reactome	www.genmapp.org/HTML_MAPPs/Mouse/Mm_Contributed_20051212/cellular_process-GenMAPP/Mm_mRNA_processing_binding_Reactome/Mm_mRNA_processing_binding_Reactome.htm
J02-49.4_RC_s_at	Pcdha4 /// Pcdha6 /// Pcdha7 /// Pcdha5 /// Pcdha11 /// Pcdha10 /// Pcdha1 /// Pcdha9 /// Pcdha@ /// Pcdha3 /// Pcdha12 /// Pcdha2 /// Pcdha8 /// Pcdhac1 /// Pcdhac2	KIAA0345,PCDH-ALPHA9	protocadherin alpha 4 /// protocadherin alpha 6 /// protocadherin alpha 7 /// protocadherin alpha 5 /// protocadherin alpha 11 /// protocadherin alpha 10 /// protocadherin alpha 1 /// protocadherin alpha 9 /// protocadherin alpha cluster /// protocadherin	gene name/no ORF	EH381265	cell adhesion /// homophilic cell adhesion /// cell adhesion	calcium ion binding /// protein binding /// protein binding	membrane fraction /// membrane /// integral to membrane /// nucleus	---	---
C17-44.1_RC_x_at	Pcf11	KIAA0824	cleavage and polyadenylation factor subunit homolog (S. cerevisiae)	gene name/no ORF	EH382525	---	---	---	---	---
F14-42.4_RC_s_at	Pcid2	F10,FLJ11305,MGC16774,RP11-98F14.6	PCI domain containing 2	gene name/no ORF	EH382765	---	---	---	---	---
E07-41.1_RC_at	Pcm1	PTC4	pericentriolar material 1	gene name/no ORF	EH381261	---	---	---	---	---
M05-43.1_RC_at	Pcsk1	PC1,PC3,NEC1,SPC3	proprotein convertase subtilisin/kexin type 1	gene name/no ORF	EH382115	proteolysis /// proteolysis	serine-type endopeptidase activity /// proprotein convertase 1 activity /// subtilase activity /// calcium ion binding /// peptidase activity /// oxidoreductase activity /// hydrolase activity /// serine-type endopeptidase activity /// subtilase activity /// hydrolase activity	extracellular space	---	---
M22-53.3_RC_at	Pcsk2	PC2,NEC2,SPC2	proprotein convertase subtilisin/kexin type 2	gene name/no ORF	EH381842	proteolysis /// peptide hormone processing /// proteolysis	serine-type endopeptidase activity /// proprotein convertase 2 activity /// subtilase activity /// peptidase activity /// transferase activity /// hydrolase activity	extracellular space	---	---
D08-40.4_RC_s_at	Pcsk7	LPC,PC7,PC8,SPC7	proprotein convertase subtilisin/kexin type 7	gene name/no ORF	EH382674	proteolysis	serine-type endopeptidase activity /// subtilase activity /// peptidase activity /// hydrolase activity	extracellular space /// membrane /// integral to membrane	---	---
M18-51.3_RC_at	Pctk1	PCTAIRE,FLJ16665,PCTAIRE1,PCTGAIRE	PCTAIRE-motif protein kinase 1	gene name/no ORF	EH381071	protein amino acid phosphorylation	nucleotide binding /// protein kinase activity /// protein serine/threonine kinase activity /// protein-tyrosine kinase activity /// ATP binding /// kinase activity /// transferase activity	---	---	---
H12-40.4_RC_s_at	Pctk2	PCTAIRE2	PCTAIRE-motif protein kinase 2	gene name/no ORF	EH382487	protein amino acid phosphorylation /// protein amino acid phosphorylation	nucleotide binding /// protein kinase activity /// protein serine/threonine kinase activity /// ATP binding /// kinase activity /// transferase activity /// protein kinase activity /// ATP binding	---	---	---
I14-45.3_RC_at	Pde4b	DPDE4,PDEIVB,MGC126529,DKFZp686F2182	phosphodiesterase 4B, cAMP specific	gene name/no ORF	EH382077	smooth muscle contraction /// signal transduction	3',5'-cyclic-AMP phosphodiesterase activity /// 3',5'-cyclic-nucleotide phosphodiesterase activity /// catalytic activity	---	Smooth_muscle_contraction /// Smooth_muscle_contraction /// Smooth_muscle_contraction /// Smooth_muscle_contraction /// Smooth_muscle_contraction /// Smooth_muscle_contraction	www.genmapp.org/HTML_MAPPs/Mouse/Mm_Contributed_20051212/physiological_process-GenMAPP/Mm_Smooth_muscle_contraction/Mm_Smooth_muscle_contraction.htm /// www.genmapp.org/HTML_MAPPs/Mouse/Mm_Contributed_20051212/physiological_process-GenMAPP/Mm_Smooth_muscle_contraction/Mm_Smooth_muscle_contraction.htm /// www.genmapp.org/HTML_MAPPs/Mouse/Mm_Contributed_20051212/physiological_process-GenMAPP/Mm_Smo…
C12-40.3_RC_s_at	Pdk2	null	pyruvate dehydrogenase kinase, isoenzyme 2	gene name/no ORF	EH382290	acetyl-CoA biosynthesis from pyruvate /// protein amino acid phosphorylation /// phosphorylation	ATP binding /// kinase activity /// transferase activity /// transferase activity, transferring phosphorus-containing groups /// protein binding	mitochondrion	Krebs-TCA_Cycle /// Krebs-TCA_Cycle	www.genmapp.org/HTML_MAPPs/Mouse/Mm_Contributed_20051212/metabolic_process-GenMAPP/Mm_Krebs-TCA_Cycle/Mm_Krebs-TCA_Cycle.htm /// www.genmapp.org/HTML_MAPPs/Mouse/Mm_Contributed_20051212/metabolic_process-GenMAPP/Mm_Krebs-TCA_Cycle/Mm_Krebs-TCA_Cycle.htm
A10-52.3_RC_at	Pdk4	FLJ40832	pyruvate dehydrogenase kinase, isoenzyme 4	gene name/no ORF	EH380953	acetyl-CoA biosynthesis from pyruvate /// protein amino acid phosphorylation /// phosphorylation	protein threonine/tyrosine kinase activity /// ATP binding /// kinase activity /// transferase activity /// transferase activity, transferring phosphorus-containing groups	mitochondrion /// mitochondrial inner membrane /// mitochondrion	Krebs-TCA_Cycle	www.genmapp.org/HTML_MAPPs/Mouse/Mm_Contributed_20051212/metabolic_process-GenMAPP/Mm_Krebs-TCA_Cycle/Mm_Krebs-TCA_Cycle.htm
E02-44.3_RC_at	Pdlim5	L9,ENH,LIM	PDZ and LIM domain 5	gene name/no ORF	EH381109	---	protein binding /// zinc ion binding /// metal ion binding /// protein binding	Z disc	---	---
C23-48.1_RC_at	Per1	PER,hPER,RIGUI,MGC88021	period homolog 1 (Drosophila)	gene name/no ORF	EH382582	two-component signal transduction system (phosphorelay) /// transcription /// regulation of transcription, DNA-dependent /// signal transduction /// circadian rhythm /// rhythmic process /// negative regulation of transcription	two-component sensor activity /// nucleic acid binding /// signal transducer activity /// protein binding	nucleus /// nucleus	Circadian_Exercise /// Circadian_Exercise	www.genmapp.org/HTML_MAPPs/Mouse/Mm_Contributed_20051212/physiological_process-GenMAPP/Mm_Circadian_Exercise/Mm_Circadian_Exercise.htm /// www.genmapp.org/HTML_MAPPs/Mouse/Mm_Contributed_20051212/physiological_process-GenMAPP/Mm_Circadian_Exercise/Mm_Circadian_Exercise.htm
D14-51.4_RC_at	Pex11b	PEX11-BETA	peroxisomal biogenesis factor 11b	gene name/no ORF	EH382373	peroxisome organization and biogenesis /// peroxisome fission	---	peroxisome /// peroxisomal membrane /// membrane /// integral to membrane /// mitochondrion /// integral to membrane	---	---
D11-52.2_RC_at	Pex16	null	peroxisome biogenesis factor 16	gene name/no ORF	EH382605	peroxisome organization and biogenesis	---	---	---	---
A14-52.3_RC_at	Pfkfb3	PFK2,IPFK2	6-phosphofructo-2-kinase/fructose-2,6-biphosphatase 3	gene name/no ORF	EH382002	fructose 2,6-bisphosphate metabolism /// metabolism /// fructose 2,6-bisphosphate metabolism	catalytic activity /// fructose-2,6-bisphosphate 2-phosphatase activity /// ATP binding /// kinase activity /// transferase activity /// hydrolase activity /// catalytic activity /// ATP binding /// kinase activity	---	Fructose and mannose metabolism /// Fructose and mannose metabolism	www.genome.ad.jp/dbget-bin/show_pathway?MAP00051+2.7.1.105 /// www.genome.ad.jp/dbget-bin/show_pathway?MAP00051+3.1.3.46
N13-51.2_RC_s_at	Pftk1	KIAA0834,PFTAIRE1	PFTAIRE protein kinase 1	gene name/no ORF	EH381822	protein amino acid phosphorylation	nucleotide binding /// protein kinase activity /// protein serine/threonine kinase activity /// protein-tyrosine kinase activity /// ATP binding /// kinase activity /// transferase activity /// protein serine/threonine kinase activity	nucleus	---	---
L13-41.2_RC_s_at	Pgk1 /// LOC433594 /// LOC665053 /// LOC668435	PGKA,MIG10,MGC8947,MGC117307,MGC142128	phosphoglycerate kinase 1 /// phosphoglycerate kinase 1-like /// phosphoglycerate kinase 1 pseudogene /// phosphoglycerate kinase 1-like	gene name/no ORF	EH382039	glycolysis /// glycolysis /// phosphorylation	nucleotide binding /// phosphoglycerate kinase activity /// phosphorylase kinase activity /// ATP binding /// kinase activity /// transferase activity /// phosphoglycerate kinase activity /// ATP binding	---	Glycolysis_and_Gluconeogenesis /// Glycolysis / Gluconeogenesis /// Carbon fixation	www.genmapp.org/HTML_MAPPs/Mouse/Mm_Contributed_20051212/metabolic_process-GenMAPP/Mm_Glycolysis_and_Gluconeogenesis/Mm_Glycolysis_and_Gluconeogenesis.htm /// www.genome.ad.jp/dbget-bin/show_pathway?MAP00010+2.7.2.3 /// www.genome.ad.jp/dbget-bin/show_pathway?MAP00710+2.7.2.3
A07-49.1_RC_at	Pgrmc1	MPR,HPR6.6	progesterone receptor membrane component 1	gene name/no ORF	EH382217	---	receptor activity /// steroid binding /// lipid binding	endoplasmic reticulum /// microsome /// membrane /// integral to membrane	---	---
H15-44.2_RC_at	Phf2	GRC5,KIAA0662	PHD finger protein 2	gene name/no ORF	EH382133	regulation of transcription, DNA-dependent /// regulation of transcription, DNA-dependent	DNA binding /// protein binding /// zinc ion binding /// metal ion binding	nucleus	---	---
C04-48.3_RC_s_at	Phgdhl1	FLJ26351,FLJ30001,FLJ30548,FLJ42413,MGC90487	Phosphoglycerate dehydrogenase like 1	gene name/no ORF	EH382325	---	---	integral to membrane	---	---
L15-42.2_RC_s_at	Phtf2	FLJ33324,MGC86999,DKFZP564F013	putative homeodomain transcription factor 2	gene name/no ORF	EH381176	---	---	nucleus	---	---
G19-43.1_RC_at	Pias3	FLJ14651	protein inhibitor of activated STAT 3	gene name/no ORF	EH382059	transcription /// regulation of transcription, DNA-dependent /// ubiquitin cycle /// protein sumoylation	DNA binding /// zinc ion binding /// SUMO ligase activity /// metal ion binding /// protein binding	nucleus /// nucleus	---	---
I08-41.3_RC_at	Picalm	LAP,CALM,CLTH	phosphatidylinositol binding clathrin assembly protein	gene name/no ORF	EH381229	endocytosis /// development /// hemopoiesis /// protein complex assembly /// receptor mediated endocytosis /// vesicle-mediated transport /// receptor mediated endocytosis	phospholipid binding /// clathrin binding /// phosphatidylinositol binding	coated pit /// coated pit /// coated pit	---	---
D21-48.2_RC_at	Pik3c2g	PI3K-C2GAMMA	phosphatidylinositol 3-kinase, C2 domain containing, gamma polypeptide	gene name/no ORF	EH380883	intracellular signaling cascade	inositol or phosphatidylinositol kinase activity /// protein binding /// kinase activity /// phosphatidylinositol 3-kinase activity /// transferase activity /// phosphotransferase activity, alcohol group as acceptor /// phosphatidylinositol-4-phosphate 3-kinase activity /// phosphoinositide binding	phosphoinositide 3-kinase complex /// membrane	S1P_Signaling /// Phosphatidylinositol signaling system	www.genmapp.org/HTML_MAPPs/Mouse/Mm_Contributed_20051212/cellular_process-GenMAPP/Mm_S1P_Signaling/Mm_S1P_Signaling.htm /// www.genome.ad.jp/dbget-bin/show_pathway?MAP04070+2.7.1.154
E02-45.3_RC_s_at	Pip5k1b	MSS4,STM7	phosphatidylinositol-4-phosphate 5-kinase, type 1 beta	gene name/no ORF	EH381684	phosphatidylinositol metabolism	protein binding /// kinase activity /// 1-phosphatidylinositol-4-phosphate 5-kinase activity /// 1-phosphatidylinositol-4-phosphate 5-kinase activity /// transferase activity /// 1-phosphatidylinositol-4-phosphate 5-kinase activity /// metal ion binding	membrane	---	---
N11-47.2_RC_at	PISD	PSSC,DJ858B16,dJ858B16.2,DKFZP566G2246	Phosphatidylserine decarboxylase	gene name/no ORF	EH381248	phospholipid biosynthesis	phosphatidylserine decarboxylase activity /// lyase activity /// carboxy-lyase activity	---	Glycine, serine and threonine metabolism /// Glycerophospholipid metabolism	www.genome.ad.jp/dbget-bin/show_pathway?MAP00260+4.1.1.65 /// www.genome.ad.jp/dbget-bin/show_pathway?MAP00564+4.1.1.65
I09-47.1_RC_s_at	Pja1	RNF70	praja1, RING-H2 motif containing	gene name/no ORF	EH381824	ubiquitin cycle /// protein catabolism	ubiquitin-protein ligase activity /// protein binding /// zinc ion binding /// ligase activity /// metal ion binding /// protein binding	---	---	---
M05-52.1_RC_at	Pja2	RNF131,KIAA0438,Neurodap1	praja 2, RING-H2 motif containing	gene name/no ORF	EH381277	ubiquitin cycle	protein binding /// zinc ion binding /// metal ion binding /// protein binding	---	---	---
L21-40.2_RC_at	Pkp1	B6P,MGC138829	plakophilin 1	gene name/no ORF	EH382309	cell adhesion /// cell adhesion /// signal transduction	structural molecule activity /// binding /// protein binding /// intermediate filament binding /// structural constituent of epidermis /// protein binding	nucleus /// cytoskeleton /// desmosome /// nucleus /// desmosome	---	---
J19-45.2_RC_s_at	Plcb1	PLC-I,PI-PLC,PLC-154,FLJ45792	phospholipase C, beta 1	gene name/no ORF	EH381124	lipid metabolism /// signal transduction /// intracellular signaling cascade /// lipid catabolism /// lipid metabolism /// signal transduction /// intracellular signaling cascade /// lipid catabolism	phosphoinositide phospholipase C activity /// phospholipase C activity /// signal transducer activity /// calcium ion binding /// hydrolase activity /// phosphoinositide phospholipase C activity /// phospholipase C activity /// signal transducer activity /// hydrolase activity	---	---	---
A21-52.1_RC_at	PLXNB1	SEP,PLXN5,KIAA0407,PLEXIN-B1	plexin B1	gene name/no ORF	EH380578	intracellular signaling cascade /// development /// cell migration /// signal transduction	semaphorin receptor activity /// semaphorin receptor binding /// receptor activity /// receptor activity /// transmembrane receptor activity	integral to plasma membrane /// membrane /// integral to membrane /// integral to plasma membrane	---	---
M13-50.1_RC_s_at	Pnpla6	NTE,sws	patatin-like phospholipase domain containing 6	gene name/no ORF	EH382547	angiogenesis /// organ morphogenesis /// lipid metabolism	catalytic activity /// serine esterase activity /// nutrient reservoir activity	membrane fraction	---	---
C14-45.3_RC_at	Pold2	null	polymerase (DNA directed), delta 2, regulatory subunit	gene name/no ORF	EH382623	DNA replication	DNA binding /// DNA-directed DNA polymerase activity /// transferase activity /// nucleotidyltransferase activity /// protein binding	nucleus	DNA_replication_Reactome /// DNA_replication_Reactome /// Purine metabolism /// Pyrimidine metabolism /// DNA polymerase	www.genmapp.org/HTML_MAPPs/Mouse/Mm_Contributed_20051212/cellular_process-GenMAPP/Mm_DNA_replication_Reactome/Mm_DNA_replication_Reactome.htm /// www.genmapp.org/HTML_MAPPs/Mouse/Mm_Contributed_20051212/cellular_process-GenMAPP/Mm_DNA_replication_Reactome/Mm_DNA_replication_Reactome.htm /// www.genome.ad.jp/dbget-bin/show_pathway?MAP00230+2.7.7.7 /// www.genome.ad.jp/dbget-bin/show_pathway?MAP002…
M05-54.1_RC_s_at	Polm	Tdt-N	polymerase (DNA directed), mu	gene name/no ORF	EH381776	DNA replication /// somatic hypermutation of antibody genes /// B cell differentiation	magnesium ion binding /// DNA binding /// DNA-directed DNA polymerase activity /// DNA nucleotidylexotransferase activity /// transferase activity /// nucleotidyltransferase activity /// metal ion binding	intracellular /// nucleus	---	---
K22-46.3_RC_at	Polr2c	RPB3,RPB31,hRPB33,hsRPB3	polymerase (RNA) II (DNA directed) polypeptide C	gene name/no ORF	EH381970	transcription	DNA binding /// DNA-directed RNA polymerase activity /// protein binding /// transferase activity /// nucleotidyltransferase activity /// protein dimerization activity	nucleus /// cytoplasm /// nucleus	RNA_transcription_Reactome /// RNA_transcription_Reactome	www.genmapp.org/HTML_MAPPs/Mouse/Mm_Contributed_20051212/cellular_process-GenMAPP/Mm_RNA_transcription_Reactome/Mm_RNA_transcription_Reactome.htm /// www.genmapp.org/HTML_MAPPs/Mouse/Mm_Contributed_20051212/cellular_process-GenMAPP/Mm_RNA_transcription_Reactome/Mm_RNA_transcription_Reactome.htm
I01-42.1_RC_at	Ppan	SSF,SSF1,SSF2,BXDC3,MGC14226,MGC45852	peter pan homolog (Drosophila)	gene name/no ORF	EH382157	regulation of cell growth by extracellular stimulus	---	nucleus /// nucleus	---	---
B09-43.2_RC_at	Ppat	GPAT,ATASE	phosphoribosyl pyrophosphate amidotransferase	gene name/no ORF	EH381928	metabolism /// purine base biosynthesis /// nucleoside metabolism	transferase activity /// transferase activity, transferring glycosyl groups /// amidophosphoribosyltransferase activity	---	---	---
F04-49.4_RC_at	Ppia	CYPA,CYPH,MGC12404,MGC23397,MGC117158	peptidylprolyl isomerase A	gene name/no ORF	EH382750	protein folding /// protein folding /// regulation of viral genome replication	peptidyl-prolyl cis-trans isomerase activity /// isomerase activity /// peptide binding /// virion binding /// unfolded protein binding	cytosol	Calcium signaling pathway	www.genome.ad.jp/dbget-bin/show_pathway?MAP04020+5.2.1.8
I15-48.1_RC_s_at	PPM2C	PDH,PDP,PDP1,PDPC,FLJ32517,MGC119646	protein phosphatase 2C, magnesium-dependent, catalytic subunit	gene name/no ORF	EH381710	dephosphorylation /// protein amino acid dephosphorylation	magnesium ion binding /// calcium ion binding /// catalytic activity /// protein serine/threonine phosphatase activity /// magnesium ion binding /// phosphoprotein phosphatase activity /// [pyruvate dehydrogenase (lipoamide)] phosphatase activity /// calcium ion binding /// hydrolase activity /// metal ion binding	mitochondrion /// protein serine/threonine phosphatase complex /// mitochondrion	Krebs-TCA_Cycle	www.genmapp.org/HTML_MAPPs/Human/Hs_Contributed_20051123/metabolic_process-GenMAPP/Hs_Krebs-TCA_Cycle/Hs_Krebs-TCA_Cycle.htm
E03-41.1_RC_s_at	Ppox	VP,PPO,V290M,MGC8485	protoporphyrinogen oxidase	gene name/no ORF	EH381890	electron transport /// porphyrin biosynthesis /// heme biosynthesis /// electron transport /// porphyrin biosynthesis /// heme biosynthesis	protoporphyrinogen oxidase activity /// oxidoreductase activity /// protoporphyrinogen oxidase activity	extracellular space /// mitochondrion /// mitochondrial membrane /// intrinsic to mitochondrial inner membrane	Heme_Biosynthesis /// Porphyrin and chlorophyll metabolism	www.genmapp.org/HTML_MAPPs/Mouse/Mm_Contributed_20051212/metabolic_process-GenMAPP/Mm_Heme_Biosynthesis/Mm_Heme_Biosynthesis.htm /// www.genome.ad.jp/dbget-bin/show_pathway?MAP00860+1.3.3.4
F08-42.4_RC_s_at	Ppp1cc /// LOC434233	PPP1G	protein phosphatase 1, catalytic subunit, gamma isoform /// similar to protein phosphatase 1 gamma2	gene name/no ORF	EH382169	carbohydrate metabolism /// glycogen metabolism /// protein amino acid dephosphorylation /// cell cycle /// cell division	protein phosphatase type 1 activity /// protein phosphatase type 1 activity /// phosphoprotein phosphatase activity /// iron ion binding /// protein binding /// hydrolase activity /// manganese ion binding /// metal ion binding	mitochondrion /// mitochondrial outer membrane	Calcium signaling pathway /// Apoptosis /// Wnt signaling pathway /// TGF-beta signaling pathway /// Axon guidance /// VEGF signaling pathway /// Focal adhesion /// Tight junction /// T cell receptor signaling pathway /// B cell receptor signaling pathway /// Long-term potentiation /// Long-term depression /// Insulin signaling pathway	www.genome.ad.jp/dbget-bin/show_pathway?MAP04020+3.1.3.16 /// www.genome.ad.jp/dbget-bin/show_pathway?MAP04210+3.1.3.16 /// www.genome.ad.jp/dbget-bin/show_pathway?MAP04310+3.1.3.16 /// www.genome.ad.jp/dbget-bin/show_pathway?MAP04350+3.1.3.16 /// www.genome.ad.jp/dbget-bin/show_pathway?MAP04360+3.1.3.16 /// www.genome.ad.jp/dbget-bin/show_pathway?MAP04370+3.1.3.16 /// www.genome.ad.jp/dbget-bin/…
C19-47.1_RC_s_at	Ppp1r10	FB19,CAT53,PNUTS	protein phosphatase 1, regulatory subunit 10	gene name/no ORF	EH381235	transcription /// defense response	nucleic acid binding /// DNA binding /// RNA binding /// protein phosphatase inhibitor activity /// zinc ion binding /// metal ion binding	nucleus	---	---
H15-40.2_RC_at	Ppp1r11	HCGV,HCG-V,TCTE5,TCTEX5,MGC125741,MGC125742,MGC125743	protein phosphatase 1, regulatory (inhibitor) subunit 11	gene name/no ORF	EH380934	---	protein phosphatase inhibitor activity /// protein phosphatase inhibitor activity	---	---	---
E17-47.1_RC_at	PPP1R12B	MYPT2,MGC87886,MGC131980	protein phosphatase 1, regulatory (inhibitor) subunit 12B	gene name/no ORF	EH381758	regulation of muscle contraction /// signal transduction	enzyme activator activity	---	---	---
L09-50.2_RC_at	Ppp1r16b	TIMAP,ANKRD4,KIAA0823	protein phosphatase 1, regulatory (inhibitor) subunit 16B	gene name/no ORF	EH381859	regulation of transcription, DNA-dependent /// signal transduction	DNA binding /// transcription factor activity /// protein phosphatase binding	membrane /// plasma membrane	---	---
F20-52.4_RC_s_at	Ppp1r1b	DARPP32,DARPP-32,FLJ20940	protein phosphatase 1, regulatory (inhibitor) subunit 1B	gene name/no ORF	EH381862	transcription /// signal transduction /// negative regulation of female receptivity /// negative regulation of female receptivity	protein phosphatase inhibitor activity /// type 1 serine/threonine specific protein phosphatase inhibitor activity /// protein phosphatase type 1 regulator activity /// protein phosphatase inhibitor activity	cytoplasm	Calcium signaling pathway /// Apoptosis /// Wnt signaling pathway /// TGF-beta signaling pathway /// Axon guidance /// VEGF signaling pathway /// Focal adhesion /// Tight junction /// T cell receptor signaling pathway /// B cell receptor signaling pathway /// Long-term potentiation /// Long-term depression /// Insulin signaling pathway	www.genome.ad.jp/dbget-bin/show_pathway?MAP04020+3.1.3.16 /// www.genome.ad.jp/dbget-bin/show_pathway?MAP04210+3.1.3.16 /// www.genome.ad.jp/dbget-bin/show_pathway?MAP04310+3.1.3.16 /// www.genome.ad.jp/dbget-bin/show_pathway?MAP04350+3.1.3.16 /// www.genome.ad.jp/dbget-bin/show_pathway?MAP04360+3.1.3.16 /// www.genome.ad.jp/dbget-bin/show_pathway?MAP04370+3.1.3.16 /// www.genome.ad.jp/dbget-bin/…
G22-42.3_RC_s_at	Ppp2ca	RP-C,PP2Ac,PP2CA	protein phosphatase 2 (formerly 2A), catalytic subunit, alpha isoform	gene name/no ORF	EH382662	regulation of progression through cell cycle /// protein amino acid dephosphorylation /// mesoderm development /// regulation of progression through cell cycle /// inactivation of MAPK activity /// regulation of DNA replication /// regulation of translation /// protein amino acid dephosphorylation /// ceramide metabolism /// induction of apoptosis /// RNA splicing /// response to organic substanc…	protein phosphatase type 2A activity /// protein phosphatase type 2A activity /// protein phosphatase type 1 activity /// phosphoprotein phosphatase activity /// protein serine/threonine phosphatase activity /// iron ion binding /// protein binding /// CTD phosphatase activity /// protein phosphatase type 2C activity /// hydrolase activity /// myosin phosphatase activity /// manganese ion binding…	cytoplasm /// cytosol /// plasma membrane /// protein phosphatase type 2A complex /// soluble fraction /// nucleus /// mitochondrion /// cytosol /// microtubule cytoskeleton /// membrane	---	---
J04-52.4_RC_s_at	Ppp2r2a	MGC52248	protein phosphatase 2 (formerly 2A), regulatory subunit B (PR 52), alpha isoform	gene name/no ORF	EH381976	protein amino acid dephosphorylation /// signal transduction /// signal transduction	protein phosphatase type 2A activity /// protein binding /// protein phosphatase type 2A regulator activity /// protein phosphatase type 2A regulator activity	protein phosphatase type 2A complex /// protein phosphatase type 2A complex	Glycogen_Metabolism /// Glycogen_Metabolism	www.genmapp.org/HTML_MAPPs/Mouse/Mm_Contributed_20051212/metabolic_process-GenMAPP/Mm_Glycogen_Metabolism/Mm_Glycogen_Metabolism.htm /// www.genmapp.org/HTML_MAPPs/Mouse/Mm_Contributed_20051212/metabolic_process-GenMAPP/Mm_Glycogen_Metabolism/Mm_Glycogen_Metabolism.htm
H24-53.4_RC_s_at	Ppp2r4	PP2A,PR53,PTPA,MGC2184	protein phosphatase 2A, regulatory subunit B (PR 53)	gene name/no ORF	EH381174	protein amino acid dephosphorylation	phosphatase activator activity /// protein phosphatase type 2A regulator activity /// protein heterodimerization activity /// phosphatase activator activity	protein phosphatase type 2A complex /// soluble fraction	Glycogen_Metabolism	www.genmapp.org/HTML_MAPPs/Mouse/Mm_Contributed_20051212/metabolic_process-GenMAPP/Mm_Glycogen_Metabolism/Mm_Glycogen_Metabolism.htm
F22-43.4_RC_at	Ppp2r5d	MGC2134,MGC8949	protein phosphatase 2, regulatory subunit B (B56), delta isoform	gene name/no ORF	EH381407	signal transduction	protein phosphatase type 2A regulator activity	protein phosphatase type 2A complex	Glycogen_Metabolism /// Glycogen_Metabolism /// Glycogen_Metabolism /// Glycogen_Metabolism /// Glycogen_Metabolism /// Glycogen_Metabolism	www.genmapp.org/HTML_MAPPs/Mouse/Mm_Contributed_20051212/metabolic_process-GenMAPP/Mm_Glycogen_Metabolism/Mm_Glycogen_Metabolism.htm /// www.genmapp.org/HTML_MAPPs/Mouse/Mm_Contributed_20051212/metabolic_process-GenMAPP/Mm_Glycogen_Metabolism/Mm_Glycogen_Metabolism.htm /// www.genmapp.org/HTML_MAPPs/Mouse/Mm_Contributed_20051212/metabolic_process-GenMAPP/Mm_Glycogen_Metabolism/Mm_Glycogen_Metabol…
N17-41.2_RC_at	Ppt1	PPT,CLN1,INCL	palmitoyl-protein thioesterase 1	gene name/no ORF	EH382007	protein modification /// grooming behavior /// adult locomotory behavior	palmitoyl-(protein) hydrolase activity /// hydrolase activity /// palmitoyl-(protein) hydrolase activity	extracellular space /// lysosome	---	---
E21-46.1_RC_at	Ppt2	G14,NG3,C6orf8,DKFZp564P1516	palmitoyl-protein thioesterase 2	gene name/no ORF	EH381502	protein modification	palmitoyl-(protein) hydrolase activity /// hydrolase activity /// palmitoyl-(protein) hydrolase activity	extracellular space /// lysosome	Fatty acid elongation in mitochondria	www.genome.ad.jp/dbget-bin/show_pathway?MAP00062+3.1.2.22
C17-41.1_RC_at	PRDM2	RIZ,RIZ1,RIZ2,MTB-ZF,HUMHOXY1	PR domain containing 2, with ZNF domain	gene name/no ORF	EH382264	regulation of transcription, DNA-dependent /// transcription /// regulation of transcription, DNA-dependent /// regulation of transcription	nucleotide binding /// nucleic acid binding /// transcription factor activity /// zinc ion binding /// zinc ion binding /// kinase activity /// transferase activity /// metal ion binding /// DNA binding /// transcription regulator activity	intracellular /// nucleus /// nucleus	---	---
L07-43.2_RC_at	Prepl	FLJ16627,KIAA0436	prolyl endopeptidase-like	gene name/no ORF	EH381434	proteolysis	prolyl oligopeptidase activity /// serine-type endopeptidase activity /// serine-type peptidase activity	---	---	---
M22-46.3_RC_at	PRIM2A	p58,PRIM2,MGC75142	primase, polypeptide 2A, 58kDa	gene name/no ORF	EH382148	DNA replication /// DNA replication, synthesis of RNA primer /// DNA replication, synthesis of RNA primer	DNA binding /// DNA primase activity /// transferase activity /// DNA primase activity /// DNA-directed RNA polymerase activity /// nucleotidyltransferase activity	alpha DNA polymerase:primase complex /// alpha DNA polymerase:primase complex	DNA_replication_Reactome /// G1_to_S_cell_cycle_Reactome	www.genmapp.org/HTML_MAPPs/Human/Hs_Contributed_20051123/cellular_process-GenMAPP/Hs_DNA_replication_Reactome/Hs_DNA_replication_Reactome.htm /// www.genmapp.org/HTML_MAPPs/Human/Hs_Contributed_20051123/cellular_process-GenMAPP/Hs_G1_to_S_cell_cycle_Reactome/Hs_G1_to_S_cell_cycle_Reactome.htm
M24-54.3_RC_s_at	Prkag1	AMPKG,MGC8666	protein kinase, AMP-activated, gamma 1 non-catalytic subunit	gene name/no ORF	EH381170	fatty acid biosynthesis /// response to stress /// lipid biosynthesis	AMP-activated protein kinase activity /// kinase activity	nucleus	Fatty_Acid_Synthesis	www.genmapp.org/HTML_MAPPs/Mouse/Mm_Contributed_20051212/metabolic_process-GenMAPP/Mm_Fatty_Acid_Synthesis/Mm_Fatty_Acid_Synthesis.htm
A23-40.1_RC_s_at	Prkca	AAG6,PKCA,PRKACA,MGC129900,MGC129901,PKC-alpha	protein kinase C, alpha	gene name/no ORF	EH381851	inactivation of MAPK activity /// negative regulation of protein amino acid phosphorylation /// positive regulation of protein amino acid phosphorylation /// cardiac inotropy /// protein amino acid phosphorylation /// negative regulation of protein kinase activity /// calcium ion homeostasis /// regulation of muscle contraction /// intracellular signaling cascade /// induction of apoptosis by int…	nucleotide binding /// protein kinase activity /// protein serine/threonine kinase activity /// protein kinase C activity /// calcium-dependent protein kinase C activity /// calcium ion binding /// protein binding /// ATP binding /// zinc ion binding /// kinase activity /// transferase activity /// diacylglycerol binding /// metal ion binding /// protein serine/threonine kinase activity	nucleus /// cytoplasm /// mitochondrion	G_Protein_Signaling /// Wnt_Signaling /// Calcium_regulation_in_cardiac_cells /// Smooth_muscle_contraction	www.genmapp.org/HTML_MAPPs/Mouse/Mm_Contributed_20051212/cellular_process-GenMAPP/Mm_G_Protein_Signaling/Mm_G_Protein_Signaling.htm /// www.genmapp.org/HTML_MAPPs/Mouse/Mm_Contributed_20051212/cellular_process-GenMAPP/Mm_Wnt_Signaling/Mm_Wnt_Signaling.htm /// www.genmapp.org/HTML_MAPPs/Mouse/Mm_Contributed_20051212/physiological_process-GenMAPP/Mm_Calcium_regulation_in_cardiac_cells/Mm_Calcium_re…
E18-42.3_RC_s_at	Prkcb1	PKCB,PRKCB,PRKCB2,MGC41878,PKC-beta	protein kinase C, beta 1	gene name/no ORF	EH382541	protein amino acid phosphorylation /// protein amino acid phosphorylation /// calcium ion transport /// calcium ion homeostasis /// intracellular signaling cascade /// protein amino acid phosphorylation /// intracellular signaling cascade	nucleotide binding /// protein kinase activity /// protein serine/threonine kinase activity /// protein kinase C activity /// protein-tyrosine kinase activity /// calcium channel regulator activity /// calcium ion binding /// protein binding /// ATP binding /// zinc ion binding /// kinase activity /// transferase activity /// diacylglycerol binding /// metal ion binding /// protein kinase activit…	nucleus /// cytoplasm /// membrane	G_Protein_Signaling /// Wnt_Signaling /// Calcium_regulation_in_cardiac_cells /// Smooth_muscle_contraction /// G_Protein_Signaling /// G_Protein_Signaling /// Wnt_Signaling /// Calcium_regulation_in_cardiac_cells /// Smooth_muscle_contraction	www.genmapp.org/HTML_MAPPs/Mouse/Mm_Contributed_20051212/cellular_process-GenMAPP/Mm_G_Protein_Signaling/Mm_G_Protein_Signaling.htm /// www.genmapp.org/HTML_MAPPs/Mouse/Mm_Contributed_20051212/cellular_process-GenMAPP/Mm_Wnt_Signaling/Mm_Wnt_Signaling.htm /// www.genmapp.org/HTML_MAPPs/Mouse/Mm_Contributed_20051212/physiological_process-GenMAPP/Mm_Calcium_regulation_in_cardiac_cells/Mm_Calcium_re…
F12-43.4_RC_at	Prpf40a	null	PRP40 pre-mRNA processing factor 40 homolog A (yeast)	gene name/no ORF	EH381298	nuclear mRNA splicing, via spliceosome /// mRNA processing	protein binding	nucleus	---	---
P13-51.2_RC_at	Prss12	MRT1,BSSP3,BSSP-3,MGC12722,MOTOPSIN	protease, serine, 12 neurotrypsin (motopsin)	gene name/no ORF	EH382775	proteolysis	serine-type endopeptidase activity /// protein-lysine 6-oxidase activity /// scavenger receptor activity /// copper ion binding /// peptidase activity /// hydrolase activity	extracellular space /// membrane	---	---
E18-52.3_RC_at	Pscd1	B2-1,SEC7,D17S811E,FLJ34050,FLJ41900,CYTOHESIN-1	pleckstrin homology, Sec7 and coiled-coil domains 1	gene name/no ORF	EH382125	regulation of ARF protein signal transduction	guanyl-nucleotide exchange factor activity /// ARF guanyl-nucleotide exchange factor activity /// protein binding	intracellular	---	---
P19-52.2_RC_at	Psmb3	HC10-II,MGC4147	proteasome (prosome, macropain) subunit, beta type 3	gene name/no ORF	EH382732	ubiquitin-dependent protein catabolism /// protein catabolism	endopeptidase activity /// threonine endopeptidase activity /// peptidase activity /// hydrolase activity /// endopeptidase activity	cytosol /// proteasome core complex (sensu Eukaryota) /// protein complex /// proteasome core complex (sensu Eukaryota)	Proteasome_Degradation /// Proteasome	www.genmapp.org/HTML_MAPPs/Mouse/Mm_Contributed_20051212/physiological_process-GenMAPP/Mm_Proteasome_Degradation/Mm_Proteasome_Degradation.htm /// www.genome.ad.jp/dbget-bin/show_pathway?MAP03050+3.4.25.1
M06-41.3_RC_s_at	Psmd14	PAD1,POH1,rpn11	proteasome (prosome, macropain) 26S subunit, non-ATPase, 14	gene name/no ORF	EH381654	---	endopeptidase activity	proteasome complex (sensu Eukaryota) /// cytosol /// protein complex	---	---
D19-47.2_RC_at	Psmf1	PI31	proteasome (prosome, macropain) inhibitor subunit 1	gene name/no ORF	EH382211	---	---	cytosol /// protein complex	---	---
D13-53.2_RC_x_at	Ptms	null	parathymosin	gene name/no ORF	EH382383	protein biosynthesis /// immune response /// translational initiation	translation initiation factor activity	---	---	---
C06-43.3_RC_s_at	Ptov1	MGC71475,DKFZP586I111	prostate tumor over expressed gene 1	gene name/no ORF	EH381496	tRNA aminoacylation for protein translation	aminoacyl-tRNA ligase activity /// ATP binding	---	---	---
C06-48.3_RC_s_at	Ptplb	null	protein tyrosine phosphatase-like (proline instead of catalytic arginine), member b	gene name/no ORF	EH381223	protein amino acid dephosphorylation	phosphoprotein phosphatase activity	---	---	---
J06-47.4_RC_s_at	Ptprb	PTPB,HPTPB,FLJ44133,MGC59935,HPTP-BETA,MGC142023,R-PTP-BETA,DKFZp686E2262,DKFZp686H15164	protein tyrosine phosphatase, receptor type, B	gene name/no ORF	EH382641	transmembrane receptor protein tyrosine phosphatase signaling pathway /// protein amino acid dephosphorylation	phosphoprotein phosphatase activity /// protein tyrosine phosphatase activity /// receptor activity /// hydrolase activity /// phosphoprotein phosphatase activity	plasma membrane /// membrane /// integral to membrane	Cell adhesion molecules (CAMs) /// Adherens junction /// Jak-STAT signaling pathway /// T cell receptor signaling pathway /// B cell receptor signaling pathway /// Leukocyte transendothelial migration /// Insulin signaling pathway /// Adipocytokine signaling pathway /// Type I diabetes mellitus /// Epithelial cell signaling in Helicobacter pylori	www.genome.ad.jp/dbget-bin/show_pathway?MAP04514+3.1.3.48 /// www.genome.ad.jp/dbget-bin/show_pathway?MAP04520+3.1.3.48 /// www.genome.ad.jp/dbget-bin/show_pathway?MAP04630+3.1.3.48 /// www.genome.ad.jp/dbget-bin/show_pathway?MAP04660+3.1.3.48 /// www.genome.ad.jp/dbget-bin/show_pathway?MAP04662+3.1.3.48 /// www.genome.ad.jp/dbget-bin/show_pathway?MAP04670+3.1.3.48 /// www.genome.ad.jp/dbget-bin/…
M18-42.3_RC_at	Ptprf	LAR,FLJ43335,FLJ45062,FLJ45567	protein tyrosine phosphatase, receptor type, F	gene name/no ORF	EH381016	protein amino acid dephosphorylation /// transmembrane receptor protein tyrosine phosphatase signaling pathway /// protein amino acid dephosphorylation	phosphoprotein phosphatase activity /// protein tyrosine phosphatase activity /// receptor activity /// hydrolase activity /// phosphoprotein phosphatase activity	plasma membrane	Cell adhesion molecules (CAMs) /// Adherens junction /// Jak-STAT signaling pathway /// T cell receptor signaling pathway /// B cell receptor signaling pathway /// Leukocyte transendothelial migration /// Insulin signaling pathway /// Adipocytokine signaling pathway /// Type I diabetes mellitus /// Epithelial cell signaling in Helicobacter pylori	www.genome.ad.jp/dbget-bin/show_pathway?MAP04514+3.1.3.48 /// www.genome.ad.jp/dbget-bin/show_pathway?MAP04520+3.1.3.48 /// www.genome.ad.jp/dbget-bin/show_pathway?MAP04630+3.1.3.48 /// www.genome.ad.jp/dbget-bin/show_pathway?MAP04660+3.1.3.48 /// www.genome.ad.jp/dbget-bin/show_pathway?MAP04662+3.1.3.48 /// www.genome.ad.jp/dbget-bin/show_pathway?MAP04670+3.1.3.48 /// www.genome.ad.jp/dbget-bin/…
A02-43.3_RC_s_at	Ptprg	PTPG,HPTPG,RPTPG,R-PTP-GAMMA	protein tyrosine phosphatase, receptor type, G	gene name/no ORF	EH381966	protein amino acid dephosphorylation /// one-carbon compound metabolism /// transmembrane receptor protein tyrosine phosphatase signaling pathway	carbonate dehydratase activity /// phosphoprotein phosphatase activity /// protein tyrosine phosphatase activity /// receptor activity /// zinc ion binding /// hydrolase activity	extracellular space /// plasma membrane /// membrane /// integral to membrane /// integral to membrane	Cell adhesion molecules (CAMs) /// Adherens junction /// Jak-STAT signaling pathway /// T cell receptor signaling pathway /// B cell receptor signaling pathway /// Leukocyte transendothelial migration /// Insulin signaling pathway /// Adipocytokine signaling pathway /// Type I diabetes mellitus /// Epithelial cell signaling in Helicobacter pylori	www.genome.ad.jp/dbget-bin/show_pathway?MAP04514+3.1.3.48 /// www.genome.ad.jp/dbget-bin/show_pathway?MAP04520+3.1.3.48 /// www.genome.ad.jp/dbget-bin/show_pathway?MAP04630+3.1.3.48 /// www.genome.ad.jp/dbget-bin/show_pathway?MAP04660+3.1.3.48 /// www.genome.ad.jp/dbget-bin/show_pathway?MAP04662+3.1.3.48 /// www.genome.ad.jp/dbget-bin/show_pathway?MAP04670+3.1.3.48 /// www.genome.ad.jp/dbget-bin/…
J13-48.2_RC_at	Ptpru	FMI,PTP,PCP-2,PTP-J,PTPRO,PTPU2,GLEPP1,PTP-PI,PTPPSI,hPTP-J,FLJ37530,R-PTP-PSI	protein tyrosine phosphatase, receptor type, U	gene name/no ORF	EH382022	protein modification /// protein amino acid dephosphorylation /// cell adhesion /// transmembrane receptor protein tyrosine phosphatase signaling pathway /// protein amino acid dephosphorylation	phosphoprotein phosphatase activity /// protein tyrosine phosphatase activity /// prenylated protein tyrosine phosphatase activity /// receptor activity /// transmembrane receptor protein tyrosine phosphatase activity /// hydrolase activity /// phosphoprotein phosphatase activity /// receptor activity	extracellular space /// plasma membrane /// integral to plasma membrane /// membrane /// integral to membrane /// membrane /// integral to membrane	---	---
F05-42.2_RC_at	Pura	PUR1,PURALPHA,PUR-ALPHA	purine rich element binding protein A	gene name/no ORF	EH381161	transcription /// regulation of transcription, DNA-dependent /// nervous system development /// positive regulation of cell proliferation /// negative regulation of transcription, DNA-dependent /// apoptosis /// cell proliferation /// cell differentiation /// G1/S transition checkpoint /// apoptosis /// cell proliferation /// cell differentiation /// G1/S transition checkpoint	DNA binding /// double-stranded DNA binding /// single-stranded DNA binding /// transcription factor activity /// protein binding /// SMAD binding /// transcription factor binding /// single-stranded DNA binding /// transcription factor binding	nucleus /// cytoplasm /// DNA replication factor A complex /// DNA replication factor A complex /// nucleus	Nucleotide_Metabolism /// Nucleotide_Metabolism /// Circadian_Exercise /// Circadian_Exercise	www.genmapp.org/HTML_MAPPs/Mouse/Mm_Contributed_20051212/metabolic_process-GenMAPP/Mm_Nucleotide_Metabolism/Mm_Nucleotide_Metabolism.htm /// www.genmapp.org/HTML_MAPPs/Mouse/Mm_Contributed_20051212/metabolic_process-GenMAPP/Mm_Nucleotide_Metabolism/Mm_Nucleotide_Metabolism.htm /// www.genmapp.org/HTML_MAPPs/Mouse/Mm_Contributed_20051212/physiological_process-GenMAPP/Mm_Circadian_Exercise/Mm_Circa…
C04-49.3_RC_at	Pygo2	FLJ33226,1190004M21Rik	pygopus 2	gene name/no ORF	EH382054	regulation of transcription, DNA-dependent	protein binding /// protein binding /// zinc ion binding	nucleus	---	---
C09-47.1_RC_at	QSCN6L1	SOXN,QSOX2,RP11-83N9.4,DKFZp762A2013	quiescin Q6-like 1	gene name/no ORF	EH381964	---	electron carrier activity /// protein disulfide oxidoreductase activity	---	---	---
J04-49.4_RC_at	RAB11FIP2	nRip11,KIAA0941,Rab11-FIP2	RAB11 family interacting protein 2 (class I)	gene name/no ORF	EH381580	protein transport /// transport	---	---	---	---
A01-54.1_RC_at	RAB11FIP4	FLJ00131,KIAA1821,MGC11316,MGC126566,RAB11-FIP4	RAB11 family interacting protein 4 (class II) /// RAB11 family interacting protein 4 (class II)	gene name/no ORF	EH381008	---	calcium ion binding	---	---	---
P18-52.4_RC_at	Rab14	FBP,RAB-14	RAB14, member RAS oncogene family	gene name/no ORF	EH381213	transport /// intracellular protein transport /// small GTPase mediated signal transduction /// protein transport	nucleotide binding /// GTP binding	exosome (RNase complex) /// intracellular /// membrane	---	---
J22-42.4_RC_s_at	Rab15	null	RAB15, member RAS oncogene family	gene name/no ORF	EH381026	two-component signal transduction system (phosphorelay) /// regulation of transcription, DNA-dependent /// transport /// small GTPase mediated signal transduction /// protein transport /// regulation of transcription, DNA-dependent	nucleotide binding /// DNA binding /// protein binding /// GTP binding /// ATP binding /// transcription factor binding	membrane /// intracellular	---	---
K10-47.3_RC_at	Rab18	RAB18LI1	RAB18, member RAS oncogene family	gene name/no ORF	EH381612	two-component signal transduction system (phosphorelay) /// regulation of transcription, DNA-dependent /// transport /// small GTPase mediated signal transduction /// protein transport	nucleotide binding /// DNA binding /// GTP binding /// ATP binding /// transcription factor binding	intracellular	---	---
P20-52.4_RC_at	Rab2b	FLJ14824	RAB2B, member RAS oncogene family	gene name/no ORF	EH381154	transport /// ER to Golgi vesicle-mediated transport /// small GTPase mediated signal transduction /// protein transport	nucleotide binding /// GTP binding	endoplasmic reticulum /// membrane	---	---
A17-48.1_RC_s_at	RAB39B	null	RAB39B, member RAS oncogene family	gene name/no ORF	EH382608	small GTPase mediated signal transduction /// protein transport /// transport	nucleotide binding /// GTP binding	membrane	---	---
N13-40.2_RC_at	Rab3a	null	RAB3A, member RAS oncogene family	gene name/no ORF	EH381488	transport /// intracellular protein transport /// exocytosis /// small GTPase mediated signal transduction /// protein transport /// regulation of exocytosis /// small GTPase mediated signal transduction /// protein transport	nucleotide binding /// GTPase activity /// protein binding /// GTP binding /// protein transporter activity /// protein binding /// GTP binding	synaptic vesicle /// membrane	---	---
E17-48.1_RC_s_at	Rab40b	RAR,SEC4L	Rab40b, member RAS oncogene family	gene name/no ORF	EH382365	intracellular signaling cascade /// small GTPase mediated signal transduction /// protein transport	nucleotide binding /// GTP binding	membrane	---	---
L07-41.2_RC_s_at	Rab7	PRO2706	RAB7, member RAS oncogene family	gene name/no ORF	EH381398	transport /// intracellular protein transport /// small GTPase mediated signal transduction /// protein transport /// regulation of transcription, DNA-dependent	nucleotide binding /// GTP binding /// ATP binding /// transcription factor binding	lysosome /// late endosome /// late endosome /// Golgi apparatus /// membrane /// intracellular	---	---
J02-54.4_RC_s_at	Rabep1	RAB5EP,RABPT5	rabaptin, RAB GTPase binding effector protein 1	gene name/no ORF	EH382075	transport /// endocytosis /// apoptosis /// protein transport	GTPase activator activity /// growth factor activity /// GTPase activator activity /// growth factor activity	endosome	---	---
A13-49.1_RC_at	Rai1	SMS,SMCR,KIAA1820,MGC12824,DKFZP434A139	retinoic acid induced 1	gene name/no ORF	EH382410	skeletal development /// regulation of transcription, DNA-dependent /// regulation of transcription from RNA polymerase II promoter /// negative regulation of body size	protein binding /// zinc ion binding /// metal ion binding	nucleus /// nucleus	---	---
E15-45.1_RC_s_at	Ralbp1	RIP,RIP1,RLIP76	ralA binding protein 1	gene name/no ORF	EH382121	transport /// signal transduction /// positive regulation of Cdc42 GTPase activity	GTPase activator activity /// protein binding /// Ral GTPase binding /// GTPase activator activity /// Rac GTPase activator activity	intracellular /// membrane /// membrane	---	---
E03-46.1_RC_at	RALGPS1	RALGEF2,KIAA0351,RALGPS1A,RP13-225O21.1	Ral GEF with PH domain and SH3 binding motif 1	gene name/no ORF	EH381497	small GTPase mediated signal transduction /// intracellular signaling cascade	guanyl-nucleotide exchange factor activity /// guanyl-nucleotide exchange factor activity	intracellular	---	---
B22-42.4_RC_at	Ranbp10	FLJ31165,KIAA1464	RAN binding protein 10	gene name/no ORF	EH381376	---	---	---	---	---
J15-53.2_RC_at	Ranbp2	TRP1,TRP2,NUP358	RAN binding protein 2	gene name/no ORF	EH382749	protein folding /// transport /// intracellular transport	peptidyl-prolyl cis-trans isomerase activity /// binding /// zinc ion binding /// isomerase activity /// metal ion binding	intracellular /// nucleus	---	---
A18-54.3_RC_x_at	Ranbp5	IMB3,IPO5,KPNB3,MGC2068,FLJ43041,DKFZp686O1576	RAN binding protein 5	gene name/no ORF	EH381231	protein import into nucleus, docking /// NLS-bearing substrate import into nucleus /// transport /// intracellular protein transport /// protein transport /// protein import into nucleus, docking /// transport /// protein transport	GTPase inhibitor activity /// binding /// protein binding /// protein binding /// nuclear localization sequence binding /// Ran GTPase binding /// protein transporter activity /// protein transporter activity	nucleus /// nuclear pore /// cytoplasm /// nucleus /// nuclear pore /// cytoplasm	---	---
N06-49.4_RC_at	Rap1gap	RAP1GA1,KIAA0474,rap1GAPII	Rap1 GTPase-activating protein	gene name/no ORF	EH382331	signal transduction	GTPase activator activity	---	---	---
O17-41.1_RC_at	Rap2a	KREV,RAP2,K-REV,RbBP-30	RAS related protein 2a	gene name/no ORF	EH382042	small GTPase mediated signal transduction /// small GTPase mediated signal transduction	nucleotide binding /// GTP binding /// GTP binding	intracellular /// membrane	---	---
A13-54.1_RC_s_at	Rapgef1	C3G,GRF2,DKFZp781P1719	Rap guanine nucleotide exchange factor (GEF) 1	gene name/no ORF	EH381533	blood vessel development /// cell-cell adhesion /// platelet-derived growth factor receptor signaling pathway /// small GTPase mediated signal transduction /// regulation of small GTPase mediated signal transduction	signal transducer activity /// SH3/SH2 adaptor activity /// guanyl-nucleotide exchange factor activity /// protein binding /// guanyl-nucleotide exchange factor activity	intracellular	Integrin-mediated_cell_adhesion_KEGG /// Integrin-mediated_cell_adhesion_KEGG /// Integrin-mediated_cell_adhesion_KEGG /// Integrin-mediated_cell_adhesion_KEGG	www.genmapp.org/HTML_MAPPs/Mouse/Mm_Contributed_20051212/cellular_process-GenMAPP/Mm_Integrin-mediated_cell_adhesion_KEGG/Mm_Integrin-mediated_cell_adhesion_KEGG.htm /// www.genmapp.org/HTML_MAPPs/Mouse/Mm_Contributed_20051212/cellular_process-GenMAPP/Mm_Integrin-mediated_cell_adhesion_KEGG/Mm_Integrin-mediated_cell_adhesion_KEGG.htm /// www.genmapp.org/HTML_MAPPs/Mouse/Mm_Contributed_20051212/ce…
L08-50.4_RC_s_at	RAPGEF2	null	Rap guanine nucleotide exchange factor (GEF) 2	gene name/no ORF	EH382779	MAPKKK cascade /// signal transduction /// small GTPase mediated signal transduction /// cAMP-mediated signaling /// regulation of small GTPase mediated signal transduction /// intracellular signaling cascade /// small GTPase mediated signal transduction	signal transducer activity /// guanyl-nucleotide exchange factor activity /// calcium ion binding /// protein binding /// protein binding /// Rap guanyl-nucleotide exchange factor activity /// diacylglycerol binding /// Rap GTPase activator activity	intracellular /// integral to plasma membrane /// membrane	---	---
I08-46.3_RC_at	RAPGEFL1	Link-GEFII	Rap guanine nucleotide exchange factor (GEF)-like 1	gene name/no ORF	EH382216	signal transduction /// small GTPase mediated signal transduction /// G-protein coupled receptor protein signaling pathway /// nervous system development	guanyl-nucleotide exchange factor activity /// guanyl-nucleotide exchange factor activity	intracellular /// membrane fraction	---	---
A07-40.1_RC_s_at	Rarg	RARC,NR1B3	retinoic acid receptor, gamma	gene name/no ORF	EH381735	transcription /// regulation of transcription, DNA-dependent /// positive regulation of apoptosis /// positive regulation of transcription from RNA polymerase II promoter /// positive regulation of transcription from RNA polymerase II promoter /// embryonic eye morphogenesis	DNA binding /// transcription factor activity /// steroid hormone receptor activity /// retinoic acid receptor activity /// receptor activity /// ligand-dependent nuclear receptor activity /// protein binding /// zinc ion binding /// sequence-specific DNA binding /// metal ion binding /// DNA binding /// retinoic acid receptor activity	nucleus /// transcription factor complex /// nucleus	Nuclear_Receptors /// Nuclear_Receptors /// Nuclear_Receptors /// Nuclear_Receptors	www.genmapp.org/HTML_MAPPs/Mouse/Mm_Contributed_20051212/molecular_function_GenMAPP/Mm_Nuclear_Receptors/Mm_Nuclear_Receptors.htm /// www.genmapp.org/HTML_MAPPs/Mouse/Mm_Contributed_20051212/molecular_function_GenMAPP/Mm_Nuclear_Receptors/Mm_Nuclear_Receptors.htm /// www.genmapp.org/HTML_MAPPs/Mouse/Mm_Contributed_20051212/molecular_function_GenMAPP/Mm_Nuclear_Receptors/Mm_Nuclear_Receptors.htm /…
O14-53.3_RC_at	Rasd2	Rhes,TEM2,MGC	RASD family, member 2	gene name/no ORF	EH381146	small GTPase mediated signal transduction /// locomotory behavior /// small GTPase mediated signal transduction	nucleotide binding /// GTP binding /// GTP binding /// GTP binding	intracellular /// membrane	---	---
I05-43.1_RC_s_at	Rassf5	RAPL,Maxp1,NORE1,RASSF3,MGC10823	Ras association (RalGDS/AF-6) domain family 5	gene name/no ORF	EH381699	apoptosis /// cell cycle /// signal transduction /// neuropeptide signaling pathway /// intracellular signaling cascade /// negative regulation of progression through cell cycle /// intracellular signaling cascade	protein binding /// zinc ion binding /// diacylglycerol binding /// metal ion binding /// protein binding	microtubule	---	---
P15-47.2_RC_at	Raver1	KIAA1978	ribonucleoprotein, PTB-binding 1	gene name/no ORF	EH382129	regulation of transcription, DNA-dependent /// electron transport /// transport	nucleotide binding /// nucleic acid binding /// RNA binding /// transcription factor activity /// zinc ion binding /// sequence-specific DNA binding /// iron ion binding /// electron carrier activity /// metal ion binding /// iron-sulfur cluster binding	nucleus	mRNA_processing_binding_Reactome /// mRNA_processing_binding_Reactome /// mRNA_processing_binding_Reactome	www.genmapp.org/HTML_MAPPs/Mouse/Mm_Contributed_20051212/cellular_process-GenMAPP/Mm_mRNA_processing_binding_Reactome/Mm_mRNA_processing_binding_Reactome.htm /// www.genmapp.org/HTML_MAPPs/Mouse/Mm_Contributed_20051212/cellular_process-GenMAPP/Mm_mRNA_processing_binding_Reactome/Mm_mRNA_processing_binding_Reactome.htm /// www.genmapp.org/HTML_MAPPs/Mouse/Mm_Contributed_20051212/cellular_process-G…
D15-52.2_RC_s_at	Rb1	RB,OSRC	retinoblastoma 1	gene name/no ORF	EH382086	regulation of progression through cell cycle /// G1/S transition of mitotic cell cycle /// negative regulation of transcription from RNA polymerase II promoter /// negative regulation of transcription from RNA polymerase II promoter /// transcription /// regulation of transcription, DNA-dependent /// cell cycle /// cell cycle arrest /// negative regulation of cell proliferation /// negative regul…	DNA binding /// protein binding /// transcriptional repressor activity /// transcription factor binding	nucleus /// transcription factor complex /// spindle /// nucleus	Cell_Cycle_KEGG /// G1_to_S_cell_cycle_Reactome /// Cell_Cycle_KEGG /// G1_to_S_cell_cycle_Reactome	www.genmapp.org/HTML_MAPPs/Mouse/Mm_Contributed_20051212/cellular_process-GenMAPP/Mm_Cell_Cycle_KEGG/Mm_Cell_Cycle_KEGG.htm /// www.genmapp.org/HTML_MAPPs/Mouse/Mm_Contributed_20051212/cellular_process-GenMAPP/Mm_G1_to_S_cell_cycle_Reactome/Mm_G1_to_S_cell_cycle_Reactome.htm /// www.genmapp.org/HTML_MAPPs/Mouse/Mm_Contributed_20051212/cellular_process-GenMAPP/Mm_Cell_Cycle_KEGG/Mm_Cell_Cycle_KEGG…
D04-51.4_RC_s_at	Rbm16	KIAA1116	RNA binding motif protein 16	gene name/no ORF	EH381126	---	nucleic acid binding /// RNA binding /// nucleotide binding /// nucleic acid binding	---	mRNA_processing_binding_Reactome /// mRNA_processing_binding_Reactome /// mRNA_processing_binding_Reactome	www.genmapp.org/HTML_MAPPs/Mouse/Mm_Contributed_20051212/cellular_process-GenMAPP/Mm_mRNA_processing_binding_Reactome/Mm_mRNA_processing_binding_Reactome.htm /// www.genmapp.org/HTML_MAPPs/Mouse/Mm_Contributed_20051212/cellular_process-GenMAPP/Mm_mRNA_processing_binding_Reactome/Mm_mRNA_processing_binding_Reactome.htm /// www.genmapp.org/HTML_MAPPs/Mouse/Mm_Contributed_20051212/cellular_process-G…
I12-40.3_RC_at	Rbm39	HCC1,CAPER,CC1.3,CC1.4,RNPC2,FLJ44170,DKFZp781C0423	RNA binding motif protein 39	gene name/no ORF	EH381110	nuclear mRNA splicing, via spliceosome /// transcription /// regulation of transcription, DNA-dependent /// mRNA processing /// transcription	nucleotide binding /// nucleic acid binding /// transcription coactivator activity /// RNA binding /// protein binding	nucleus /// nucleus	mRNA_processing_binding_Reactome	www.genmapp.org/HTML_MAPPs/Mouse/Mm_Contributed_20051212/cellular_process-GenMAPP/Mm_mRNA_processing_binding_Reactome/Mm_mRNA_processing_binding_Reactome.htm
D01-51.2_RC_at	Rbm7	FLJ11153	RNA binding motif protein 7	gene name/no ORF	EH381550	meiosis	nucleotide binding /// nucleic acid binding /// RNA binding	---	mRNA_processing_binding_Reactome	www.genmapp.org/HTML_MAPPs/Mouse/Mm_Contributed_20051212/cellular_process-GenMAPP/Mm_mRNA_processing_binding_Reactome/Mm_mRNA_processing_binding_Reactome.htm
P02-42.4_RC_at	Recql4	RTS,RECQ4	RecQ protein-like 4	gene name/no ORF	EH381033	DNA metabolism /// DNA recombination /// superoxide metabolism /// metabolism	nucleotide binding /// nucleic acid binding /// helicase activity /// copper, zinc superoxide dismutase activity /// ATP binding /// ATP-dependent helicase activity /// zinc ion binding /// oxidoreductase activity /// hydrolase activity /// metal ion binding /// nucleic acid binding /// helicase activity /// ATP binding /// ATP-dependent helicase activity /// metal ion binding	nucleus	---	---
O09-43.1_RC_s_at	Repin1	AP4,RIP60,ZNF464,Zfp464	replication initiator 1	gene name/no ORF	EH381257	---	nucleic acid binding /// zinc ion binding /// metal ion binding /// nucleic acid binding /// zinc ion binding	nucleus /// intracellular	---	---
A08-47.3_RC_at	Rfc5	RFC36,MGC1155	replication factor C (activator 1) 5	gene name/no ORF	EH382235	DNA replication /// DNA repair	nucleotide binding /// ATP binding /// nucleoside-triphosphatase activity	nucleus /// nucleus	DNA_replication_Reactome /// DNA_replication_Reactome	www.genmapp.org/HTML_MAPPs/Mouse/Mm_Contributed_20051212/cellular_process-GenMAPP/Mm_DNA_replication_Reactome/Mm_DNA_replication_Reactome.htm /// www.genmapp.org/HTML_MAPPs/Mouse/Mm_Contributed_20051212/cellular_process-GenMAPP/Mm_DNA_replication_Reactome/Mm_DNA_replication_Reactome.htm
P13-47.2_RC_at	Rfx2	FLJ14226	regulatory factor X, 2 (influences HLA class II expression)	gene name/no ORF	EH382249	transcription /// regulation of transcription, DNA-dependent /// regulation of transcription	DNA binding /// transcription regulator activity	nucleus	---	---
L16-49.4_RC_at	Rfxap	null	regulatory factor X-associated protein	gene name/no ORF	EH381536	---	DNA binding /// transcriptional activator activity	nucleus	---	---
J03-53.2_RC_s_at	Rgs4	RGP4,SCZD9,MGC2124,MGC60244	regulator of G-protein signaling 4	gene name/no ORF	EH382181	G-protein coupled receptor protein signaling pathway /// negative regulation of signal transduction	signal transducer activity /// GTPase activator activity	cytoplasm	Calcium_regulation_in_cardiac_cells /// Smooth_muscle_contraction	www.genmapp.org/HTML_MAPPs/Mouse/Mm_Contributed_20051212/physiological_process-GenMAPP/Mm_Calcium_regulation_in_cardiac_cells/Mm_Calcium_regulation_in_cardiac_cells.htm /// www.genmapp.org/HTML_MAPPs/Mouse/Mm_Contributed_20051212/physiological_process-GenMAPP/Mm_Smooth_muscle_contraction/Mm_Smooth_muscle_contraction.htm
L03-43.2_RC_at	Rgs5	MST092,MST106,MST129,MSTP032,MSTP092,MSTP106,MSTP129	regulator of G-protein signaling 5	gene name/no ORF	EH382633	G-protein coupled receptor protein signaling pathway /// negative regulation of signal transduction	signal transducer activity /// GTPase activator activity	---	Calcium_regulation_in_cardiac_cells /// Smooth_muscle_contraction /// Calcium_regulation_in_cardiac_cells /// Smooth_muscle_contraction	www.genmapp.org/HTML_MAPPs/Mouse/Mm_Contributed_20051212/physiological_process-GenMAPP/Mm_Calcium_regulation_in_cardiac_cells/Mm_Calcium_regulation_in_cardiac_cells.htm /// www.genmapp.org/HTML_MAPPs/Mouse/Mm_Contributed_20051212/physiological_process-GenMAPP/Mm_Smooth_muscle_contraction/Mm_Smooth_muscle_contraction.htm /// www.genmapp.org/HTML_MAPPs/Mouse/Mm_Contributed_20051212/physiological_pr…
E07-53.1_RC_at	Rhoa	ARHA,ARH12,RHO12,RHOH12	ras homolog gene family, member A	gene name/no ORF	EH382445	cell adhesion /// cell-matrix adhesion /// integrin-mediated signaling pathway /// small GTPase mediated signal transduction /// Rho protein signal transduction /// Rho protein signal transduction /// striated muscle development /// actin cytoskeleton organization and biogenesis /// cell differentiation /// stress fiber formation /// negative regulation of neuron apoptosis /// Rho protein signal …	nucleotide binding /// GTPase activity /// GTPase activity /// protein binding /// GTP binding /// GTPase activity /// signal transducer activity	intracellular /// nucleus /// cytosol /// cytosol /// cytoskeleton /// plasma membrane /// membrane	G_Protein_Signaling /// G13_Signaling_Pathway /// Wnt_Signaling	www.genmapp.org/HTML_MAPPs/Mouse/Mm_Contributed_20051212/cellular_process-GenMAPP/Mm_G_Protein_Signaling/Mm_G_Protein_Signaling.htm /// www.genmapp.org/HTML_MAPPs/Mouse/Mm_Contributed_20051212/cellular_process-GenMAPP/Mm_G13_Signaling_Pathway/Mm_G13_Signaling_Pathway.htm /// www.genmapp.org/HTML_MAPPs/Mouse/Mm_Contributed_20051212/cellular_process-GenMAPP/Mm_Wnt_Signaling/Mm_Wnt_Signaling.htm
I03-42.1_RC_s_at	Rhob	ARH6,ARHB,RHOH6	ras homolog gene family, member B	gene name/no ORF	EH381669	angiogenesis /// transport /// apoptosis /// cell cycle /// cell adhesion /// small GTPase mediated signal transduction /// Rho protein signal transduction /// development /// protein transport /// cell differentiation /// negative regulation of progression through cell cycle /// cellular physiological process /// positive regulation of angiogenesis /// negative regulation of progression through …	nucleotide binding /// GTPase activity /// protein binding /// GTP binding /// protein binding /// GTP binding	intracellular /// nucleus /// plasma membrane /// membrane /// plasma membrane /// endosome membrane /// nucleus	---	---
B13-41.2_RC_at	Rhod	Rho,ARHD,RHOM,RHOHP1	ras homolog gene family, member D	gene name/no ORF	EH382368	small GTPase mediated signal transduction	nucleotide binding /// GTP binding	intracellular /// membrane	---	---
D19-54.2_RC_at	RIMS4	RIM4,C20orf190,dJ781B1.3	regulating synaptic membrane exocytosis 4	gene name/no ORF	EH381754	neurotransmitter transport /// exocytosis /// transport	---	synapse	---	---
K17-44.1_RC_at	Ripk5	RIP5,DustyPK,HDCMD38P,KIAA0472	receptor interacting protein kinase 5	gene name/no ORF	EH382648	protein amino acid phosphorylation /// protein amino acid phosphorylation	nucleotide binding /// protein kinase activity /// protein serine/threonine kinase activity /// protein-tyrosine kinase activity /// ATP binding /// kinase activity /// transferase activity /// protein kinase activity /// protein serine/threonine kinase activity /// ATP binding	---	---	---
N01-54.2_RC_x_at	RND1	ARHS,RHO6,FLJ42294	Rho family GTPase 1	gene name/no ORF	EH381295	actin filament organization /// negative regulation of cell adhesion /// small GTPase mediated signal transduction /// neuron remodeling	nucleotide binding /// GTPase activity /// GTP binding	intracellular /// cytoskeleton /// adherens junction /// membrane	---	---
I02-46.3_RC_at	RNF139	RCA1,TRC8,HRCA1,MGC31961	ring finger protein 139	gene name/no ORF	EH382551	ubiquitin cycle /// regulation of protein ubiquitination	receptor activity /// protein binding /// zinc ion binding /// ligase activity /// metal ion binding /// protein binding /// ligase activity	endoplasmic reticulum /// membrane /// integral to membrane /// endoplasmic reticulum /// integral to membrane	---	---
G16-54.3_RC_at	Rnf4	SNURF,RES4-26	ring finger protein 4	gene name/no ORF	EH381055	transcription /// regulation of transcription, DNA-dependent	protein binding /// zinc ion binding /// metal ion binding	nucleus	---	---
B08-41.4_RC_s_at	Rnh1	RAI,RNH,MGC4569,MGC18200,MGC54054	ribonuclease/angiogenin inhibitor 1	gene name/no ORF	EH381642	---	---	---	---	---
I20-45.3_RC_at	Rnpepl1	FLJ10806,MGC99544	arginyl aminopeptidase (aminopeptidase B)-like 1	gene name/no ORF	EH381519	proteolysis	aminopeptidase activity /// membrane alanyl aminopeptidase activity	---	mRNA_processing_binding_Reactome	www.genmapp.org/HTML_MAPPs/Mouse/Mm_Contributed_20051212/cellular_process-GenMAPP/Mm_mRNA_processing_binding_Reactome/Mm_mRNA_processing_binding_Reactome.htm
D11-53.2_RC_at	Rpe	RPE2-1,MGC2636	ribulose-5-phosphate-3-epimerase	gene name/no ORF	EH382006	carbohydrate metabolism	ribulose-phosphate 3-epimerase activity /// isomerase activity	---	Pentose_Phosphate_Pathway /// Pentose_Phosphate_Pathway /// Pentose_Phosphate_Pathway /// Pentose phosphate pathway /// Pentose and glucuronate interconversions /// Carbon fixation	www.genmapp.org/HTML_MAPPs/Mouse/Mm_Contributed_20051212/metabolic_process-GenMAPP/Mm_Pentose_Phosphate_Pathway/Mm_Pentose_Phosphate_Pathway.htm /// www.genmapp.org/HTML_MAPPs/Mouse/Mm_Contributed_20051212/metabolic_process-GenMAPP/Mm_Pentose_Phosphate_Pathway/Mm_Pentose_Phosphate_Pathway.htm /// www.genmapp.org/HTML_MAPPs/Mouse/Mm_Contributed_20051212/metabolic_process-GenMAPP/Mm_Pentose_Phospha…
A19-49.1_RC_at	RPH3AL	NOC2	rabphilin 3A-like (without C2 domains)	gene name/no ORF	EH381514	intracellular protein transport /// exocytosis	protein binding /// cytoskeletal protein binding /// zinc ion binding /// Rab GTPase binding	cytoplasm	---	---
F17-47.2_RC_at	Rpl29 /// LOC433350 /// LOC433941 /// LOC622707 /// LOC626772 /// LOC665032 /// LOC666642 /// LOC667466 /// LOC669999 /// LOC670334 /// LOC675846	HIP,HUMRPL29,MGC88589	ribosomal protein L29 /// similar to 60S ribosomal protein L29 /// similar to 60S ribosomal protein L29 /// similar to 60S ribosomal protein L29 /// similar to 60S ribosomal protein L29 /// similar to 60S ribosomal protein L29 /// similar to 60S ribosomal	gene name/no ORF	EH381259	protein biosynthesis /// ribosome biogenesis	structural constituent of ribosome	intracellular /// cytosolic ribosome (sensu Eukaryota) /// ribosome /// ribonucleoprotein complex	Ribosomal_Proteins	www.genmapp.org/HTML_MAPPs/Mouse/Mm_Contributed_20051212/molecular_function_GenMAPP/Mm_Ribosomal_Proteins/Mm_Ribosomal_Proteins.htm
D11-46.2_RC_s_at	Rpl8	null	ribosomal protein L8	gene name/no ORF	EH382105	protein biosynthesis /// protein biosynthesis	nucleic acid binding /// RNA binding /// structural constituent of ribosome /// rRNA binding /// RNA binding /// structural constituent of ribosome /// nucleic acid binding	intracellular /// ribosome /// cytosolic large ribosomal subunit (sensu Eukaryota) /// ribonucleoprotein complex /// intracellular /// ribosome	---	---
L23-43.2_RC_at	Rufy3	RIPX,KIAA0871	RUN and FYVE domain containing 3	gene name/no ORF	EH382478	---	protein binding	---	---	---
L03-44.2_RC_at	Ryr3	null	ryanodine receptor 3	gene name/no ORF	EH381032	transport /// ion transport /// calcium ion homeostasis	receptor activity /// ion channel activity /// ryanodine-sensitive calcium-release channel activity	integral to membrane /// membrane	Calcium_regulation_in_cardiac_cells /// Calcium_regulation_in_cardiac_cells /// Calcium_regulation_in_cardiac_cells /// Calcium_regulation_in_cardiac_cells /// Calcium_regulation_in_cardiac_cells /// Smooth_muscle_contraction /// Smooth_muscle_contraction /// Smooth_muscle_contraction /// Smooth_muscle_contraction /// Smooth_muscle_contraction	www.genmapp.org/HTML_MAPPs/Mouse/Mm_Contributed_20051212/physiological_process-GenMAPP/Mm_Calcium_regulation_in_cardiac_cells/Mm_Calcium_regulation_in_cardiac_cells.htm /// www.genmapp.org/HTML_MAPPs/Mouse/Mm_Contributed_20051212/physiological_process-GenMAPP/Mm_Calcium_regulation_in_cardiac_cells/Mm_Calcium_regulation_in_cardiac_cells.htm /// www.genmapp.org/HTML_MAPPs/Mouse/Mm_Contributed_20051…
C09-49.1_RC_at	SAE1	AOS1,SUA1,HSPC140	SUMO-1 activating enzyme subunit 1	gene name/no ORF	EH381364	protein ubiquitination /// protein ubiquitination /// protein modification /// ubiquitin cycle	ubiquitin activating enzyme activity /// ubiquitin activating enzyme activity /// protein C-terminus binding /// protein C-terminus binding /// enzyme activator activity /// ligase activity /// ATP-dependent protein binding /// protein heterodimerization activity /// protein heterodimerization activity /// catalytic activity	nucleus /// nucleus	---	---
N04-53.4_RC_at	Sall2	HSAL2,ZNF795,KIAA0360,p150(Sal2)	sal-like 2 (Drosophila)	gene name/no ORF	EH382652	transcription /// regulation of transcription, DNA-dependent	nucleic acid binding /// DNA binding /// zinc ion binding /// metal ion binding	intracellular /// nucleus	---	---
J18-50.4_RC_at	Samd11	MGC45873	sterile alpha motif domain containing 11	gene name/no ORF	EH382771	---	---	---	---	---
G12-45.3_RC_at	Sart3	TIP110,KIAA0156,MGC138188,p110(nrb),RP11-13G14	squamous cell carcinoma antigen recognized by T-cells 3	gene name/no ORF	EH382197	RNA processing /// RNA processing	nucleotide binding /// nucleic acid binding /// RNA binding /// nucleic acid binding /// RNA binding	intracellular /// nucleus /// intracellular /// nucleus	mRNA_processing_binding_Reactome	www.genmapp.org/HTML_MAPPs/Mouse/Mm_Contributed_20051212/cellular_process-GenMAPP/Mm_mRNA_processing_binding_Reactome/Mm_mRNA_processing_binding_Reactome.htm
N12-51.4_RC_at	Sc4mol	DESP4,ERG25,MGC104344	sterol-C4-methyl oxidase-like	gene name/no ORF	EH381721	steroid biosynthesis /// metabolism /// lipid biosynthesis /// sterol biosynthesis /// metabolism /// sterol biosynthesis	catalytic activity /// iron ion binding /// oxidoreductase activity /// catalytic activity /// oxidoreductase activity	endoplasmic reticulum /// membrane /// integral to membrane /// endoplasmic reticulum /// integral to membrane	Cholesterol_Biosynthesis	www.genmapp.org/HTML_MAPPs/Mouse/Mm_Contributed_20051212/metabolic_process-GenMAPP/Mm_Cholesterol_Biosynthesis/Mm_Cholesterol_Biosynthesis.htm
B20-42.4_RC_at	Scamp1	SCAMP,SCAMP37	secretory carrier membrane protein 1	gene name/no ORF	EH382609	transport /// exocytosis /// protein transport	---	synaptic vesicle /// membrane /// integral to membrane /// synaptic vesicle membrane /// zymogen granule membrane /// integral to membrane	---	---
E12-53.3_RC_s_at	Scn1a	FEB3,NAC1,SCN1,SMEI,HBSCI,GEFSP2	sodium channel, voltage-gated, type I, alpha	gene name/no ORF	EH382023	transport /// ion transport /// cation transport /// sodium ion transport /// ion transport /// sodium ion transport /// potassium ion transport	ion channel activity /// voltage-gated sodium channel activity /// cation channel activity /// ion channel activity /// voltage-gated sodium channel activity /// voltage-gated potassium channel activity	membrane fraction /// membrane /// integral to membrane /// voltage-gated sodium channel complex /// membrane /// voltage-gated potassium channel complex	---	---
D10-51.4_RC_s_at	Scn1b	GEFSP1	sodium channel, voltage-gated, type I, beta	gene name/no ORF	EH381562	transport /// ion transport /// sodium ion transport	ion channel activity /// voltage-gated ion channel activity /// sodium channel activity /// sodium ion binding	extracellular space /// membrane /// integral to membrane /// integral to membrane	---	---
C11-49.1_RC_at	Scn3a	NAC3	sodium channel, voltage-gated, type III, alpha	gene name/no ORF	EH382073	transport /// ion transport /// cation transport /// sodium ion transport	ion channel activity /// cation channel activity /// voltage-gated sodium channel activity	membrane /// integral to membrane /// voltage-gated sodium channel complex /// membrane	---	---
N02-52.4_RC_at	Scoc	SCOCO,HRIHFB2072	short coiled-coil protein	gene name/no ORF	EH381990	---	---	---	---	---
E14-48.3_RC_s_at	Scotin	null	scotin gene	gene name/no ORF	EH380882	induction of apoptosis /// apoptotic program	---	nucleus /// nuclear envelope /// endoplasmic reticulum /// integral to membrane	---	---
M07-52.1_RC_at	SCRN1	SES1,KIAA0193	secernin 1	gene name/no ORF	EH382222	proteolysis /// exocytosis /// exocytosis	dipeptidase activity	nucleus /// nuclear membrane	---	---
K17-40.1_RC_at	Sdhd	PGL,CBT1,PGL1,SDH4	succinate dehydrogenase complex, subunit D, integral membrane protein	gene name/no ORF	EH382685	tricarboxylic acid cycle /// electron transport /// transport	iron ion binding /// heme binding /// metal ion binding	extracellular space /// mitochondrion /// mitochondrial envelope /// membrane /// integral to membrane	Electron_Transport_Chain /// Electron_Transport_Chain /// Krebs-TCA_Cycle /// Krebs-TCA_Cycle	www.genmapp.org/HTML_MAPPs/Mouse/Mm_Contributed_20051212/metabolic_process-GenMAPP/Mm_Electron_Transport_Chain/Mm_Electron_Transport_Chain.htm /// www.genmapp.org/HTML_MAPPs/Mouse/Mm_Contributed_20051212/metabolic_process-GenMAPP/Mm_Electron_Transport_Chain/Mm_Electron_Transport_Chain.htm /// www.genmapp.org/HTML_MAPPs/Mouse/Mm_Contributed_20051212/metabolic_process-GenMAPP/Mm_Krebs-TCA_Cycle/Mm_…
D12-51.4_RC_at	SEC31L2	SEC31B-1,DKFZP434M183	SEC31-like 2 (S. cerevisiae)	gene name/no ORF	EH382573	---	---	---	---	---
B17-53.2_RC_at	Selp	CD62,GRMP,PSEL,CD62P,GMP140,PADGEM,FLJ45155	selectin, platelet	gene name/no ORF	EH382828	inflammatory response /// cell adhesion	protein binding /// sugar binding	membrane fraction /// membrane /// integral to membrane /// platelet alpha granule membrane /// membrane /// integral to membrane	---	---
N20-45.4_RC_at	Sema4a	SEMB,SEMAB,FLJ12287,RP11-54H19.2	sema domain, immunoglobulin domain (Ig), transmembrane domain (TM) and short cytoplasmic domain, (semaphorin) 4A	gene name/no ORF	EH381411	development /// nervous system development /// cell differentiation	receptor activity	membrane /// integral to membrane /// integral to membrane	---	---
P12-47.4_RC_at	Sema4f	SEMAM,SEMAW,M-SEMA,PRO2353,m-SemaM,m-Sema-M	sema domain, immunoglobulin domain (Ig), TM domain, and short cytoplasmic domain	gene name/no ORF	EH381673	development /// nervous system development /// cell differentiation /// negative regulation of axon extension /// retinal ganglion cell axon guidance	receptor activity /// protein binding	integral to membrane of membrane fraction /// plasma membrane /// membrane /// integral to membrane /// synaptosome /// synapse /// postsynaptic membrane /// integral to membrane	---	---
A15-45.1_RC_at	Sema5a	semF,SEMAF	sema domain, seven thrombospondin repeats (type 1 and type 1-like), transmembrane domain (TM) and short cytoplasmic domain, (semaphorin) 5A	gene name/no ORF	EH381021	patterning of blood vessels /// development /// nervous system development /// axon guidance /// cell differentiation /// branching morphogenesis of a tube	receptor activity /// axon guidance receptor activity	membrane /// integral to membrane /// integral to membrane /// integral to membrane	---	---
M04-54.3_RC_x_at	Sema6b	SEMAN,semaZ,SEMA-VIB,SemaVIb,SEM-SEMA-Y	sema domain, transmembrane domain (TM), and cytoplasmic domain, (semaphorin) 6B	gene name/no ORF	EH382497	development /// nervous system development /// cell differentiation	receptor activity	membrane /// integral to membrane /// integral to membrane	---	---
C18-53.3_RC_at	Sergef	Gnefr,DELGEF	secretion regulating guanine nucleotide exchange factor	gene name/no ORF	EH382173	signal transduction	guanyl-nucleotide exchange factor activity /// Ran guanyl-nucleotide exchange factor activity /// protein binding	nucleus /// cytoplasm /// nucleus /// cytoplasm /// nucleus	---	---
O18-45.3_RC_at	SERP1	RAMP4,MGC117327,MGC133321,MGC133322	stress-associated endoplasmic reticulum protein 1	gene name/no ORF	EH381069	protein modification /// protein amino acid glycosylation /// response to stress /// plasma membrane organization and biogenesis	---	endoplasmic reticulum /// ribosome	---	---
G15-49.1_RC_at	SERPINA3	ACT,AACT,GIG24,GIG25,MGC88254	serpin peptidase inhibitor, clade A (alpha-1 antiproteinase, antitrypsin), member 3	gene name/no ORF	EH382282	acute-phase response /// inflammatory response /// regulation of lipid metabolism	DNA binding /// protein binding /// chymotrypsin inhibitor activity /// endopeptidase inhibitor activity /// serine-type endopeptidase inhibitor activity /// serine-type endopeptidase inhibitor activity /// serine-type endopeptidase inhibitor activity	extracellular region /// intracellular	---	---
B11-43.2_RC_at	Serpine2	GDN,PI7,PN1,PNI	serine (or cysteine) peptidase inhibitor, clade E, member 2	gene name/no ORF	EH381500	development /// nervous system development /// cell differentiation	endopeptidase inhibitor activity /// serine-type endopeptidase inhibitor activity /// heparin binding	extracellular space	---	---
G01-53.1_RC_at	Sesn2	HI95,SES2,SEST2,DKFZp761M0212,DKFZp761M02121	sestrin 2	gene name/no ORF	EH382720	cell cycle arrest	---	nucleus	---	---
B04-50.4_RC_at	Set	2PP2A,IGAAD,I2PP2A,PHAPII,TAF-IBETA	SET translocation	gene name/no ORF	EH381273	nucleosome assembly /// nucleosome assembly	DNA binding	nucleus /// endoplasmic reticulum /// nucleus	---	---
P20-53.4_RC_at	Setd7	SET7,SET9,SET7/9,FLJ21193,KIAA1717	SET domain containing (lysine methyltransferase) 7	gene name/no ORF	EH382360	chromatin modification /// chromatin modification	methyltransferase activity /// transferase activity /// histone-lysine N-methyltransferase activity /// histone-lysine N-methyltransferase activity	nucleus /// nucleus	---	---
A15-54.1_RC_s_at	Sf1	ZFM1,ZNF162,D11S636	splicing factor 1	gene name/no ORF	EH381996	nuclear mRNA splicing, via spliceosome /// transcription /// regulation of transcription, DNA-dependent /// mRNA processing	nucleic acid binding /// RNA binding /// zinc ion binding /// metal ion binding	nucleus /// spliceosome complex	---	---
C15-48.1_RC_at	Sfrs2ip	SIP1,CASP11,SRRP129	splicing factor, arginine/serine-rich 2, interacting protein	gene name/no ORF	EH381628	---	zinc ion binding /// metal ion binding /// protein binding	---	---	---
O10-43.3_RC_s_at	Sfrs3	SRp20	splicing factor, arginine/serine-rich 3 (SRp20)	gene name/no ORF	EH382079	nuclear mRNA splicing, via spliceosome /// mRNA splice site selection /// mRNA processing	nucleotide binding /// nucleic acid binding /// RNA binding /// RNA binding	nucleus /// spliceosome complex	---	---
P09-49.2_RC_at	Sfrs6	B52,SRP55,MGC5045	splicing factor, arginine/serine-rich 6	gene name/no ORF	EH381993	regulation of transcription, DNA-dependent	DNA binding /// RNA binding /// nucleotide binding /// nucleic acid binding	nucleus	---	---
P16-47.4_RC_at	Sgta	SGT,hSGT	small glutamine-rich tetratricopeptide repeat (TPR)-containing, alpha	gene name/no ORF	EH382488	protein folding	binding /// protein binding /// protein homodimerization activity /// protein heterodimerization activity /// unfolded protein binding	---	---	---
J04-53.4_RC_at	Sh2d1a	LYP,SAP,XLP,DSHP,EBVS,IMD5,XLPD,MTCP1	SH2 domain protein 1A	gene name/no ORF	EH382149	humoral immune response /// intracellular signaling cascade	---	---	---	---
N12-43.4_RC_at	Sh3bgrl2	null	SH3 domain binding glutamic acid-rich protein like 2	gene name/no ORF	EH381136	---	---	nucleus	---	---
M10-48.3_RC_s_at	Sh3gl2	CNSA2,SH3P4,EEN-B1,SH3D2A,FLJ20276,FLJ25015	SH3-domain GRB2-like 2	gene name/no ORF	EH381134	---	protein binding /// lipid binding /// acyltransferase activity /// transferase activity /// protein binding /// protein binding	cytoplasm	---	---
K12-52.3_RC_at	Sh3glb1	Bif-1,CGI-61,KIAA0491,dJ612B15.2	SH3-domain GRB2-like B1 (endophilin)	gene name/no ORF	EH381763	protein insertion into mitochondrial membrane during induction of apoptosis /// phosphatidic acid biosynthesis /// apoptosis /// induction of apoptosis /// apoptotic program /// phospholipid biosynthesis /// posttranslational protein folding	fatty acid binding /// protein binding /// lipid binding /// acyltransferase activity /// transferase activity /// lysophosphatidic acid acyltransferase activity /// protein binding	cytoplasm /// mitochondrial envelope /// endoplasmic reticulum /// microsome /// cytosol /// membrane	---	---
C16-40.3_RC_at	Shc1	SHC,p66,SHCA,p52SHC,p66SHC,FLJ26504	src homology 2 domain-containing transforming protein C1	gene name/no ORF	EH382398	regulation of cell growth /// intracellular signaling cascade /// MAPKKK cascade /// activation of MAPK activity /// positive regulation of cell proliferation /// positive regulation of mitosis	protein binding /// transmembrane receptor protein tyrosine kinase adaptor protein activity /// phospholipid binding	plasma membrane	Integrin-mediated_cell_adhesion_KEGG	www.genmapp.org/HTML_MAPPs/Mouse/Mm_Contributed_20051212/cellular_process-GenMAPP/Mm_Integrin-mediated_cell_adhesion_KEGG/Mm_Integrin-mediated_cell_adhesion_KEGG.htm
G03-49.1_RC_at	SHROOM2	APXL,HSAPXL,FLJ39277,DKFZp781J074	shroom family member 2	gene name/no ORF	EH381393	---	protein binding /// amiloride-sensitive sodium channel activity	---	---	---
M19-54.1_RC_at	SIAHBP1	FIR,PUF60,RoBPI	fuse-binding protein-interacting repressor	gene name/no ORF	EH382588	---	protein binding /// nucleotide binding /// nucleic acid binding /// RNA binding	ribonucleoprotein complex	---	---
N02-49.4_RC_at	SIGLEC5	CD170,OBBP2,CD33L2,OB-BP2,SIGLEC-5	sialic acid binding Ig-like lectin 5 /// sialic acid binding Ig-like lectin 5	gene name/no ORF	EH380815	cell adhesion	protein binding /// sugar binding	membrane /// integral to membrane	---	---
I21-54.1_RC_at	Sirpa	BIT,MFR,P84,SIRP,MYD-1,SHPS1,CD172A,PTPNS1,SHPS-1,SIRPalpha,SIRPalpha2,SIRP-ALPHA-1	signal-regulatory protein alpha	gene name/no ORF	EH381220	phagocytosis, recognition /// phagocytosis, engulfment /// cell motility /// cytoskeleton organization and biogenesis /// actin filament organization /// cell-matrix adhesion /// positive regulation of phagocytosis	antigen binding /// protein binding /// protein phosphorylated amino acid binding	extracellular space /// integral to plasma membrane /// membrane /// integral to membrane	---	---
A07-50.1_RC_s_at	Sirt7	SIR2L7,MGC126840,MGC126842	sirtuin 7 (silent mating type information regulation 2, homolog) 7 (S. cerevisiae)	gene name/no ORF	EH381400	chromatin silencing /// regulation of transcription, DNA-dependent /// chromatin silencing /// regulation of transcription, DNA-dependent	DNA binding /// zinc ion binding /// hydrolase activity /// metal ion binding /// DNA binding	chromatin silencing complex /// chromatin silencing complex	---	---
L19-43.2_RC_at	Skiv2l2	Dob1,Mtr4,KIAA0052,MGC142069	superkiller viralicidic activity 2-like 2 (S. cerevisiae)	gene name/no ORF	EH382738	---	nucleotide binding /// nucleic acid binding /// helicase activity /// ATP binding /// ATP-dependent helicase activity /// hydrolase activity	nucleus	---	---
H22-45.4_RC_s_at	Skp1a	OCP2,SKP1,EMC19,OCP-II,TCEB1L,MGC34403	S-phase kinase-associated protein 1A	gene name/no ORF	EH381336	ubiquitin cycle	ubiquitin-protein ligase activity /// protein binding /// kinase activity	SCF ubiquitin ligase complex	---	---
B04-51.4_RC_at	Slbp	HBP	stem-loop binding protein	gene name/no ORF	EH382668	mRNA processing /// histone mRNA 3'-end processing	RNA binding /// mRNA binding	nucleus /// cytoplasm /// ribonucleoprotein complex /// nucleus	mRNA_processing_binding_Reactome /// mRNA_processing_binding_Reactome	www.genmapp.org/HTML_MAPPs/Mouse/Mm_Contributed_20051212/cellular_process-GenMAPP/Mm_mRNA_processing_binding_Reactome/Mm_mRNA_processing_binding_Reactome.htm /// www.genmapp.org/HTML_MAPPs/Mouse/Mm_Contributed_20051212/cellular_process-GenMAPP/Mm_mRNA_processing_binding_Reactome/Mm_mRNA_processing_binding_Reactome.htm
E23-49.1_RC_at	SLC17A7	BNPI,VGLUT1	solute carrier family 17 (sodium-dependent inorganic phosphate cotransporter), member 7	gene name/no ORF	EH382379	transport /// phosphate transport	sodium:inorganic phosphate symporter activity /// transporter activity /// sodium-dependent phosphate transporter activity	integral to membrane /// membrane /// integral to membrane /// integral to membrane	---	---
A19-41.1_RC_s_at	Slc1a2	EAAT2,GLT-1	solute carrier family 1 (glial high affinity glutamate transporter), member 2	gene name/no ORF	EH382122	transport /// dicarboxylic acid transport	carrier activity /// symporter activity /// sodium:dicarboxylate symporter activity	integral to plasma membrane /// membrane /// integral to membrane /// integral to membrane	---	---
M20-43.3_RC_at	Slc1a4	SATT,ASCT1	solute carrier family 1 (glutamate/neutral amino acid transporter), member 4	gene name/no ORF	EH382796	transport /// dicarboxylic acid transport	neutral amino acid transporter activity /// symporter activity /// sodium:dicarboxylate symporter activity	membrane /// integral to membrane /// integral to membrane	---	---
B10-45.4_RC_at	Slc23a2	NBTL1,SVCT2,YSPL2,SLC23A1,KIAA0238	solute carrier family 23 (nucleobase transporters), member 2	gene name/no ORF	EH381505	transport /// ion transport /// sodium ion transport /// L-ascorbic acid metabolism /// molecular hydrogen transport /// L-ascorbic acid metabolism	transporter activity /// L-ascorbate:sodium symporter activity /// L-ascorbate:sodium symporter activity /// symporter activity /// sodium ion binding /// sodium-dependent multivitamin transporter activity	membrane /// integral to membrane /// integral to membrane /// integral to membrane	---	---
C10-44.3_RC_at	Slc24a3	NCKX3	solute carrier family 24 (sodium/potassium/calcium exchanger), member 3	gene name/no ORF	EH381782	transport /// ion transport /// potassium ion transport /// sodium ion transport /// calcium ion transport /// calcium ion homeostasis	calcium ion binding /// calcium, potassium:sodium antiporter activity /// calcium, potassium:sodium antiporter activity /// symporter activity /// antiporter activity /// potassium ion binding /// sodium ion binding	plasma membrane /// membrane /// integral to membrane /// integral to membrane	---	---
D21-40.2_RC_at	Slc25a17	PMP34	solute carrier family 25 (mitochondrial carrier, peroxisomal membrane protein), member 17	gene name/no ORF	EH381479	transport /// mitochondrial transport	transporter activity /// carrier activity /// binding	mitochondrion /// mitochondrial inner membrane /// peroxisome /// peroxisomal membrane /// membrane /// integral to membrane /// mitochondrion /// integral to membrane	---	---
L08-42.4_RC_at	Slc25a22	GC1,FLJ13044	solute carrier family 25 (mitochondrial carrier, glutamate), member 22	gene name/no ORF	EH381195	transport /// L-glutamate transport	transporter activity /// binding /// symporter activity /// L-glutamate transporter activity /// carrier activity	mitochondrion /// mitochondrial inner membrane /// membrane /// integral to membrane /// mitochondrial inner membrane /// mitochondrion	---	---
J02-45.4_RC_at	Slc25a29	CACL,C14orf69,FLJ38975	solute carrier family 25 (mitochondrial carrier, palmitoylcarnitine transporter), member 29	gene name/no ORF	EH381709	transport /// acyl carnitine transport /// transport	transporter activity /// binding /// acyl carnitine transporter activity /// binding	mitochondrion /// mitochondrial inner membrane /// membrane /// integral to membrane /// mitochondrion /// mitochondrial inner membrane	---	---
O05-51.1_RC_at	SLC25A32	MFTC	solute carrier family 25, member 32 /// solute carrier family 25, member 32	gene name/no ORF	EH381674	transport /// folic acid transport	transporter activity /// binding /// folic acid transporter activity	mitochondrion /// mitochondrial inner membrane /// membrane /// integral to membrane /// mitochondrial inner membrane	---	---
L11-47.2_RC_at	Slc26a1	EDM4,SAT1,SAT-1	solute carrier family 26 (sulfate transporter), member 1	gene name/no ORF	EH382626	transport /// chloride transport /// sulfate transport /// oxalate transport /// sulfate transport	transporter activity /// sulfate porter activity /// chloride transporter activity /// sulfate transporter activity /// oxalate transporter activity	membrane /// integral to membrane	---	---
E12-46.3_RC_at	SLC26A11	MGC46523	solute carrier family 26, member 11	gene name/no ORF	EH381131	transport	transporter activity	integral to membrane	---	---
H04-51.4_RC_at	SLC2A12	GLUT8,GLUT12	solute carrier family 2 (facilitated glucose transporter), member 12	gene name/no ORF	EH380952	transport /// carbohydrate transport	transporter activity /// sugar porter activity	membrane /// integral to membrane	---	---
H21-49.2_RC_at	Slc30a9	HUEL,ZNT9,GAC63,C4orf1	solute carrier family 30 (zinc transporter), member 9	gene name/no ORF	EH381778	protein biosynthesis /// cation transport	nucleotide binding /// cation transporter activity	nucleus /// cytoplasm /// membrane	---	---
G18-51.3_RC_at	SLC39A12	FLJ30499,MGC43205,MGC51099,bA570F3.1	solute carrier family 39 (zinc transporter), member 12	gene name/no ORF	EH382035	metal ion transport	metal ion transporter activity	membrane	---	---
O02-51.3_RC_at	Slc39a13	FLJ25785	solute carrier family 39 (metal ion transporter), member 13	gene name/no ORF	EH381909	metal ion transport /// metal ion transport	metal ion transporter activity /// metal ion transporter activity	membrane /// membrane	---	---
E13-48.1_RC_s_at	Slc39a6	LIV-1	solute carrier family 39 (metal ion transporter), member 6	gene name/no ORF	EH381749	transport /// ion transport /// zinc ion transport /// development /// nervous system development /// metal ion transport /// metal ion transport	zinc ion binding /// metal ion transporter activity /// metal ion transporter activity	endoplasmic reticulum /// membrane /// integral to membrane /// endoplasmic reticulum /// membrane /// integral to membrane	---	---
M21-50.1_RC_at	Slc39a7	KE4,HKE4,ZIP7,RING5,H2-KE4,D6S115E,D6S2244E	solute carrier family 39 (zinc transporter), member 7	gene name/no ORF	EH382070	transport /// ion transport /// zinc ion transport /// metal ion transport /// androgen metabolism /// estrogen metabolism /// metabolism	zinc ion binding /// metal ion transporter activity /// estradiol 17-beta-dehydrogenase activity /// testosterone 17-beta-dehydrogenase activity /// oxidoreductase activity	extracellular space /// membrane /// integral to membrane /// membrane fraction /// mitochondrion /// mitochondrial envelope /// plasma membrane /// integral to membrane	---	---
K19-44.1_RC_s_at	Slc6a1	GAT1,GABATR,GABATHG	solute carrier family 6 (neurotransmitter transporter, GABA), member 1	gene name/no ORF	EH382310	transport /// neurotransmitter transport	neurotransmitter:sodium symporter activity /// gamma-aminobutyric acid:sodium symporter activity /// symporter activity /// gamma-aminobutyric acid:sodium symporter activity	integral to plasma membrane /// membrane /// integral to membrane /// axon /// integral to membrane	---	---
M10-54.3_RC_x_at	Slc6a15	V7-3,NTT73,hv7-3,FLJ10316,MGC87066,DKFZp761I0921	solute carrier family 6 (neurotransmitter transporter), member 15	gene name/no ORF	EH382018	transport /// neurotransmitter transport	neurotransmitter:sodium symporter activity /// symporter activity	integral to plasma membrane /// membrane /// integral to membrane	---	---
I22-47.3_RC_at	Slc7a5	E16,CD98,LAT1,4F2LC,MPE16,hLAT1,D16S469E	solute carrier family 7 (cationic amino acid transporter, y+ system), member 5	gene name/no ORF	EH382729	transport /// amino acid transport /// L-amino acid transport	amino acid-polyamine transporter activity /// carrier activity /// amino acid transporter activity /// L-amino acid transporter activity /// amino acid permease activity	integral to plasma membrane /// membrane /// integral to membrane /// integral to membrane	---	---
A18-44.3_RC_s_at	Slc7a9	CSNU3	solute carrier family 7 (cationic amino acid transporter, y+ system), member 9	gene name/no ORF	EH382378	transport /// amino acid transport /// neutral amino acid transport	amino acid-polyamine transporter activity /// amino acid transporter activity /// neutral amino acid transporter activity /// peptide antigen binding	membrane /// integral to membrane /// integral to membrane /// integral to membrane	---	---
P05-51.2_RC_at	Slc8a2	NCX2	solute carrier family 8 (sodium/calcium exchanger), member 2	gene name/no ORF	EH382809	transport /// transport /// calcium ion transport /// electron transport /// calcium ion transport /// cell communication	carrier activity /// calcium:sodium antiporter activity /// calmodulin binding /// cytochrome-c oxidase activity /// calcium:sodium antiporter activity	integral to plasma membrane /// membrane /// integral to membrane /// membrane /// integral to membrane	---	---
G18-44.3_RC_at	Slc9a3r1	EBP50,NHERF	solute carrier family 9 (sodium/hydrogen exchanger), isoform 3 regulator 1	gene name/no ORF	EH381905	Wnt receptor signaling pathway /// cAMP-mediated signaling /// phosphate ion homeostasis	protein binding /// protein binding	apical plasma membrane /// apical part of cell	---	---
P01-49.2_RC_s_at	SLC9A6	NHE6,KIAA0267	solute carrier family 9 (sodium/hydrogen exchanger), member 6	gene name/no ORF	EH382559	ion transport /// sodium ion transport /// sodium ion transport /// regulation of pH /// ubiquitin cycle /// development /// Wnt receptor signaling pathway /// transport /// transport /// ubiquitin-dependent protein catabolism /// embryonic limb morphogenesis /// regulation of pH /// lysosome organization and biogenesis /// vacuolar sequestering of sodium ion /// regulation of endosome volume	antiporter activity /// solute:hydrogen antiporter activity /// sodium:hydrogen antiporter activity /// sodium:hydrogen antiporter activity /// sodium ion binding /// sodium:hydrogen antiporter activity /// sodium:hydrogen antiporter activity /// serine-type endopeptidase inhibitor activity	mitochondrion /// endoplasmic reticulum membrane /// microsome /// membrane /// integral to membrane /// integral to membrane /// early endosome /// endoplasmic reticulum membrane /// microsome /// integral to membrane /// mitochondrion /// intracellular	---	---
D12-46.4_RC_s_at	Slitrk1	LRRC12,KIAA0918,KIAA1910,RP11-395N17.1	SLIT and NTRK-like family, member 1	gene name/no ORF	EH381825	axonogenesis	---	membrane /// integral to membrane /// integral to membrane	---	---
I19-45.1_RC_s_at	Smarca2	BRM,hBRM,Sth1p,BAF190,SNF2L2,SNF2LA,hSNF2a,FLJ36757,MGC74511	SWI/SNF related, matrix associated, actin dependent regulator of chromatin, subfamily a, member 2	gene name/no ORF	EH381465	establishment and/or maintenance of chromatin architecture /// nucleosome assembly /// negative regulation of cell proliferation	nucleic acid binding /// DNA binding /// helicase activity /// protein binding /// ATP binding /// nucleic acid binding /// DNA binding /// helicase activity /// ATP binding /// ATP-dependent helicase activity	nucleus /// SWI/SNF complex	---	---
C19-42.1_RC_at	Smarca4	BRG1,BAF190,SNF2L4,SNF2LB,hSNF2b,SNF2-BETA	SWI/SNF related, matrix associated, actin dependent regulator of chromatin, subfamily a, member 4	gene name/no ORF	EH381507	negative regulation of transcription from RNA polymerase II promoter /// blastocyst growth /// blastocyst hatching /// nucleosome assembly /// methylation-dependent chromatin silencing /// glial cell fate determination /// forebrain development /// hindbrain development	chromatin binding /// protein binding /// ATP-dependent helicase activity /// transcription factor binding /// ATPase activity /// nucleic acid binding /// DNA binding /// helicase activity /// ATP binding /// ATP-dependent helicase activity	heterochromatin /// nucleus /// SWI/SNF complex	---	---
K02-44.3_RC_at	Smarcal1	HARP,HHARP	Swi/SNF related matrix associated, actin dependent regulator of chromatin, subfamily a-like 1	gene name/no ORF	EH382319	chromatin modification	nucleotide binding /// nucleic acid binding /// DNA binding /// helicase activity /// ATP binding /// ATP-dependent helicase activity /// DNA-dependent ATPase activity /// hydrolase activity	nucleus	---	---
F14-48.4_RC_at	Smg5	EST1B,SMG-5,LPTSRP1,FLJ34864,KIAA1089,LPTS-RP1,RP11-54H19.7	Smg-5 homolog, nonsense mediated mRNA decay factor (C. elegans)	gene name/no ORF	EH382596	mRNA catabolism, nonsense-mediated decay /// mRNA catabolism, nonsense-mediated decay /// mRNA export from nucleus /// regulation of translation /// regulation of dephosphorylation	protein binding /// protein phosphatase 2A binding	nucleus /// nucleus /// cytoplasm	---	---
C13-50.1_RC_at	SMUG1	FDG,UNG3,HMUDG	single-strand-selective monofunctional uracil-DNA glycosylase 1	gene name/no ORF	EH382734	carbohydrate metabolism /// DNA repair /// response to DNA damage stimulus	DNA binding /// protein binding /// hydrolase activity, acting on glycosyl bonds /// hydrolase activity	nucleus	---	---
G14-52.3_RC_s_at	Snap25	RIC4,SNAP,RIC-4,SNAP-25,FLJ23079,bA416N4.2,dJ1068F16.2	synaptosomal-associated protein 25	gene name/no ORF	EH381846	neurotransmitter uptake /// synaptic transmission /// neurotransmitter secretion /// neurotransmitter secretion /// synaptic vesicle docking during exocytosis	SNARE binding	plasma membrane /// synaptosome /// synapse	---	---
J01-50.2_RC_s_at	Snap91	AP180,KIAA0656,DKFZp781O0519	synaptosomal-associated protein 91	gene name/no ORF	EH382176	---	phospholipid binding	coated pit	---	---
N13-43.2_RC_at	SNF1LK2	QIK,SIK2,KIAA0781,LOH11CR1I,DKFZp434K1115	SNF1-like kinase 2	gene name/no ORF	EH381200	protein amino acid phosphorylation /// protein kinase cascade /// regulation of insulin receptor signaling pathway /// protein amino acid phosphorylation	nucleotide binding /// magnesium ion binding /// protein serine/threonine kinase activity /// ATP binding /// transferase activity /// kinase activity /// magnesium ion binding /// protein kinase activity /// protein serine/threonine kinase activity /// ATP binding /// metal ion binding	cytoplasm	---	---
G12-44.3_RC_at	SNPH	KIAA0374,MGC46096,bA314N13.5	syntaphilin	gene name/no ORF	EH381416	neurotransmitter secretion /// synaptic vesicle docking during exocytosis	syntaxin-1 binding	membrane /// integral to membrane /// synaptosome /// synapse	---	---
I01-43.1_RC_at	Snrpc	FLJ20302	U1 small nuclear ribonucleoprotein C	gene name/no ORF	EH382003	---	nucleic acid binding /// RNA binding /// zinc ion binding /// metal ion binding	nucleus /// spliceosome complex /// ribonucleoprotein complex	mRNA_processing_binding_Reactome	www.genmapp.org/HTML_MAPPs/Mouse/Mm_Contributed_20051212/cellular_process-GenMAPP/Mm_mRNA_processing_binding_Reactome/Mm_mRNA_processing_binding_Reactome.htm
I10-48.3_RC_at	Sntb2	SNT3,SNTL,SNT2B2,EST25263,D16S2531E	syntrophin, basic 2	gene name/no ORF	EH381861	---	actin binding /// calcium ion binding /// protein binding /// calmodulin binding /// protein binding	cytoskeleton /// microtubule /// membrane /// synapse	---	---
E06-44.3_RC_at	Snx11	MGC111019	sorting nexin 11	gene name/no ORF	EH382223	transport /// intracellular signaling cascade /// protein transport	protein binding /// phosphoinositide binding	---	---	---
C07-43.1_RC_at	Snx22	FLJ13952	sorting nexin 22	gene name/no ORF	EH382592	intracellular signaling cascade	protein binding /// phosphoinositide binding	---	---	---
C13-46.1_RC_s_at	Snx3	SDP3,SNX3A,MGC17570	sorting nexin 3	gene name/no ORF	EH382305	transport /// intracellular signaling cascade /// protein transport	protein binding /// phosphoinositide binding	---	---	---
K14-40.3_RC_at	Sod2	IPO-B,MNSOD,Mn-SOD	superoxide dismutase 2, mitochondrial	gene name/no ORF	EH382354	superoxide metabolism /// response to superoxide /// age-dependent response to reactive oxygen species /// regulation of transcription from RNA polymerase II promoter /// superoxide metabolism /// cellular defense response (sensu Vertebrata) /// superoxide metabolism	superoxide dismutase activity /// manganese superoxide dismutase activity /// manganese superoxide dismutase activity /// oxidoreductase activity /// manganese ion binding /// metal ion binding	mitochondrion /// mitochondrial inner membrane /// mitochondrion	Neurodegenerative Disorders /// Amyotrophic lateral sclerosis (ALS)	www.genome.ad.jp/dbget-bin/show_pathway?MAP01510+1.15.1.1 /// www.genome.ad.jp/dbget-bin/show_pathway?MAP05030+1.15.1.1
I12-49.3_RC_s_at	Sort1	NT3,Gp95	sortilin 1	gene name/no ORF	EH382470	ossification /// transport /// intracellular protein transport /// endocytosis /// development /// cell differentiation /// endocytosis	receptor activity /// protein transporter activity /// neurotensin receptor activity, G-protein coupled	extracellular space /// lysosome /// endosome /// endoplasmic reticulum /// membrane /// integral to membrane /// trans-Golgi network transport vesicle /// integral to membrane	---	---
L06-49.4_RC_s_at	Sp2	null	Sp2 transcription factor	gene name/no ORF	EH382679	---	DNA binding /// zinc ion binding /// metal ion binding /// nucleic acid binding	nucleus /// intracellular	---	---
I11-44.1_RC_x_at	Spg20	SPARTIN,TAHCCP1,KIAA0610	spastic paraplegia 20, spartin (Troyer syndrome) homolog (human)	gene name/no ORF	EH381327	---	---	extracellular space	---	---
A04-48.3_RC_at	SPG3A	ATL1,FSP1,GBP3,SPG3,AD-FSP,atlastin1	spastic paraplegia 3A (autosomal dominant)	gene name/no ORF	EH382639	immune response	nucleotide binding /// GTPase activity /// GTP binding	---	---	---
N03-41.2_RC_at	Sphk2	null	sphingosine kinase 2	gene name/no ORF	EH381466	blood vessel development /// sphingosine metabolism /// protein kinase C activation /// brain development /// positive regulation of cell proliferation /// sphinganine-1-phosphate biosynthesis /// anti-apoptosis /// cell proliferation	nucleotide binding /// diacylglycerol kinase activity /// ATP binding /// kinase activity /// transferase activity /// D-erythro-sphingosine kinase activity /// D-erythro-sphingosine kinase activity /// protein binding /// Ras GTPase binding /// sphinganine kinase activity	membrane fraction /// cytosol	S1P_Signaling	www.genmapp.org/HTML_MAPPs/Mouse/Mm_Contributed_20051212/cellular_process-GenMAPP/Mm_S1P_Signaling/Mm_S1P_Signaling.htm
N21-40.2_RC_s_at	Spin	SPIN1	spindlin	gene name/no ORF	EH381872	cell cycle /// female meiosis /// development /// gametogenesis	---	nucleus /// spindle	---	---
K02-51.3_RC_x_at	SPIN1	SPINL,PP2030,FLJ38358	spinster	gene name/no ORF	EH382009	transport /// tetracycline transport	transporter activity /// tetracycline:hydrogen antiporter activity	membrane /// integral to membrane	---	---
C23-52.1_RC_at	Spock3	TES-3,HSAJ1454	sparc/osteonectin, cwcv and kazal-like domains proteoglycan 3	gene name/no ORF	EH382683	---	enzyme inhibitor activity /// calcium ion binding /// metalloendopeptidase inhibitor activity	extracellular matrix (sensu Metazoa) /// extracellular space	---	---
M06-44.3_RC_at	Spry1	hSPRY1	sprouty homolog 1 (Drosophila)	gene name/no ORF	EH381931	ureteric bud development /// ureteric bud development /// induction of an organ /// development /// regulation of signal transduction /// negative regulation of MAPK activity	protein binding	membrane	---	---
K03-47.1_RC_at	Srd5a2l	null	steroid 5 alpha-reductase 2-like	gene name/no ORF	EH381856	---	---	integral to membrane	---	---
B04-43.4_RC_s_at	Srgap2	FNBP2,srGAP3,KIAA0456	SLIT-ROBO Rho GTPase activating protein 2	gene name/no ORF	EH381024	signal transduction /// cell division	GTPase activator activity /// protein binding	intracellular /// mitochondrial inner membrane	---	---
O12-54.3_RC_at	Srp19	null	signal recognition particle 19	gene name/no ORF	EH382792	protein targeting /// cotranslational protein targeting to membrane	RNA binding /// 7S RNA binding	signal recognition particle (sensu Eukaryota) /// ribonucleoprotein complex	mRNA_processing_binding_Reactome /// mRNA_processing_binding_Reactome /// mRNA_processing_binding_Reactome	www.genmapp.org/HTML_MAPPs/Mouse/Mm_Contributed_20051212/cellular_process-GenMAPP/Mm_mRNA_processing_binding_Reactome/Mm_mRNA_processing_binding_Reactome.htm /// www.genmapp.org/HTML_MAPPs/Mouse/Mm_Contributed_20051212/cellular_process-GenMAPP/Mm_mRNA_processing_binding_Reactome/Mm_mRNA_processing_binding_Reactome.htm /// www.genmapp.org/HTML_MAPPs/Mouse/Mm_Contributed_20051212/cellular_process-G…
H17-46.2_RC_at	SSH3	SSH-3,FLJ10928,FLJ20515	slingshot homolog 3 (Drosophila)	gene name/no ORF	EH381314	protein amino acid dephosphorylation	protein tyrosine phosphatase activity /// protein tyrosine/serine/threonine phosphatase activity /// hydrolase activity /// phosphoprotein phosphatase activity	nucleus /// cytoskeleton	---	---
G12-53.3_RC_at	St13	HIP,HOP,P48,AAG2,SNC6,HSPABP,FAM10A1,HSPABP1,PRO0786,FLJ27260,MGC129952	Suppression of tumorigenicity 13	gene name/no ORF	EH381732	protein folding	binding /// unfolded protein binding	---	---	---
H20-51.4_RC_s_at	St3gal3	ST3N,SIAT6,ST3GALII,ST3GalIII,ST3GalIII	ST3 beta-galactoside alpha-2,3-sialyltransferase 3	gene name/no ORF	EH382168	protein amino acid glycosylation	N-acetyllactosaminide alpha-2,3-sialyltransferase activity /// sialyltransferase activity /// transferase activity /// transferase activity, transferring glycosyl groups	extracellular space /// membrane /// integral to membrane /// integral to Golgi membrane	Keratan sulfate biosynthesis /// Glycosphingolipid biosynthesis - lactoseries /// Glycan structures - biosynthesis 1 /// Glycan structures - biosynthesis 2	www.genome.ad.jp/dbget-bin/show_pathway?MAP00533+2.4.99.6 /// www.genome.ad.jp/dbget-bin/show_pathway?MAP00601+2.4.99.6 /// www.genome.ad.jp/dbget-bin/show_pathway?MAP01030+2.4.99.6 /// www.genome.ad.jp/dbget-bin/show_pathway?MAP01031+2.4.99.6
H02-48.4_RC_at	St8sia3	SIAT8C,ST8SiaIII	ST8 alpha-N-acetyl-neuraminide alpha-2,8-sialyltransferase 3	gene name/no ORF	EH381503	protein amino acid glycosylation	alpha-N-acetylneuraminate alpha-2,8-sialyltransferase activity /// sialyltransferase activity /// transferase activity /// transferase activity, transferring glycosyl groups	membrane /// integral to membrane /// integral to Golgi membrane /// integral to membrane	---	---
D18-42.4_RC_at	Stard3	CAB1,es64,MLN64	START domain containing 3	gene name/no ORF	EH382810	steroid biosynthesis /// C21-steroid hormone biosynthesis /// transport /// lipid transport	lipid binding /// cholesterol binding /// cholesterol transporter activity	cytoplasm /// late endosome /// membrane /// integral to membrane /// integral to membrane	---	---
K03-54.1_RC_at	Stat5b	STAT5	signal transducer and activator of transcription 5B	gene name/no ORF	EH381857	luteinization /// natural killer cell differentiation /// transcription /// regulation of transcription, DNA-dependent /// signal transduction /// intracellular signaling cascade /// JAK-STAT cascade /// pregnancy /// pregnancy /// lactation /// positive regulation of cell proliferation /// regulation of steroid metabolism /// cytokine and chemokine mediated signaling pathway /// sequestering of …	DNA binding /// transcription factor activity /// signal transducer activity /// calcium ion binding /// DNA binding /// signal transducer activity	nucleus /// cytoplasm /// nucleus	---	---
M07-53.1_RC_s_at	Stim1	GOK,D11S4896E	stromal interaction molecule 1	gene name/no ORF	EH382195	cell adhesion	protein binding /// protein binding	extracellular space /// membrane /// integral to membrane /// integral to membrane	---	---
M11-52.1_RC_at	Stk25	SOK1,YSK1,DKFZp686J1430	serine/threonine kinase 25 (yeast)	gene name/no ORF	EH381341	protein amino acid phosphorylation	nucleotide binding /// magnesium ion binding /// protein kinase activity /// protein serine/threonine kinase activity /// ATP binding /// kinase activity /// transferase activity /// metal ion binding /// protein-tyrosine kinase activity	---	---	---
A17-53.1_RC_at	Stk32c	PKE,YANK3,MGC23665,RP11-140A10.1	serine/threonine kinase 32C	gene name/no ORF	EH382736	protein amino acid phosphorylation	nucleotide binding /// magnesium ion binding /// protein kinase activity /// protein serine/threonine kinase activity /// ATP binding /// kinase activity /// transferase activity /// metal ion binding	---	---	---
H17-54.2_RC_at	Stk35	CLIK1	serine/threonine kinase 35	gene name/no ORF	EH381973	protein amino acid phosphorylation /// protein amino acid phosphorylation	nucleotide binding /// protein kinase activity /// protein serine/threonine kinase activity /// ATP binding /// kinase activity /// transferase activity /// protein kinase activity /// ATP binding	---	---	---
P21-54.2_RC_x_at	Stk40	SHIK,SgK495,MGC4796,RP11-268J15.4	serine/threonine kinase 40	gene name/no ORF	EH380960	protein amino acid phosphorylation /// mRNA metabolism /// nuclear mRNA splicing, via spliceosome /// mRNA processing /// histone mRNA 3'-end processing	nucleotide binding /// protein serine/threonine kinase activity /// ATP binding /// kinase activity /// transferase activity /// protein kinase activity /// RNA binding	ribonucleoprotein complex /// nucleus	---	---
H13-50.2_RC_at	Stmn3	SCLIP	stathmin-like 3	gene name/no ORF	EH381633	intracellular signaling cascade	---	---	---	---
P06-50.4_RC_at	Stx3	STX3A	syntaxin 3	gene name/no ORF	EH381414	transport /// neurotransmitter transport /// intracellular protein transport	protein transporter activity	membrane /// integral to membrane /// integral to membrane	---	---
J16-46.4_RC_at	SUCLA2	A-BETA	succinate-CoA ligase, ADP-forming, beta subunit	gene name/no ORF	EH382214	tricarboxylic acid cycle /// succinyl-CoA metabolism /// succinyl-CoA pathway /// metabolism	succinate-CoA ligase (ADP-forming) activity /// ATP binding /// ligase activity /// catalytic activity /// succinate-CoA ligase (ADP-forming) activity	mitochondrion /// mitochondrion	Krebs-TCA_Cycle /// Krebs-TCA_Cycle /// Krebs-TCA_Cycle /// Citrate cycle (TCA cycle) /// Propanoate metabolism /// C5-Branched dibasic acid metabolism /// Reductive carboxylate cycle (CO2 fixation)	www.genmapp.org/HTML_MAPPs/Human/Hs_Contributed_20051123/metabolic_process-GenMAPP/Hs_Krebs-TCA_Cycle/Hs_Krebs-TCA_Cycle.htm /// www.genmapp.org/HTML_MAPPs/Human/Hs_Contributed_20051123/metabolic_process-GenMAPP/Hs_Krebs-TCA_Cycle/Hs_Krebs-TCA_Cycle.htm /// www.genmapp.org/HTML_MAPPs/Human/Hs_Contributed_20051123/metabolic_process-GenMAPP/Hs_Krebs-TCA_Cycle/Hs_Krebs-TCA_Cycle.htm /// www.genome.a…
K08-40.3_RC_at	Suclg2	G-BETA	succinate-Coenzyme A ligase, GDP-forming, beta subunit	gene name/no ORF	EH382840	tricarboxylic acid cycle /// metabolism	catalytic activity /// succinate-CoA ligase (GDP-forming) activity /// succinate-semialdehyde dehydrogenase activity /// ATP binding /// ligase activity	mitochondrion /// mitochondrion	Krebs-TCA_Cycle	www.genmapp.org/HTML_MAPPs/Mouse/Mm_Contributed_20051212/metabolic_process-GenMAPP/Mm_Krebs-TCA_Cycle/Mm_Krebs-TCA_Cycle.htm
A03-54.1_RC_at	Sulf2	HSULF-2,FLJ90554,KIAA1247,MGC126411,DKFZp313E091,RP5-1049G16.1	sulfatase 2	gene name/no ORF	EH382499	sulfur metabolism /// metabolism /// heparan sulfate proteoglycan metabolism /// metabolism	arylsulfatase activity /// N-acetylglucosamine-6-sulfatase activity /// sulfuric ester hydrolase activity /// hydrolase activity /// sulfuric ester hydrolase activity	extracellular space /// endoplasmic reticulum /// cell surface	---	---
J14-47.4_RC_at	Surb7	SRB7,MED21	SRB7 (suppressor of RNA polymerase B) homolog (S. cerevisiae)	gene name/no ORF	EH382426	regulation of transcription, DNA-dependent /// regulation of transcription from RNA polymerase II promoter /// transcription from RNA polymerase II promoter /// positive regulation of transcription from RNA polymerase II promoter	RNA polymerase II transcription factor activity /// transcription coactivator activity /// DNA-directed RNA polymerase activity /// protein binding	mediator complex /// mediator complex /// nucleus /// DNA-directed RNA polymerase II, core complex	---	---
C04-42.3_RC_at	Syn2	SYNII,SYNIIa,SYNIIb	synapsin II	gene name/no ORF	EH381004	neurotransmitter secretion	protein dimerization activity /// catalytic activity /// ATP binding	synaptic vesicle /// synaptic vesicle membrane /// synapse /// synapse	---	---
E19-49.1_RC_x_at	Syne2	NUA,NUANCE,SYNE-2,FLJ11014,FLJ43727,FLJ45710,FLJ46790,KIAA1011,Nesprin-2,DKFZP434H2235,DKFZp686H1931	synaptic nuclear envelope 2	gene name/no ORF	EH381943	---	actin binding	nuclear envelope /// integral to membrane	---	---
H18-47.4_RC_at	SYNGAP1	RASA1,RASA5,SYNGAP,KIAA1938,DKFZp761G1421	synaptic Ras GTPase activating protein 1 homolog (rat)	gene name/no ORF	EH382616	regulation of small GTPase mediated signal transduction /// transcription /// regulation of transcription, DNA-dependent	nucleic acid binding /// GTPase activator activity /// zinc ion binding /// DNA binding /// protein binding /// metal ion binding	intracellular /// nucleus	---	---
G07-48.1_RC_at	Syngr1	MGC	synaptogyrin 1	gene name/no ORF	EH381969	protein targeting	---	synaptic vesicle /// membrane /// integral to membrane /// synapse /// membrane	---	---
H12-51.4_RC_s_at	SYNJ1	INPP5G	Synaptojanin 1	gene name/no ORF	EH382243	phosphate metabolism /// synaptic vesicle endocytosis /// endocytosis	nucleotide binding /// RNA binding /// phosphoinositide 5-phosphatase activity /// inositol-polyphosphate 5-phosphatase activity /// hydrolase activity /// nucleic acid binding /// inositol or phosphatidylinositol phosphatase activity	---	---	---
O19-49.1_RC_at	Synj2	INPP5H,KIAA0348,MGC44422	synaptojanin 2	gene name/no ORF	EH382781	---	nucleotide binding /// phosphatidylinositol-4,5-bisphosphate 5-phosphatase activity /// nucleic acid binding /// RNA binding /// inositol or phosphatidylinositol phosphatase activity /// phosphoinositide 5-phosphatase activity /// inositol-polyphosphate 5-phosphatase activity /// protein binding /// hydrolase activity /// nucleic acid binding /// RNA binding /// inositol or phosphatidylinositol p…	---	mRNA_processing_binding_Reactome	www.genmapp.org/HTML_MAPPs/Mouse/Mm_Contributed_20051212/cellular_process-GenMAPP/Mm_mRNA_processing_binding_Reactome/Mm_mRNA_processing_binding_Reactome.htm
M07-42.1_RC_at	Synpr	SPO,MGC26651,DKFZp686G0883	synaptoporin	gene name/no ORF	EH381849	transport /// transport	transporter activity /// transporter activity	extracellular space /// synaptic vesicle /// membrane /// integral to membrane /// synaptosome /// integral to synaptic vesicle membrane /// synapse /// synaptic vesicle /// membrane /// integral to membrane	---	---
F06-50.4_RC_at	Syt11	SYT12,KIAA0080,MGC10881,MGC17226,DKFZp781D015	synaptotagmin XI	gene name/no ORF	EH382349	transport /// regulation of transcription, DNA-dependent /// regulation of transcription	transporter activity /// calcium ion binding /// metal ion binding /// DNA binding	integral to plasma membrane /// synaptic vesicle /// membrane /// integral to membrane /// synapse /// nucleus	---	---
P09-53.2_RC_at	Taf1a	SL1,RAFI48,TAFI48,MGC	TATA box binding protein (Tbp)-associated factor, RNA polymerase I, A	gene name/no ORF	EH381679	transcription /// regulation of transcription, DNA-dependent /// transcription from RNA polymerase I promoter /// transport	DNA binding /// transporter activity /// protein binding /// transcription regulator activity	RNA polymerase I transcription factor complex /// nucleus /// membrane	---	---
O13-42.1_RC_at	Taz	EFE,BTHS,EFE2,G4.5,Taz1,CMD3A,LVNCX,XAP-2,FLJ27390	tafazzin	gene name/no ORF	EH382112	phosphatidylglycerol metabolism /// metabolism	acyltransferase activity	mitochondrion	---	---
F03-54.2_RC_at	Tbc1d13	FLJ10743,RP11-545E17.5	TBC1 domain family, member 13	gene name/no ORF	EH382034	---	GTPase activator activity /// protein binding	---	---	---
G07-46.1_RC_at	Tbce	HRD,KCS,KCS1,pac2	tubulin-specific chaperone e	gene name/no ORF	EH382457	microtubule cytoskeleton organization and biogenesis /// protein folding /// tubulin folding /// alpha-tubulin folding /// axonogenesis	unfolded protein binding /// unfolded protein binding	cytoskeleton	---	---
L15-40.2_RC_s_at	Tbrg1	NIAM,TB-5,FLJ14621,FLJ25020,FLJ90113,MGC129890	transforming growth factor beta regulated gene 1	gene name/no ORF	EH381159	---	DNA binding /// DNA binding	nucleus /// nucleus	---	---
L15-40.2_RC_x_at	Tbrg1	NIAM,TB-5,FLJ14621,FLJ25020,FLJ90113,MGC129890	transforming growth factor beta regulated gene 1	gene name/no ORF	EH381159	---	DNA binding /// DNA binding	nucleus /// nucleus	---	---
A08-44.3_RC_at	Tcea1	SII,TCEA,TF2S,GTF2S,TFIIS	transcription elongation factor A (SII) 1	gene name/no ORF	EH381017	transcription /// RNA elongation /// regulation of transcription, DNA-dependent /// defense response /// erythrocyte differentiation /// regulation of transcription /// positive regulation of transcription, DNA-dependent /// positive regulation of transcription from RNA polymerase II promoter	DNA binding /// RNA polymerase II transcription factor activity /// translation elongation factor activity /// protein binding /// zinc ion binding /// transcription regulator activity /// metal ion binding	nucleus /// nucleoplasm	---	---
M16-48.3_RC_at	Tef	null	thyrotroph embryonic factor	gene name/no ORF	EH381096	transcription /// regulation of transcription, DNA-dependent /// positive regulation of transcription from RNA polymerase II promoter /// rhythmic process	DNA binding /// double-stranded DNA binding /// transcription factor activity /// protein binding /// transcriptional activator activity /// sequence-specific DNA binding /// protein dimerization activity	nucleus /// nucleus	---	---
E07-52.1_RC_s_at	Tfb2m	Hkp1,FLJ22661,FLJ23182	transcription factor B2, mitochondrial	gene name/no ORF	EH381471	rRNA modification /// rRNA modification	rRNA (adenine-N6,N6-)-dimethyltransferase activity /// rRNA methyltransferase activity /// rRNA (adenine-N6,N6-)-dimethyltransferase activity /// rRNA methyltransferase activity	---	---	---
I23-45.1_RC_s_at	Tfrc	TFR,CD71,TFR1,TRFR	transferrin receptor	gene name/no ORF	EH382834	proteolysis /// iron ion homeostasis /// endocytosis	receptor activity /// transferrin receptor activity /// iron ion transporter activity /// peptidase activity	endosome /// endosome /// plasma membrane /// membrane /// integral to membrane /// cytoplasmic membrane-bound vesicle /// perinuclear region	---	---
I04-43.3_RC_at	Tgfa	TFGA	transforming growth factor alpha	gene name/no ORF	EH381448	regulation of progression through cell cycle /// angiogenesis /// cell proliferation	glycoprotein binding /// growth factor activity	membrane /// integral to membrane /// integral to membrane	---	---
P16-40.4_RC_s_at	THRAP1	MED13,ARC250,DRIP250,HSPC221,TRAP240,KIAA0593	thyroid hormone receptor associated protein 1	gene name/no ORF	EH381971	transcription /// regulation of transcription, DNA-dependent /// transcription initiation from RNA polymerase II promoter /// androgen receptor signaling pathway /// positive regulation of transcription from RNA polymerase II promoter /// steroid hormone receptor signaling pathway	receptor activity /// RNA polymerase II transcription mediator activity /// ligand-dependent nuclear receptor transcription coactivator activity /// vitamin D receptor binding /// thyroid hormone receptor binding /// transcription cofactor activity /// transcription coactivator activity /// transcriptional activator activity /// receptor activity /// transcription coactivator activity	mediator complex /// nucleus /// nucleus	---	---
D09-48.2_RC_at	Timm17a	TIM17,TIM17A	translocase of inner mitochondrial membrane 17a	gene name/no ORF	EH382339	protein targeting /// transport /// intracellular protein transport /// protein transport	protein transporter activity /// protein translocase activity	mitochondrion /// mitochondrial inner membrane /// mitochondrial inner membrane presequence translocase complex /// membrane /// integral to membrane /// integral to membrane	---	---
D02-48.4_RC_at	Tloc1	HTP1,Dtrp1,SEC62,FLJ32803	translocation protein 1	gene name/no ORF	EH382219	protein targeting /// transport /// protein transport /// protein transport	protein transporter activity /// protein transporter activity /// receptor activity	endoplasmic reticulum /// membrane /// integral to membrane /// integral to membrane	---	---
N10-54.4_RC_at	Tlr6	null	toll-like receptor 6	gene name/no ORF	EH382117	inflammatory response /// immune response /// innate immune response /// activation of NF-kappaB-inducing kinase /// detection of pathogenic bacteria /// macrophage activation /// positive regulation of interleukin-6 biosynthesis /// positive regulation of interleukin-12 biosynthesis	receptor activity /// transmembrane receptor activity /// lipoprotein binding /// transmembrane receptor activity /// transmembrane receptor activity	membrane /// integral to membrane /// membrane /// phagocytic vesicle /// membrane /// integral to membrane	---	---
G01-45.1_RC_at	Tm4sf1	L6,H-L6,M3S1,TAAL6	transmembrane 4 superfamily member 1	gene name/no ORF	EH382012	---	---	membrane /// integral to membrane /// integral to membrane	---	---
M22-50.3_RC_at	Tmc4	MGC39329	transmembrane channel-like gene family 4	gene name/no ORF	EH382323	---	---	integral to membrane	---	---
A16-45.3_RC_s_at	Tmed10	TMP21,S31I125,Tmp-21-I,S31III125,P24(DELTA)	transmembrane emp24-like trafficking protein 10 (yeast)	gene name/no ORF	EH382306	transport /// ER to Golgi vesicle-mediated transport /// protein transport /// intracellular protein transport /// vesicle targeting	---	membrane /// integral to membrane /// microsome /// integral to membrane /// zymogen granule membrane	---	---
D18-44.4_RC_s_at	Tmeff2	TR,HPP1,TPEF,TENB2	transmembrane protein with EGF-like and two follistatin-like domains 2	gene name/no ORF	EH381718	---	---	membrane /// integral to membrane	---	---
H14-53.4_RC_at	TMEM10	TMP10,HTMP10	transmembrane protein 10	gene name/no ORF	EH381738	---	---	membrane /// integral to membrane	---	---
I15-45.1_RC_at	Tmem132a	GBP,FLJ20539,HSPA5BP1,MGC138669,DKFZp547E212	transmembrane protein 132A	gene name/no ORF	EH382565	protein folding /// response to unfolded protein	---	integral to membrane	---	---
F09-43.2_RC_at	Tmem30a	CDC50A,C6orf67,FLJ10856	transmembrane protein 30A	gene name/no ORF	EH382330	---	---	membrane /// integral to membrane	Electron_Transport_Chain	www.genmapp.org/HTML_MAPPs/Mouse/Mm_Contributed_20051212/metabolic_process-GenMAPP/Mm_Electron_Transport_Chain/Mm_Electron_Transport_Chain.htm
C20-51.3_RC_at	Tmem4	MSAP,ZSIG9,HP10390	transmembrane protein 4	gene name/no ORF	EH382659	---	---	extracellular space /// endoplasmic reticulum	---	---
F21-52.2_RC_at	TMEM50A	SMP1,IFNRC,RP11-335G20.3	transmembrane protein 50A	gene name/no ORF	EH381162	---	---	membrane /// integral to membrane	---	---
D13-51.2_RC_s_at	Tmem9	TMEM9A	transmembrane protein 9	gene name/no ORF	EH381987	transport	---	lysosome /// late endosome /// membrane /// integral to membrane /// lysosome /// integral to membrane	---	---
H03-44.2_RC_at	Tmepai	STAG1,PMEPA1	transmembrane, prostate androgen induced RNA	gene name/no ORF	EH381635	androgen receptor signaling pathway	protein binding	membrane /// integral to membrane /// integral to membrane /// integral to membrane /// integral to membrane	---	---
J22-52.4_RC_at	Tnfaip1	B12,B61,EDP1,MGC2317	tumor necrosis factor, alpha-induced protein 1 (endothelial)	gene name/no ORF	EH381836	potassium ion transport /// DNA replication /// DNA repair /// immune response /// actin cytoskeleton organization and biogenesis /// regulation of transcription /// protein homooligomerization /// protein heterooligomerization /// embryonic development /// embryonic development /// potassium ion transport	voltage-gated potassium channel activity /// protein binding /// protein binding /// voltage-gated potassium channel activity /// protein binding	voltage-gated potassium channel complex /// membrane /// voltage-gated potassium channel complex /// membrane	---	---
K23-42.1_RC_at	TNFRSF6B /// RTEL1	M68,TR6,DCR3,DJ583P15.1.1	tumor necrosis factor receptor superfamily, member 6b, decoy /// regulator of telomere elongation helicase 1	gene name/no ORF	EH382843	nucleobase, nucleoside, nucleotide and nucleic acid metabolism /// apoptosis /// anti-apoptosis	nucleic acid binding /// receptor activity /// protein binding /// ATP binding /// ATP-dependent helicase activity /// hydrolase activity, acting on acid anhydrides, in phosphorus-containing anhydrides /// nucleotide binding /// DNA binding /// ATP-dependent DNA helicase activity /// hydrolase activity /// receptor activity /// helicase activity	soluble fraction /// nucleus	---	---
N17-50.2_RC_s_at	TNKS	TIN1,PARPL,TINF1,TNKS1,PARP5A,PARP-5a	tankyrase, TRF1-interacting ankyrin-related ADP-ribose polymerase	gene name/no ORF	EH381453	protein amino acid ADP-ribosylation /// telomere maintenance via telomerase /// telomere maintenance	NAD+ ADP-ribosyltransferase activity /// protein binding /// transferase activity, transferring glycosyl groups /// NAD+ ADP-ribosyltransferase activity /// transferase activity	chromosome, telomeric region /// nucleus /// chromosome /// chromosome, telomeric region	---	---
B22-54.4_RC_at	Tnpo3	IPO12,TRNSR,MTR10A,TRN-SR,TRN-SR2	transportin 3	gene name/no ORF	EH382188	transport /// protein transport	receptor activity /// binding	nucleus	---	---
E06-45.3_RC_at	Tnrc6a	CAGH4,CELF3,ERDA4,BRUNOL1,MGC57297	trinucleotide repeat containing 6a	gene name/no ORF	EH382177	microtubule-based movement	nucleic acid binding /// structural molecule activity /// nucleotide binding /// nucleic acid binding	microtubule	---	---
L19-54.2_RC_at	Tom1 /// LOC545878	null	target of myb1 homolog (chicken) /// similar to TOM1	gene name/no ORF	EH381677	transport /// intracellular protein transport /// protein transport /// endocytosis /// protein transport /// endosome transport	protein binding /// protein binding	intracellular /// membrane /// early endosome /// cytosol /// membrane	---	---
D14-50.4_RC_at	Tomm34	TOM34,HTOM34P	translocase of outer mitochondrial membrane 34	gene name/no ORF	EH381037	protein folding	binding /// unfolded protein binding	mitochondrion /// membrane	---	---
M19-43.1_RC_at	Tomm70a	FLJ90470	translocase of outer mitochondrial membrane 70 homolog A (yeast)	gene name/no ORF	EH382302	---	receptor activity /// binding /// protein binding	mitochondrion /// membrane /// integral to membrane /// outer membrane /// mitochondrion	---	---
O02-44.3_RC_s_at	Tpd52l2	D54,hD54,DKFZp686A1765	tumor protein D52-like 2	gene name/no ORF	EH382097	---	protein binding /// protein homodimerization activity /// protein heterodimerization activity	cytoplasm /// perinuclear region	---	---
A19-45.1_RC_at	Tpm1	TMSA,HTM-alpha,TPM1-alpha,TPM1-kappa	tropomyosin 1, alpha	gene name/no ORF	EH382299	muscle contraction	actin binding /// structural constituent of cytoskeleton	cytoskeleton /// muscle thin filament tropomyosin	Striated_muscle_contraction /// Striated_muscle_contraction /// Striated_muscle_contraction	www.genmapp.org/HTML_MAPPs/Mouse/Mm_Contributed_20051212/physiological_process-GenMAPP/Mm_Striated_muscle_contraction/Mm_Striated_muscle_contraction.htm /// www.genmapp.org/HTML_MAPPs/Mouse/Mm_Contributed_20051212/physiological_process-GenMAPP/Mm_Striated_muscle_contraction/Mm_Striated_muscle_contraction.htm /// www.genmapp.org/HTML_MAPPs/Mouse/Mm_Contributed_20051212/physiological_process-GenMAP…
B17-42.2_RC_at	Tprkb	CGI-121	Tp53rk binding protein	gene name/no ORF	EH382737	---	kinase activity /// protein kinase binding /// protein binding	nucleus /// cytosol	---	---
H17-52.2_RC_at	TRAK2	GRIF1,OIP98,CALS-C,GRIF-1,ALS2CR3,KIAA0549	trafficking protein, kinesin binding 2	gene name/no ORF	EH382269	neurotransmitter transport	intracellular transporter activity /// GABA receptor binding /// protein binding /// receptor binding	cytoplasm /// plasma membrane	---	---
N17-47.2_RC_at	Trappc2	SEDL,SEDT,TRS20,MIP-2A,ZNF547L,hYP38334	trafficking protein particle complex 2	gene name/no ORF	EH382448	regulation of transcription, DNA-dependent /// ER to Golgi vesicle-mediated transport /// transport /// ER to Golgi vesicle-mediated transport /// transcription	transcription factor binding /// intracellular transporter activity	intracellular /// endoplasmic reticulum	---	---
C05-45.1_RC_at	Trim23	ARD1,ARFD1,RNF46	tripartite motif protein 23	gene name/no ORF	EH381820	rRNA processing /// ribosome biogenesis /// small GTPase mediated signal transduction /// protein ubiquitination	nucleotide binding /// protein binding /// GTP binding /// zinc ion binding /// metal ion binding /// GTPase activity /// ubiquitin-protein ligase activity /// GTP binding /// GDP binding /// nucleic acid binding	intracellular /// nucleus /// cytoplasm /// Golgi membrane /// lysosomal membrane	---	---
H13-43.2_RC_at	Trim44	MC7,DIPB,MGC3490,HSA249128	tripartite motif-containing 44	gene name/no ORF	EH382414	---	zinc ion binding /// metal ion binding /// zinc ion binding	intracellular /// intracellular	---	---
I20-48.3_RC_at	Trim8	GERP,RNF27	tripartite motif protein 8	gene name/no ORF	EH382363	---	protein binding /// zinc ion binding /// metal ion binding /// protein binding	intracellular /// nucleus	---	---
O08-51.3_RC_at	Trove2	SSA2	TROVE domain family, member 2	gene name/no ORF	EH382174	---	RNA binding /// protein binding /// RNA binding	ribonucleoprotein complex	mRNA_processing_binding_Reactome /// mRNA_processing_binding_Reactome /// mRNA_processing_binding_Reactome	www.genmapp.org/HTML_MAPPs/Mouse/Mm_Contributed_20051212/cellular_process-GenMAPP/Mm_mRNA_processing_binding_Reactome/Mm_mRNA_processing_binding_Reactome.htm /// www.genmapp.org/HTML_MAPPs/Mouse/Mm_Contributed_20051212/cellular_process-GenMAPP/Mm_mRNA_processing_binding_Reactome/Mm_mRNA_processing_binding_Reactome.htm /// www.genmapp.org/HTML_MAPPs/Mouse/Mm_Contributed_20051212/cellular_process-G…
F21-53.2_RC_at	Trpc4ap	TRUSS,TRRP4AP,C20orf188	transient receptor potential cation channel, subfamily C, member 4 associated protein	gene name/no ORF	EH382420	protein complex assembly /// intracellular protein transport /// peptide transport /// antigen processing, endogenous antigen via MHC class I /// cytosol to ER transport /// antigen presentation, endogenous peptide antigen	receptor activity /// ATP binding /// peptide transporter activity /// peptide antigen-transporting ATPase activity /// MHC class I protein binding /// phosphate binding /// peptide antigen binding /// TAP2 binding /// tapasin binding /// protein heterodimerization activity	endoplasmic reticulum lumen /// cytosol	---	---
D15-46.2_RC_at	Tsc22d3	DIP,GILZ,hDIP,DSIPI,TSC-22R,DKFZp313A1123	TSC22 domain family 3	gene name/no ORF	EH382583	regulation of transcription, DNA-dependent /// anti-apoptosis	transcription factor activity	---	---	---
C02-53.3_RC_at	Tspan6	T245,TM4SF6,TSPAN-6	tetraspanin 6	gene name/no ORF	EH382427	---	---	membrane /// integral to membrane	---	---
O20-43.3_RC_s_at	Tspan7	A15,MXS1,CD231,MRX58,CCG-B7,TM4SF2,TALLA-1,TM4SF2b,DXS1692E	tetraspanin 7	gene name/no ORF	EH382537	---	---	membrane /// integral to membrane /// integral to membrane	---	---
I14-52.3_RC_x_at	TTBK1	BDTK,KIAA1855,RP3-330M21.4	tau tubulin kinase 1	gene name/no ORF	EH381734	protein amino acid phosphorylation	nucleotide binding /// protein kinase activity /// protein serine/threonine kinase activity /// ATP binding /// transferase activity /// kinase activity	---	---	---
F08-54.4_RC_at	Ttc4	MGC5097	tetratricopeptide repeat domain 4	gene name/no ORF	EH382708	---	binding	---	---	---
C22-48.3_RC_s_at	Ttyh1	null	tweety homolog 1 (Drosophila)	gene name/no ORF	EH381870	---	---	---	---	---
B02-52.4_RC_at	Txn2	MTRX,TRX2,MT-TRX	thioredoxin 2	gene name/no ORF	EH381504	electron transport /// transport	electron carrier activity /// protein disulfide oxidoreductase activity	mitochondrion /// mitochondrion	---	---
J07-47.2_RC_at	Txndc12	ERP18,ERP19,TLP19	thioredoxin domain containing 12 (endoplasmic reticulum)	gene name/no ORF	EH381068	electron transport	electron carrier activity /// protein disulfide oxidoreductase activity /// oxidoreductase activity /// protein-disulfide reductase (glutathione) activity /// electron carrier activity /// hydrolase activity	extracellular space /// endoplasmic reticulum	---	---
C03-48.1_RC_at	Txndc14	TMX2,PIG26,CGI-31,MGC111151,DKFZp781O2021	thioredoxin domain containing 14	gene name/no ORF	EH380969	electron transport	DNA binding /// electron carrier activity /// electron carrier activity /// protein disulfide oxidoreductase activity	nucleus /// integral to membrane	---	---
I20-53.3_RC_at	Tyro3	BYK,Brt,Dtk,RSE,Sky,Tif	TYRO3 protein tyrosine kinase 3	gene name/no ORF	EH381647	protein amino acid phosphorylation /// cell adhesion	nucleotide binding /// protein kinase activity /// protein serine/threonine kinase activity /// protein-tyrosine kinase activity /// receptor activity /// protein binding /// ATP binding /// kinase activity /// transferase activity	extracellular space /// membrane /// integral to membrane /// integral to membrane	---	---
E22-45.3_RC_at	Ubadc1	GBDR1,RP11-432J22.3	ubiquitin associated domain containing 1	gene name/no ORF	EH382344	---	---	---	---	---
G07-51.1_RC_s_at	Ube2a	UBC2,HHR6A,RAD6A	ubiquitin-conjugating enzyme E2A, RAD6 homolog (S. cerevisiae)	gene name/no ORF	EH382467	embryonic development (sensu Mammalia) /// DNA repair /// postreplication repair /// protein modification /// ubiquitin-dependent protein catabolism /// ubiquitin cycle /// response to DNA damage stimulus /// ubiquitin cycle	ubiquitin conjugating enzyme activity /// ubiquitin-protein ligase activity /// protein binding /// ligase activity /// ubiquitin-protein ligase activity	chromatin /// nucleus	Proteasome_Degradation	www.genmapp.org/HTML_MAPPs/Mouse/Mm_Contributed_20051212/physiological_process-GenMAPP/Mm_Proteasome_Degradation/Mm_Proteasome_Degradation.htm
J01-41.2_RC_s_at	Ube2d2	UBC4,PUBC1,UBC4/5,UBCH5B,E2(17)KB2	ubiquitin-conjugating enzyme E2D 2	gene name/no ORF	EH382433	protein modification /// ubiquitin-dependent protein catabolism /// ubiquitin cycle /// ubiquitin cycle	ubiquitin conjugating enzyme activity /// ubiquitin-protein ligase activity /// protein binding /// ligase activity /// ubiquitin-protein ligase activity	---	Ubiquitin mediated proteolysis /// Parkinson's disease /// Huntington's disease	www.genome.ad.jp/dbget-bin/show_pathway?MAP04120+6.3.2.19 /// www.genome.ad.jp/dbget-bin/show_pathway?MAP05020+6.3.2.19 /// www.genome.ad.jp/dbget-bin/show_pathway?MAP05040+6.3.2.19
O04-54.3_RC_x_at	Ube2l3	E2-F1,L-UBC,UBCH7,UbcM4	ubiquitin-conjugating enzyme E2L 3	gene name/no ORF	EH381271	protein modification /// ubiquitin-dependent protein catabolism /// ubiquitin cycle /// protein modification /// ubiquitin-dependent protein catabolism /// protein modification /// ubiquitin cycle	ubiquitin conjugating enzyme activity /// ubiquitin-protein ligase activity /// ligase activity /// enzyme binding /// ubiquitin conjugating enzyme activity /// ubiquitin-protein ligase activity /// enzyme binding /// ligase activity	ubiquitin ligase complex /// ubiquitin ligase complex	Ubiquitin mediated proteolysis /// Parkinson's disease /// Huntington's disease	www.genome.ad.jp/dbget-bin/show_pathway?MAP04120+6.3.2.19 /// www.genome.ad.jp/dbget-bin/show_pathway?MAP05020+6.3.2.19 /// www.genome.ad.jp/dbget-bin/show_pathway?MAP05040+6.3.2.19
N21-51.2_RC_at	Ube2r2	UBC3B,CDC34B,FLJ20419,MGC10481	ubiquitin-conjugating enzyme E2R 2	gene name/no ORF	EH381811	protein modification /// ubiquitin cycle /// protein modification /// ubiquitin cycle	ubiquitin conjugating enzyme activity /// ubiquitin-protein ligase activity /// ligase activity /// ubiquitin-protein ligase activity /// ligase activity	---	Proteasome_Degradation /// Proteasome_Degradation	www.genmapp.org/HTML_MAPPs/Mouse/Mm_Contributed_20051212/physiological_process-GenMAPP/Mm_Proteasome_Degradation/Mm_Proteasome_Degradation.htm /// www.genmapp.org/HTML_MAPPs/Mouse/Mm_Contributed_20051212/physiological_process-GenMAPP/Mm_Proteasome_Degradation/Mm_Proteasome_Degradation.htm
M03-41.1_RC_at	Ube3a	AS,ANCR,E6-AP,HPVE6A,EPVE6AP,FLJ26981	ubiquitin protein ligase E3A	gene name/no ORF	EH381222	protein modification /// ubiquitin-dependent protein catabolism /// ubiquitin cycle	ubiquitin-protein ligase activity /// protein binding /// ligase activity /// ubiquitin-protein ligase activity	intracellular /// nucleus /// cytosol /// nucleus	Ubiquitin mediated proteolysis /// Parkinson's disease /// Huntington's disease	www.genome.ad.jp/dbget-bin/show_pathway?MAP04120+6.3.2.19 /// www.genome.ad.jp/dbget-bin/show_pathway?MAP05020+6.3.2.19 /// www.genome.ad.jp/dbget-bin/show_pathway?MAP05040+6.3.2.19
D18-46.4_RC_at	UBL4A	GDX,UBL4,DXS254E	ubiquitin-like 4A	gene name/no ORF	EH382266	protein modification /// protein modification	small protein conjugating enzyme activity	---	---	---
E21-44.1_RC_at	Ubr1	JBS,MGC142065,MGC142067	ubiquitin protein ligase E3 component n-recognin 1	gene name/no ORF	EH381691	protein biosynthesis /// ubiquitin-dependent protein catabolism /// ubiquitin-dependent protein catabolism /// ubiquitin cycle /// ubiquitin cycle	structural constituent of ribosome /// ubiquitin conjugating enzyme activity /// ubiquitin-protein ligase activity /// protein binding /// zinc ion binding /// ligase activity /// metal ion binding /// ubiquitin-protein ligase activity	ubiquitin ligase complex /// proteasome complex (sensu Eukaryota) /// intracellular /// ribosome	---	---
D07-52.2_RC_s_at	Uck1	URK1,FLJ12255,RP11-334J6.5	uridine-cytidine kinase 1	gene name/no ORF	EH381901	biosynthesis	nucleotide binding /// uridine kinase activity /// ATP binding /// kinase activity /// transferase activity	---	Pyrimidine metabolism	www.genome.ad.jp/dbget-bin/show_pathway?MAP00240+2.7.1.48
K04-47.3_RC_at	UNG2	UDG2,FLJ22422	uracil-DNA glycosylase 2	gene name/no ORF	EH381794	regulation of progression through cell cycle /// carbohydrate metabolism /// base-excision repair /// DNA repair /// response to DNA damage stimulus	uracil DNA N-glycosylase activity /// hydrolase activity, acting on glycosyl bonds /// hydrolase activity	nucleus /// nucleoplasm	---	---
N18-53.4_RC_at	Usp10	UBPO,KIAA0190	ubiquitin specific peptidase 10	gene name/no ORF	EH382241	ubiquitin-dependent protein catabolism /// ubiquitin cycle	cysteine-type endopeptidase activity /// ubiquitin thiolesterase activity /// peptidase activity /// cysteine-type peptidase activity /// hydrolase activity	---	---	---
F03-41.2_RC_at	Utp11l	CGI94,CGI-94	UTP11-like, U3 small nucleolar ribonucleoprotein, (yeast)	gene name/no ORF	EH382784	rRNA processing /// induction of apoptosis /// nervous system development /// nerve growth factor receptor signaling pathway	protein binding	nucleus /// ribonucleoprotein complex /// extracellular space /// nucleus /// cytoplasm	---	---
J22-47.4_RC_s_at	Vamp1	SYB1,VAMP-1,DKFZp686H12131	vesicle-associated membrane protein 1	gene name/no ORF	EH380835	electron transport /// vesicle-mediated transport	electron carrier activity /// heme binding	membrane /// integral to membrane /// synaptosome /// synapse	---	---
P17-48.2_RC_at	Vamp3	CEB	vesicle-associated membrane protein 3	gene name/no ORF	EH382529	vesicle-mediated transport /// calcium ion-dependent exocytosis	---	membrane /// integral to membrane /// synaptosome /// synapse /// integral to membrane	---	---
D14-49.4_RC_at	VARSL	VARS2L,MGC138259	valyl-tRNA synthetase like	gene name/no ORF	EH382563	tRNA aminoacylation for protein translation /// valyl-tRNA aminoacylation /// DNA repair /// regulation of transcription, DNA-dependent /// protein biosynthesis /// transcription /// response to DNA damage stimulus /// DNA repair /// transcription from RNA polymerase II promoter	valine-tRNA ligase activity /// ATP binding /// aminoacyl-tRNA ligase activity /// RNA polymerase II transcription factor activity /// nucleotide binding /// ligase activity /// transcription factor activity	nucleus /// transcription factor TFIIH complex	RNA_transcription_Reactome /// RNA_transcription_Reactome /// RNA_transcription_Reactome /// RNA_transcription_Reactome /// RNA_transcription_Reactome /// RNA_transcription_Reactome /// RNA_transcription_Reactome	www.genmapp.org/HTML_MAPPs/Human/Hs_Contributed_20051123/cellular_process-GenMAPP/Hs_RNA_transcription_Reactome/Hs_RNA_transcription_Reactome.htm /// www.genmapp.org/HTML_MAPPs/Human/Hs_Contributed_20051123/cellular_process-GenMAPP/Hs_RNA_transcription_Reactome/Hs_RNA_transcription_Reactome.htm /// www.genmapp.org/HTML_MAPPs/Human/Hs_Contributed_20051123/cellular_process-GenMAPP/Hs_RNA_transcript…
D24-51.4_RC_at	Vat1	VATI,FLJ20230	vesicle amine transport protein 1 homolog (T californica)	gene name/no ORF	EH381563	---	zinc ion binding /// oxidoreductase activity	---	---	---
H02-45.4_RC_at	Vav2	null	Vav2 oncogene	gene name/no ORF	EH381622	intracellular signaling cascade /// small GTPase mediated signal transduction /// cell migration /// cell projection biogenesis /// lamellipodium biogenesis /// regulation of Rho protein signal transduction /// positive regulation of phosphoinositide 3-kinase activity	guanyl-nucleotide exchange factor activity /// Rho guanyl-nucleotide exchange factor activity /// epidermal growth factor receptor binding /// zinc ion binding /// diacylglycerol binding /// metal ion binding /// guanyl-nucleotide exchange factor activity	intracellular /// cytoplasm /// plasma membrane	Integrin-mediated_cell_adhesion_KEGG /// Integrin-mediated_cell_adhesion_KEGG	www.genmapp.org/HTML_MAPPs/Mouse/Mm_Contributed_20051212/cellular_process-GenMAPP/Mm_Integrin-mediated_cell_adhesion_KEGG/Mm_Integrin-mediated_cell_adhesion_KEGG.htm /// www.genmapp.org/HTML_MAPPs/Mouse/Mm_Contributed_20051212/cellular_process-GenMAPP/Mm_Integrin-mediated_cell_adhesion_KEGG/Mm_Integrin-mediated_cell_adhesion_KEGG.htm
L22-47.4_RC_at	Vav3	null	vav 3 oncogene	gene name/no ORF	EH381768	vesicle fusion /// integrin-mediated signaling pathway /// intracellular signaling cascade /// small GTPase mediated signal transduction /// cell migration /// cell projection biogenesis /// lamellipodium biogenesis /// regulation of Rho protein signal transduction /// regulation of GTPase activity /// positive regulation of phosphoinositide 3-kinase activity /// positive regulation of cell adhes…	guanyl-nucleotide exchange factor activity /// Rho guanyl-nucleotide exchange factor activity /// epidermal growth factor receptor binding /// zinc ion binding /// diacylglycerol binding /// Rac guanyl-nucleotide exchange factor activity /// metal ion binding /// guanyl-nucleotide exchange factor activity /// Rho guanyl-nucleotide exchange factor activity	intracellular /// cytoplasm /// plasma membrane	Integrin-mediated_cell_adhesion_KEGG /// Integrin-mediated_cell_adhesion_KEGG /// Integrin-mediated_cell_adhesion_KEGG /// Integrin-mediated_cell_adhesion_KEGG /// Integrin-mediated_cell_adhesion_KEGG	www.genmapp.org/HTML_MAPPs/Mouse/Mm_Contributed_20051212/cellular_process-GenMAPP/Mm_Integrin-mediated_cell_adhesion_KEGG/Mm_Integrin-mediated_cell_adhesion_KEGG.htm /// www.genmapp.org/HTML_MAPPs/Mouse/Mm_Contributed_20051212/cellular_process-GenMAPP/Mm_Integrin-mediated_cell_adhesion_KEGG/Mm_Integrin-mediated_cell_adhesion_KEGG.htm /// www.genmapp.org/HTML_MAPPs/Mouse/Mm_Contributed_20051212/ce…
J22-46.4_RC_s_at	Vbp1	PFD3,PFDN3,VBP-1	von Hippel-Lindau binding protein 1	gene name/no ORF	EH381382	protein folding /// protein folding	protein binding /// unfolded protein binding /// protein binding	nucleus /// cytoplasm /// prefoldin complex /// prefoldin complex	---	---
F13-45.2_RC_at	Vcl	MVCL	vinculin	gene name/no ORF	EH380988	cell adhesion /// metabolism /// lamellipodium biogenesis /// regulation of cell migration /// cell adhesion	actin binding /// structural molecule activity /// protein binding /// oxidoreductase activity /// protein binding /// protein binding	cytoskeleton /// intercellular junction /// adherens junction /// focal adhesion /// actin cytoskeleton /// costamere	Integrin-mediated_cell_adhesion_KEGG /// Integrin-mediated_cell_adhesion_KEGG	www.genmapp.org/HTML_MAPPs/Mouse/Mm_Contributed_20051212/cellular_process-GenMAPP/Mm_Integrin-mediated_cell_adhesion_KEGG/Mm_Integrin-mediated_cell_adhesion_KEGG.htm /// www.genmapp.org/HTML_MAPPs/Mouse/Mm_Contributed_20051212/cellular_process-GenMAPP/Mm_Integrin-mediated_cell_adhesion_KEGG/Mm_Integrin-mediated_cell_adhesion_KEGG.htm
H07-44.2_RC_at	Vdac1	PORIN,MGC111064,PORIN-31-HL	voltage-dependent anion channel 1	gene name/no ORF	EH381702	behavioral fear response /// transport /// ion transport /// anion transport /// apoptosis /// synaptic transmission /// nerve-nerve synaptic transmission /// learning	voltage-gated ion-selective channel activity /// porin activity	extracellular space /// mitochondrion /// mitochondrial outer membrane /// mitochondrial inner membrane /// membrane /// integral to membrane /// outer membrane /// mitochondrion	---	---
H02-53.4_RC_at	Vdac2	FLJ23841	voltage-dependent anion channel 2	gene name/no ORF	EH382634	transport /// ion transport /// anion transport	voltage-gated ion-selective channel activity /// porin activity /// voltage-gated anion channel porin activity	mitochondrion /// mitochondrial outer membrane /// mitochondrial inner membrane /// membrane /// integral to membrane /// outer membrane /// mitochondrion	---	---
E06-49.3_RC_at	Vps26a	HB58,VPS26,Hbeta58,FLJ12930	vacuolar protein sorting 26 homolog A (yeast)	gene name/no ORF	EH381566	transport /// intracellular protein transport /// protein transport /// retrograde transport, endosome to Golgi /// retrograde transport, endosome to Golgi	protein binding /// protein transporter activity	endosome /// membrane /// cytosol	---	---
P15-49.2_RC_at	Vps28	MGC60323	vacuolar protein sorting 28 (yeast)	gene name/no ORF	EH381115	transport /// protein transport	protein binding /// protein binding	endosome /// cytosol	---	---
C05-49.1_RC_at	Vps39	TLP,hVam6p,KIAA0770	vacuolar protein sorting 39 (yeast)	gene name/no ORF	EH382545	transport /// protein transport	small GTPase regulator activity /// protein binding	---	---	---
F22-46.4_RC_at	Vps41	HVSP41	vacuolar protein sorting 41 (yeast)	gene name/no ORF	EH381302	ubiquitin cycle /// microtubule-based movement	structural molecule activity /// protein binding /// microtubule binding /// zinc ion binding /// metal ion binding /// binding /// protein binding	early endosome /// late endosome /// microtubule /// coated pit	---	---
O12-46.3_RC_at	Vrk2	null	vaccinia related kinase 2	gene name/no ORF	EH381627	protein amino acid phosphorylation /// protein amino acid autophosphorylation /// protein amino acid phosphorylation	nucleotide binding /// protein kinase activity /// protein serine/threonine kinase activity /// ATP binding /// kinase activity /// transferase activity /// protein serine/threonine kinase activity	membrane fraction /// endoplasmic reticulum /// membrane /// integral to membrane	---	---
C15-52.1_RC_x_at	Wif1	WIF-1	Wnt inhibitory factor 1	gene name/no ORF	EH381347	development /// Wnt receptor signaling pathway /// negative regulation of Wnt receptor signaling pathway	protein-tyrosine kinase activity /// Wnt-protein binding	extracellular space /// membrane /// integral to membrane	---	---
C08-48.3_RC_s_at	Wnk2	PRKWNK2,KIAA1760,NY-CO-43,SDCCAG43,P/OKcl.13	WNK lysine deficient protein kinase 2	gene name/no ORF	EH380899	protein amino acid phosphorylation	nucleotide binding /// protein kinase activity /// protein serine/threonine kinase activity /// ATP binding /// kinase activity /// transferase activity	---	---	---
O17-51.1_RC_at	Xpc	XP3,XPCC	xeroderma pigmentosum, complementation group C	gene name/no ORF	EH380806	DNA repair /// nucleotide-excision repair /// nucleotide-excision repair /// response to DNA damage stimulus /// intra-S DNA damage checkpoint /// DNA repair /// nucleotide-excision repair	DNA binding /// damaged DNA binding	nucleus /// nucleus	---	---
I14-43.3_RC_at	Xylt2	XT2,XT-II,xylT-II	xylosyltransferase II	gene name/no ORF	EH382170	---	acetylglucosaminyltransferase activity /// transferase activity /// transferase activity, transferring glycosyl groups /// protein xylosyltransferase activity	endoplasmic reticulum /// membrane /// integral to membrane	Chondroitin sulfate biosynthesis /// Glycan structures - biosynthesis 1	www.genome.ad.jp/dbget-bin/show_pathway?MAP00532+2.4.2.26 /// www.genome.ad.jp/dbget-bin/show_pathway?MAP01030+2.4.2.26
C06-46.3_RC_at	Yeats4	YAF9,GAS41,NUBI-1,4930573H17Rik,B230215M10Rik	YEATS domain containing 4	gene name/no ORF	EH381827	regulation of cell growth /// transcription /// regulation of transcription, DNA-dependent /// chromatin modification /// regulation of transcription, DNA-dependent	protein binding	nucleus /// nucleoplasm /// nucleus	---	---
D18-43.4_RC_at	Ywhab	HS1,GW128,KCIP-1	tyrosine 3-monooxygenase/tryptophan 5-monooxygenase activation protein, beta polypeptide	gene name/no ORF	EH382199	protein targeting	protein binding /// protein domain specific binding /// protein domain specific binding	---	Calcium_regulation_in_cardiac_cells /// Smooth_muscle_contraction	www.genmapp.org/HTML_MAPPs/Mouse/Mm_Contributed_20051212/physiological_process-GenMAPP/Mm_Calcium_regulation_in_cardiac_cells/Mm_Calcium_regulation_in_cardiac_cells.htm /// www.genmapp.org/HTML_MAPPs/Mouse/Mm_Contributed_20051212/physiological_process-GenMAPP/Mm_Smooth_muscle_contraction/Mm_Smooth_muscle_contraction.htm
E14-52.3_RC_s_at	Ywhag	14-3-3GAMMA	3-monooxygenase/tryptophan 5-monooxygenase activation protein, gamma polypeptide	gene name/no ORF	EH381599	protein targeting /// signal transduction /// intracellular signaling cascade /// negative regulation of protein kinase activity /// cytoskeleton organization and biogenesis /// regulation of mitosis /// regulation of signal transduction /// negative regulation of apoptosis /// regulation of neuron differentiation /// regulation of synaptic plasticity	protein kinase C binding /// enzyme activator activity /// protein domain specific binding /// actin binding /// protein kinase C binding /// insulin-like growth factor receptor binding /// protein binding /// protein kinase C inhibitor activity /// protein homodimerization activity /// protein domain specific binding	cytoplasm	---	---
C08-40.3_RC_s_at	Ywhaq	1C5,HS1	tyrosine 3-monooxygenase/tryptophan 5-monooxygenase activation protein, theta polypeptide	gene name/no ORF	EH380745	protein targeting /// signal transduction /// small GTPase mediated signal transduction	protein domain specific binding /// protein domain specific binding	---	---	---
B05-53.2_RC_at	Ywhaz	KCIP-1,MGC111427,MGC126532,MGC138156	tyrosine 3-monooxygenase/tryptophan 5-monooxygenase activation protein, zeta polypeptide	gene name/no ORF	EH381104	protein targeting	monooxygenase activity /// protein domain specific binding /// protein binding /// protein domain specific binding	nucleus /// mitochondrion	---	---
P19-48.2_RC_s_at	Zbtb1	KIAA0997	zinc finger and BTB domain containing 1	gene name/no ORF	EH381625	transcription /// regulation of transcription, DNA-dependent	nucleic acid binding /// DNA binding /// protein binding /// zinc ion binding /// metal ion binding /// protein binding	intracellular /// nucleus	---	---
A12-45.3_RC_at	Zbtb33	ZNF348,ZNF-kaiso	zinc finger and BTB domain containing 33	gene name/no ORF	EH381172	transcription /// regulation of transcription, DNA-dependent /// Wnt receptor signaling pathway /// transcription	nucleic acid binding /// DNA binding /// protein binding /// protein binding /// zinc ion binding /// metal ion binding /// protein binding	intracellular /// nucleus /// nucleus	---	---
H11-41.2_RC_x_at	Zcchc10	FLJ20094	zinc finger, CCHC domain containing 10	gene name/no ORF	EH382528	---	nucleic acid binding /// zinc ion binding /// metal ion binding /// nucleic acid binding	---	---	---
J09-53.2_RC_s_at	Zfand5	ZA20D2,ZNF216,ZFAND5A	zinc finger, AN1-type domain 5	gene name/no ORF	EH381056	---	nucleic acid binding /// DNA binding /// zinc ion binding /// metal ion binding	---	---	---
P01-52.2_RC_at	Zfp1	ZNF475,FLJ34243	zinc finger protein 1	gene name/no ORF	EH381868	transcription /// regulation of transcription, DNA-dependent	nucleic acid binding /// DNA binding /// zinc ion binding /// metal ion binding	intracellular /// nucleus	---	---
A19-48.1_RC_at	Zfp161	ZF5,ZBTB14,ZNF478,MGC126126	zinc finger protein 161	gene name/no ORF	EH382599	transcription /// regulation of transcription, DNA-dependent /// regulation of transcription, DNA-dependent	nucleic acid binding /// DNA binding /// protein binding /// zinc ion binding /// metal ion binding /// DNA binding /// protein binding	intracellular /// nucleus /// nucleus	---	---
D12-52.4_RC_at	Zfp91	PZF,FKSG11,ZNF757	zinc finger protein 91	gene name/no ORF	EH382206	transcription /// regulation of transcription, DNA-dependent /// positive regulation of cell proliferation /// muscle morphogenesis /// neuron development /// positive regulation of tyrosine phosphorylation of Stat3 protein /// negative regulation of photoreceptor cell differentiation /// regulation of retinal programmed cell death /// development /// nervous system development /// cell different…	nucleic acid binding /// DNA binding /// zinc ion binding /// metal ion binding /// growth factor activity	intracellular /// nucleus /// extracellular space /// cytoplasm	---	---
J12-44.4_RC_s_at	Zfpm2	DIH3,FOG2,ZNF89B,hFOG-2,MGC129663,MGC129664	zinc finger protein, multitype 2	gene name/no ORF	EH381753	negative regulation of transcription from RNA polymerase II promoter /// transcription /// regulation of transcription, DNA-dependent /// positive regulation of transcription from RNA polymerase II promoter	nucleic acid binding /// DNA binding /// transcription corepressor activity /// zinc ion binding /// metal ion binding	intracellular /// nucleus /// cytoplasm /// nucleus	---	---
C24-40.3_RC_at	Zfr	null	zinc finger RNA binding protein	gene name/no ORF	EH382600	---	nucleic acid binding /// zinc ion binding /// metal ion binding	intracellular /// nucleus	Circadian_Exercise /// Circadian_Exercise /// Circadian_Exercise /// Circadian_Exercise /// Circadian_Exercise	www.genmapp.org/HTML_MAPPs/Mouse/Mm_Contributed_20051212/physiological_process-GenMAPP/Mm_Circadian_Exercise/Mm_Circadian_Exercise.htm /// www.genmapp.org/HTML_MAPPs/Mouse/Mm_Contributed_20051212/physiological_process-GenMAPP/Mm_Circadian_Exercise/Mm_Circadian_Exercise.htm /// www.genmapp.org/HTML_MAPPs/Mouse/Mm_Contributed_20051212/physiological_process-GenMAPP/Mm_Circadian_Exercise/Mm_Circadian…
D11-44.2_RC_at	ZFYVE1	DFCP1,TAFF1,ZNFN2A1,KIAA1589	zinc finger, FYVE domain containing 1	gene name/no ORF	EH381893	vesicle-mediated transport	phosphatidylinositol binding /// phosphatidylinositol-3,4,5-triphosphate binding /// zinc ion binding /// phosphatidylinositol-3,4-bisphosphate binding /// metal ion binding /// zinc ion binding	endoplasmic reticulum /// Golgi stack /// perinuclear region	---	---
J04-44.4_RC_s_at	Zfyve21	MGC2550	zinc finger, FYVE domain containing 21	gene name/no ORF	EH381817	---	zinc ion binding /// metal ion binding /// zinc ion binding	---	---	---
B10-53.4_RC_at	Zmpste24	MADB,FACE1,STE24,FACE-1,Ste24p,FLJ14968	zinc metallopeptidase, STE24 homolog (S. cerevisiae)	gene name/no ORF	EH382101	proteolysis /// nuclear membrane organization and biogenesis /// nuclear membrane organization and biogenesis /// prenylated protein catabolism	metalloendopeptidase activity /// metalloendopeptidase activity /// peptidase activity /// metallopeptidase activity /// zinc ion binding /// hydrolase activity /// metal ion binding /// metalloendopeptidase activity	membrane fraction /// endoplasmic reticulum /// membrane /// integral to membrane	---	---
I10-53.3_RC_at	ZNF12	KOX3,HZF11,GIOT-3,ZNF325	zinc finger protein 12	gene name/no ORF	EH381263	transcription /// regulation of transcription, DNA-dependent	nucleic acid binding /// DNA binding /// zinc ion binding /// metal ion binding	intracellular /// nucleus	---	---
K19-52.1_RC_s_at	ZNF207	DKFZp761N202	zinc finger protein 207	gene name/no ORF	EH382618	regulation of transcription, DNA-dependent	transcription factor activity /// zinc ion binding /// metal ion binding /// nucleic acid binding /// DNA binding /// zinc ion binding	intracellular /// nucleus /// nucleus	---	---
P21-44.2_RC_at	ZNF212	ZNF182,MGC9707,ZNFC150,C2H2-150	zinc finger protein 212	gene name/no ORF	EH382719	transcription /// regulation of transcription, DNA-dependent /// regulation of transcription, DNA-dependent	DNA binding /// zinc ion binding /// metal ion binding /// nucleic acid binding /// DNA binding /// binding /// zinc ion binding	intracellular /// nucleus /// nucleus	---	---
M10-46.3_RC_at	ZNF313	RNF114	zinc finger protein 313 /// zinc finger protein 313	gene name/no ORF	EH381486	spermatogenesis /// cell differentiation /// development	nucleic acid binding /// protein binding /// zinc ion binding /// metal ion binding	intracellular	---	---
L17-52.2_RC_at	ZNF346	JAZ,Zfp346,DKFZp547M223	zinc finger protein 346	gene name/no ORF	EH381765	RNA processing /// apoptosis	double-stranded RNA binding /// zinc ion binding /// metal ion binding /// nucleic acid binding /// RNA binding	intracellular /// nucleus /// nucleolus /// nucleus	---	---
L11-50.2_RC_at	ZNF398	P51,P71,ZER6,KIAA1339	Zinc finger protein 398	gene name/no ORF	EH380957	transcription /// regulation of transcription, DNA-dependent /// regulation of transcription, DNA-dependent /// regulation of transcription, DNA-dependent	DNA binding /// zinc ion binding /// transcriptional activator activity /// metal ion binding /// nucleic acid binding /// binding /// transcriptional repressor activity /// DNA binding /// zinc ion binding	intracellular /// nucleus /// nucleus	---	---
B19-43.2_RC_at	ZNF408	FLJ12827	zinc finger protein 408	gene name/no ORF	EH382029	transcription /// regulation of transcription, DNA-dependent	DNA binding /// zinc ion binding /// identical protein binding /// metal ion binding /// protein binding /// nucleic acid binding	intracellular /// nucleus	---	---
E08-41.3_RC_at	ZNF488	FLJ32104	zinc finger protein 488	gene name/no ORF	EH382291	transcription /// regulation of transcription, DNA-dependent	DNA binding /// zinc ion binding /// metal ion binding /// nucleic acid binding	intracellular /// nucleus	---	---
C06-47.3_RC_at	ZNF500	null	zinc finger protein 500	gene name/no ORF	EH382178	transcription /// regulation of transcription, DNA-dependent	nucleic acid binding /// transcription factor activity /// zinc ion binding /// metal ion binding /// DNA binding	intracellular /// nucleus	---	---
A05-49.1_RC_at	ZNF572	FLJ38002	zinc finger protein 572	gene name/no ORF	EH382218	---	nucleic acid binding /// zinc ion binding /// metal ion binding	intracellular /// nucleus	---	---
A08-49.3_RC_at	ZNF582	FLJ30927	zinc finger protein 582	gene name/no ORF	EH382841	transcription /// regulation of transcription, DNA-dependent	DNA binding /// zinc ion binding /// metal ion binding /// nucleic acid binding	intracellular /// nucleus	---	---
P18-53.4_RC_at	ZNF76	ZNF523,Zfp523,D6S229E	zinc finger protein 76 (expressed in testis)	gene name/no ORF	EH381267	transcription /// regulation of transcription from RNA polymerase II promoter /// regulation of transcription from RNA polymerase III promoter /// regulation of transcription, DNA-dependent	DNA binding /// zinc ion binding /// metal ion binding /// nucleic acid binding	intracellular /// nucleus	---	---
H09-49.2_RC_s_at	Zswim6	null	zinc finger, SWIM domain containing 6	gene name/no ORF	EH382710	---	zinc ion binding /// metal ion binding	---	---	---
B22-46.4_RC_s_at		GW182,TNRC6,CAGH26,KIAA1460,MGC75384,DKFZp666E117		gene name/no ORF	EH382343
D07-49.2_RC_at		MGC120552		gene name/no ORF	EH382797
E20-48.3_RC_at		null		gene name/no ORF	EH382522
I14-44.3_RC_s_at		HHGP,FLJ11888		gene name/no ORF	EH381425
N19-44.2_RC_at		FLJ35993		gene name/no ORF	EH382635
G03-42.1_RC_at	Aars	null	alanyl-tRNA synthetase	gene name/ORF	EF215308	protein biosynthesis /// alanyl-tRNA aminoacylation	nucleotide binding /// nucleic acid binding /// aminoacyl-tRNA ligase activity /// alanine-tRNA ligase activity /// ATP binding /// ligase activity	---	Alanine and aspartate metabolism /// Aminoacyl-tRNA biosynthesis	www.genome.ad.jp/dbget-bin/show_pathway?MAP00252+6.1.1.7 /// www.genome.ad.jp/dbget-bin/show_pathway?MAP00970+6.1.1.7
N02-50.4_RC_at	Abca7	ABCX,ABCA-SSN,FLJ40025	ATP-binding cassette, sub-family A (ABC1), member 7	gene name/ORF	EF214948	---	nucleotide binding /// ATP binding /// nucleotide binding /// ATPase activity /// nucleoside-triphosphatase activity	membrane	---	---
P15-52.2_RC_s_at	Acat2	null	acetyl-Coenzyme A acetyltransferase 2	gene name/ORF	EF215419	---	acetyl-CoA C-acetyltransferase activity /// acyltransferase activity /// transferase activity	---	Fatty acid metabolism /// Synthesis and degradation of ketone bodies /// Valine, leucine and isoleucine degradation /// Lysine degradation /// Tryptophan metabolism /// Pyruvate metabolism /// Benzoate degradation via CoA ligation /// Propanoate metabolism /// Butanoate metabolism /// Two-component system - General	www.genome.ad.jp/dbget-bin/show_pathway?MAP00071+2.3.1.9 /// www.genome.ad.jp/dbget-bin/show_pathway?MAP00072+2.3.1.9 /// www.genome.ad.jp/dbget-bin/show_pathway?MAP00280+2.3.1.9 /// www.genome.ad.jp/dbget-bin/show_pathway?MAP00310+2.3.1.9 /// www.genome.ad.jp/dbget-bin/show_pathway?MAP00380+2.3.1.9 /// www.genome.ad.jp/dbget-bin/show_pathway?MAP00620+2.3.1.9 /// www.genome.ad.jp/dbget-bin/show_p…
L20-40.4_RC_at	Aco1	IRP1,IREB1,IREBP	aconitase 1	gene name/ORF	EF215389	tricarboxylic acid cycle /// regulation of translation /// iron ion homeostasis /// metabolism	RNA binding /// aconitate hydratase activity /// iron ion binding /// lyase activity /// hydro-lyase activity /// iron-responsive element binding /// metal ion binding /// iron-sulfur cluster binding /// 4 iron, 4 sulfur cluster binding	cytoplasm	mRNA_processing_binding_Reactome	www.genmapp.org/HTML_MAPPs/Mouse/Mm_Contributed_20051212/cellular_process-GenMAPP/Mm_mRNA_processing_binding_Reactome/Mm_mRNA_processing_binding_Reactome.htm
F11-50.2_RC_at	Acot7	ACT,ACH1,BACH,LACH,LACH1,hBACH,CTE-II,MGC1126,RP1-120G22.10	acyl-CoA thioesterase 7	gene name/ORF	EF214889	fatty acid metabolism /// fatty acid catabolism	catalytic activity /// serine esterase activity /// CoA hydrolase activity /// palmitoyl-CoA hydrolase activity /// palmitoyl-CoA hydrolase activity /// hydrolase activity /// serine esterase activity /// palmitoyl-CoA hydrolase activity	cytosol	---	---
J03-52.2_RC_at	Actn1	FLJ40884	actinin, alpha 1	gene name/ORF	EF214887	actin filament bundle formation /// negative regulation of transcription /// cortical cytoskeleton organization and biogenesis	actin binding /// calcium ion binding /// protein binding /// actin filament binding /// transcription corepressor activity /// actin binding /// calcium ion binding /// protein homodimerization activity	cytoskeleton /// actin cytoskeleton /// Z disc /// nucleus /// stress fiber /// focal adhesion /// cortical cytoskeleton /// dense core granule /// secretory granule	Integrin-mediated_cell_adhesion_KEGG /// Integrin-mediated_cell_adhesion_KEGG /// Integrin-mediated_cell_adhesion_KEGG	www.genmapp.org/HTML_MAPPs/Mouse/Mm_Contributed_20051212/cellular_process-GenMAPP/Mm_Integrin-mediated_cell_adhesion_KEGG/Mm_Integrin-mediated_cell_adhesion_KEGG.htm /// www.genmapp.org/HTML_MAPPs/Mouse/Mm_Contributed_20051212/cellular_process-GenMAPP/Mm_Integrin-mediated_cell_adhesion_KEGG/Mm_Integrin-mediated_cell_adhesion_KEGG.htm /// www.genmapp.org/HTML_MAPPs/Mouse/Mm_Contributed_20051212/ce…
[truncated: 606 more rows]
