# Supplementary material for: Development of the first marmoset-specific DNA microarray (EUMAMA): a new genetic tool for large-scale expression profiling in a non-human primate
Source: BMC Genomics. 2007 Jun 25;8:190. doi: 10.1186/1471-2164-8-190 (PMC1929077; doi:10.1186/1471-2164-8-190)
Supplement: Additional file 3 — Overview of tissue-specific expression profiles. Excel file showing hybridisation signals and detection calls for all tissues tested on the array. From left to right the Probe set ID on the marmoset array, the corresponding gene symbol (if known) and gene symbol aliases as well as the gene title are indicated. In the next columns the signals and the corresponding detection calls are listed for each tissues and finally a string of all detection calls is listed to facilitate identification of transcripts with a tissue-specific pattern of expression. [file 1471-2164-8-190-S3.xls]

## Sheet: EUMAMA
Probe Set ID	Gene Symbol	Aliases gene symbol	Gene Title	Aorta_Signal	Aorta_Call	Kidney_Signal	Kidney_Call	Ovary_Signal	Ovary_Call	Testis_Signal	Testis_Call	Hippocampus_Signal	Hippocampus_Call	Cortex_Signal	Cortex_Call	Liver_Signal	Liver_Call	Muscle_Signal	Muscle_Call	Fat_Signal	Fat_Call	Total_Call	Expression pattern
A06-47.3_RC_at				1.1	A	1.4	A	0.6	A	0.4	A	6.3	A	0.2	A	1	A	1.1	A	0.3	A	AAAAAAAAA
A15-42.1_RC_at				4.9	A	1.5	A	6.4	A	6.5	A	5.5	A	6.6	A	7.2	A	4.5	A	3.1	A	AAAAAAAAA
A18-40.3_RC_at				0.3	A	4.6	A	0.2	A	4.4	A	4.6	A	7.1	A	0.7	A	5.8	A	1.3	A	AAAAAAAAA
A18-53.3_RC_at				1.3	A	1.9	A	0.3	A	1.8	A	1.4	A	6.6	A	3.6	A	1.1	A	0.7	A	AAAAAAAAA
A23-54.1_RC_s_at				1.8	A	2.2	A	0.6	A	2.1	A	0.5	A	1.1	A	1.2	A	1.6	A	0.3	A	AAAAAAAAA
AB097501_at			CD34 mRNA, complete cds	84.1	A	15.7	A	45.7	A	4.5	A	2.4	A	2.4	A	5.6	A	1.5	A	1.9	A	AAAAAAAAA
AB097502_at			c-kit mRNA, complete cds	0.3	A	5.6	A	3	A	6.6	A	4	A	2.5	A	0.4	A	0.4	A	0.5	A	AAAAAAAAA
AF321384_at			gamma1-globin gene, complete cds	3.7	A	0.4	A	0.4	A	0.4	A	1	A	8.2	A	9.6	A	0.7	A	1.4	A	AAAAAAAAA
AF344844_s_at			CD154 protein mRNA, complete cds	3.2	A	8.5	A	0.8	A	11.2	A	7.2	A	3.9	A	7.2	A	4.9	A	1.5	A	AAAAAAAAA
AF393816_s_at			estrogen receptor beta 2 (ERBeta2) mRNA, complete cds	1.7	A	8.5	A	4.8	A	5.6	A	1.8	A	0.9	A	0.9	A	1.4	A	0.4	A	AAAAAAAAA
AF452614_at			chemokine receptor CCR5 mRNA, complete cds	1.2	A	2.5	A	10.1	A	2.3	A	1.4	A	4.5	A	4.9	A	8.8	A	5.2	A	AAAAAAAAA
AJ488165_s_at			TWIST gene for twist transcription factor	18.6	A	4.1	A	9.5	A	15.6	A	28.1	A	13.5	A	8.2	A	4.4	A	5.8	A	AAAAAAAAA
AJ489810_at			ghlp5 gene for growth hormone-like protein 5, exons 1-5	0.4	A	2.2	A	7.5	A	5.2	A	6.9	A	3.5	A	0.9	A	0.8	A	0.4	A	AAAAAAAAA
AJ489811_at			ghlp6 gene for growth hormone-like protein 6, exons 1-5	20.4	A	36.2	A	104	A	10.7	A	7.7	A	7.6	A	25.1	A	43.8	A	20.7	A	AAAAAAAAA
AY082602_s_at			P450 2D mRNA, complete cds	4.2	A	0.4	A	0.9	A	1	A	0.6	A	0.2	A	13	A	0.4	A	0.5	A	AAAAAAAAA
AY205120_at			isolate 292 melanocortin-1 receptor (MC1R) gene, complete cds	26.4	A	19.7	A	53.4	A	38.8	A	6.3	A	52.2	A	18.1	A	51.4	A	6	A	AAAAAAAAA
B03-49.2_RC_at				1	A	2.4	A	0.8	A	2.6	A	1	A	0.8	A	1.3	A	0.9	A	1	A	AAAAAAAAA
B17-54.2_RC_s_at				1	A	2.6	A	3.5	A	0.8	A	6.5	A	3.5	A	0.6	A	1.3	A	0.6	A	AAAAAAAAA
B18-47.4_RC_at				0.5	A	0.6	A	6.2	A	6.3	A	7.5	A	7.8	A	11.1	A	11.5	A	0.9	A	AAAAAAAAA
B19-43.2_RC_at	ZNF408	FLJ12827	zinc finger protein 408	4.3	A	1.1	A	3.9	A	15.8	A	19.2	A	18.5	A	3.7	A	10.8	A	12.1	A	AAAAAAAAA
C06-51.3_RC_at				25.6	A	2.6	A	1.1	A	2.7	A	33.3	A	33.3	A	1.6	A	11.9	A	9.8	A	AAAAAAAAA
C07-44.1_RC_at	Homer3	HOMER-3	homer homolog 3 (Drosophila)	28.7	A	18.4	A	39.6	A	17.6	A	24	A	6.4	A	8.7	A	15.2	A	3.1	A	AAAAAAAAA
C14-51.3_RC_at				0.8	A	9.2	A	6	A	0.3	A	5.7	A	1.7	A	1	A	0.2	A	0.2	A	AAAAAAAAA
C23-51.1_RC_at	Klf16	DRRF,BTEB4,NSLP2	Kruppel-like factor 16	33.5	A	16.2	A	14.4	A	32.9	A	34.4	A	35.5	A	2.4	A	2.3	A	7.7	A	AAAAAAAAA
C24-40.3_RC_at	Zfr	null	zinc finger RNA binding protein	5.8	A	5.2	A	0.7	A	5.7	A	6.9	A	0.9	A	0.3	A	0.6	A	0.4	A	AAAAAAAAA
D11-52.2_RC_at	Pex16	null	peroxisome biogenesis factor 16	1.5	A	3.6	A	2	A	1.4	A	1.4	A	1.3	A	18.8	A	2.3	A	0.6	A	AAAAAAAAA
D14-48.4_RC_at				3.5	A	9.5	A	3	A	7.1	A	12.1	A	5.7	A	0.9	A	0.7	A	1.6	A	AAAAAAAAA
E03-46.1_RC_at	RALGPS1	RALGEF2,KIAA0351,RALGPS1A,RP13-225O21.1	Ral GEF with PH domain and SH3 binding motif 1	2.6	A	6.9	A	6.8	A	8.1	A	0.7	A	4.4	A	12.6	A	0.7	A	1.3	A	AAAAAAAAA
E05-46.1_RC_at	Cntn4	AXCAM,BIG-2,CNTN4A,MGC33615	contactin 4	0.3	A	0.6	A	0.7	A	1.2	A	2.2	A	5.2	A	3.2	A	0.4	A	0.4	A	AAAAAAAAA
E06-45.3_RC_at	Tnrc6a	CAGH4,CELF3,ERDA4,BRUNOL1,MGC57297	trinucleotide repeat containing 6a	2.8	A	1.4	A	2.9	A	2	A	0.4	A	7	A	3.8	A	0.2	A	1.6	A	AAAAAAAAA
E08-41.3_RC_at	ZNF488	FLJ32104	zinc finger protein 488	1.8	A	3.1	A	0.3	A	9.5	A	50.4	A	43	A	2.3	A	1.9	A	0.8	A	AAAAAAAAA
E16-47.3_RC_at				3.5	A	1	A	4	A	9.8	A	10.1	A	9.1	A	5.2	A	1.7	A	0.6	A	AAAAAAAAA
E20-42.3_RC_at	Baiap2	BAP2,IRSP53	brain-specific angiogenesis inhibitor 1-associated protein 2	6.7	A	1.2	A	16.1	A	13.8	A	28.8	A	18.3	A	12.8	A	42.4	A	13.3	A	AAAAAAAAA
E23-45.1_RC_at	Eif5b	IF2,FLJ10524,KIAA0741,DKFZp434I036	eukaryotic translation initiation factor 5B	17.1	A	21.8	A	26.4	A	30	A	34.2	A	17.9	A	24.1	A	4.4	A	14.4	A	AAAAAAAAA
F05-42.2_RC_at	Pura	PUR1,PURALPHA,PUR-ALPHA	purine rich element binding protein A	0.3	A	0.3	A	0.6	A	0.3	A	0.3	A	0.5	A	0.8	A	0.9	A	0.3	A	AAAAAAAAA
F05-46.2_RC_at				4.7	A	6.1	A	3.5	A	0.8	A	0.2	A	7.6	A	4.4	A	0.5	A	3.8	A	AAAAAAAAA
F06-53.4_RC_at				16.9	A	1.8	A	3	A	16.3	A	8.3	A	24.5	A	2.8	A	2.3	A	9.9	A	AAAAAAAAA
F08-44.4_RC_at	C17orf62	MGC4368,FLJ90469	chromosome 17 open reading frame 62	26.8	A	54.1	A	39.4	A	11.4	A	36.6	A	28	A	29.5	A	13.5	A	12.5	A	AAAAAAAAA
F16-48.4_RC_at	Trpc4	TRP4,HTRP4,MGC119570,MGC119571,MGC119572,MGC119573	transient receptor potential cation channel, subfamily C, member 4	0.5	A	1.4	A	4.8	A	0.9	A	14.5	A	5.9	A	1	A	2.9	A	0.5	A	AAAAAAAAA
F23-54.2_RC_at	Rcc1	CHC1,RCC1-I	regulator of chromosome condensation 1	2.5	A	3	A	19.1	A	17.6	A	0.5	A	1.8	A	0.7	A	5.3	A	8.7	A	AAAAAAAAA
F24-40.4_RC_at				0.4	A	9.6	A	6.2	A	1.6	A	7.1	A	9	A	4.6	A	6	A	3	A	AAAAAAAAA
G18-51.3_RC_at	SLC39A12	FLJ30499,MGC43205,MGC51099,bA570F3.1	solute carrier family 39 (zinc transporter), member 12	71.4	A	32.9	A	32.3	A	96.5	A	28.1	A	34	A	6	A	96.1	A	13.5	A	AAAAAAAAA
G18-53.3_RC_at				4.3	A	0.2	A	1.4	A	5.7	A	0.3	A	1.3	A	8.1	A	0.7	A	6	A	AAAAAAAAA
H06-43.4_RC_at	NAV2	HELAD1,RAINB1,POMFIL2,FLJ10633,FLJ11030,FLJ23707,KIAA1419,STEERIN2	neuron navigator 2	24.1	A	1.6	A	0.7	A	2.3	A	23.9	A	2.8	A	1	A	2.3	A	1.8	A	AAAAAAAAA
H07-46.2_RC_at				7	A	0.5	A	4.5	A	7.8	A	16	A	8.2	A	2.3	A	8	A	1	A	AAAAAAAAA
H12-43.4_RC_at				1.4	A	4.9	A	1.3	A	5	A	9.1	A	4.6	A	3.4	A	1.2	A	7.5	A	AAAAAAAAA
H15-44.2_RC_at	Phf2	GRC5,KIAA0662	PHD finger protein 2	0.4	A	0.4	A	2.2	A	0.3	A	7.4	A	0.6	A	4.4	A	2.3	A	2.2	A	AAAAAAAAA
H21-52.2_RC_at				0.7	A	1	A	2.9	A	0.7	A	1.4	A	1.4	A	0.5	A	3	A	1	A	AAAAAAAAA
I10-52.3_RC_at	Map4k5	KHS,GCKR,KHS1,MAPKKKK5	mitogen-activated protein kinase kinase kinase kinase 5	0.2	A	0.4	A	1.2	A	0.5	A	8.5	A	12.7	A	3.7	A	1.1	A	1.3	A	AAAAAAAAA
I13-47.1_RC_at				7.1	A	2.4	A	0.4	A	5	A	7.4	A	3	A	1.3	A	4.9	A	1.4	A	AAAAAAAAA
I17-43.1_RC_at	CPNE7	MGC34192	copine VII	5.7	A	9.4	A	29.7	A	5.9	A	15.2	A	47.7	A	5.5	A	27.9	A	3.4	A	AAAAAAAAA
I18-47.3_RC_at				10.7	A	18	A	13.3	A	28.7	A	23.1	A	9.6	A	10.7	A	19.2	A	22.2	A	AAAAAAAAA
I22-52.3_RC_at				25.7	A	20.3	A	21.8	A	9.3	A	16.4	A	14.2	A	16.9	A	11.5	A	3.2	A	AAAAAAAAA
I23-42.1_RC_at				3.8	A	1.2	A	0.8	A	9.8	A	3.9	A	1.6	A	23.3	A	0.6	A	0.4	A	AAAAAAAAA
J16-47.4_RC_at	Egfl9	MGC2487,MGC111055	EGF-like-domain, multiple 9	5	A	8.4	A	38.4	A	15.6	A	80.4	A	24.9	A	3.6	A	4.8	A	2.6	A	AAAAAAAAA
J18-50.4_RC_at	Samd11	MGC45873	sterile alpha motif domain containing 11	11.8	A	25.2	A	5.1	A	22.2	A	22.5	A	29.7	A	28.4	A	20.8	A	22.6	A	AAAAAAAAA
J22-48.4_RC_s_at	Ccdc106	ZNF581,HSU79303	coiled-coil domain containing 106	12.1	A	25.8	A	18.4	A	30	A	52.1	A	28.5	A	15.2	A	2.5	A	1.1	A	AAAAAAAAA
K03-48.1_RC_at	Crsp9	MED7,CRSP33,MGC12284	cofactor required for Sp1 transcriptional activation, subunit 9	1.2	A	7.5	A	11.9	A	5.2	A	11.2	A	3.1	A	12.5	A	8.5	A	3.5	A	AAAAAAAAA
K05-42.1_RC_at				6.8	A	11.4	A	9.8	A	9	A	23.5	A	20.6	A	20	A	2.6	A	19.4	A	AAAAAAAAA
K07-50.1_RC_at	Top3b	null	topoisomerase (DNA) III beta	7.3	A	27.6	A	18	A	21.3	A	22.7	A	30.1	A	7.5	A	8.8	A	32.9	A	AAAAAAAAA
K11-50.1_RC_at				5.5	A	0.3	A	1.2	A	7.7	A	2.7	A	1.1	A	0.8	A	3.2	A	0.5	A	AAAAAAAAA
L03-46.2_RC_at				0.7	A	0.9	A	2.6	A	6.8	A	2.1	A	4.1	A	0.3	A	0.6	A	4.5	A	AAAAAAAAA
L04-47.4_RC_at	Atg7	GSA7,APG7L	autophagy-related 7 (yeast)	9.4	A	11.8	A	11.7	A	45.7	A	32.1	A	24.5	A	38.4	A	20.3	A	29.7	A	AAAAAAAAA
L04-53.4_RC_s_at				11	A	7.4	A	12.7	A	2.3	A	21.1	A	15.1	A	6.1	A	21.5	A	8.1	A	AAAAAAAAA
L11-47.2_RC_at	Slc26a1	EDM4,SAT1,SAT-1	solute carrier family 26 (sulfate transporter), member 1	1.8	A	1.1	A	14.8	A	17.4	A	3.1	A	2.8	A	1.9	A	5.8	A	4.3	A	AAAAAAAAA
L20-41.4_RC_at				4.2	A	7.7	A	1.8	A	0.9	A	3.9	A	4.5	A	1.1	A	1.2	A	3.7	A	AAAAAAAAA
L23-46.2_RC_at				20.1	A	8	A	1.4	A	6.2	A	12.2	A	8.9	A	1.1	A	5.9	A	6.4	A	AAAAAAAAA
M06-46.3_RC_at				1.9	A	0.4	A	3.5	A	1.9	A	25.2	A	12.3	A	4.8	A	2.5	A	0.3	A	AAAAAAAAA
M14-44.3_RC_at	Cacna1b	BIII,CACNN,CACNL1A5	calcium channel, voltage-dependent, N type, alpha 1B subunit	2.9	A	3	A	3.7	A	20.2	A	26.6	A	30	A	12.6	A	14	A	1.5	A	AAAAAAAAA
M23-44.1_RC_at	Ngb	null	neuroglobin	0.9	A	0.8	A	0.9	A	2.3	A	16.6	A	17.2	A	4.6	A	0.7	A	0.5	A	AAAAAAAAA
M88116_at			Myc gene, complete cds	6.8	A	0.2	A	4.7	A	3.9	A	0.1	A	0.2	A	3.4	A	0.5	A	2.4	A	AAAAAAAAA
N02-49.4_RC_at	SIGLEC5	CD170,OBBP2,CD33L2,OB-BP2,SIGLEC-5	sialic acid binding Ig-like lectin 5 /// sialic acid binding Ig-like lectin 5	2.1	A	2.8	A	7.3	A	1.5	A	6.1	A	14	A	11.5	A	0.5	A	2.6	A	AAAAAAAAA
N12-49.4_RC_at				0.3	A	0.5	A	1.2	A	6.3	A	0.7	A	1.2	A	0.5	A	0.2	A	0.2	A	AAAAAAAAA
N19-44.2_RC_at		FLJ35993		16	A	10.1	A	6.5	A	7.9	A	40.5	A	40.9	A	18	A	9.9	A	13.1	A	AAAAAAAAA
O01-52.1_RC_at	AARSL	KIAA1270,bA444E17.1	alanyl-tRNA synthetase like	2.4	A	23.1	A	4.7	A	18.5	A	23.9	A	6.4	A	24.2	A	6.9	A	10.5	A	AAAAAAAAA
O05-40.1_RC_s_at	DOCK4	FLJ34238,KIAA0716,MGC134911,MGC134912	dedicator of cytokinesis 4	13.2	A	0.9	A	0.6	A	1.1	A	17.6	A	3.5	A	12.4	A	6.8	A	1	A	AAAAAAAAA
O06-50.3_RC_at	Impdh2	IMPD2,IMPDH-II	inosine 5'-phosphate dehydrogenase 2	47.6	A	20.9	A	29.6	A	24.5	A	21.5	A	40.2	A	38.9	A	23	A	31.6	A	AAAAAAAAA
P13-51.2_RC_at	Prss12	MRT1,BSSP3,BSSP-3,MGC12722,MOTOPSIN	protease, serine, 12 neurotrypsin (motopsin)	0.9	A	2.4	A	8.6	A	7.3	A	8.4	A	3	A	1.8	A	8.3	A	0.9	A	AAAAAAAAA
P18-41.4_RC_at				2.4	A	2	A	5	A	1.3	A	1.2	A	9.2	A	7.8	A	7.1	A	11.5	A	AAAAAAAAA
P19-52.2_RC_at	Psmb3	HC10-II,MGC4147	proteasome (prosome, macropain) subunit, beta type 3	2	A	6.1	A	13.1	A	0.5	A	14.7	A	0.6	A	4.5	A	18.7	A	6.9	A	AAAAAAAAA
U04447_at			chorionic gonadotrophin beta subunit	3.7	A	4	A	2	A	60.2	A	18.9	A	17.7	A	4.9	A	1.1	A	0.8	A	AAAAAAAAA
X64659_at			interferon gamma	0.4	A	0.4	A	0.1	A	4.5	A	0.4	A	0.5	A	6.4	A	0.3	A	0.1	A	AAAAAAAAA
X74877_at			Interleukin-3	1.7	A	12.3	A	1.3	A	1.9	A	5.9	A	8.2	A	1.7	A	12.8	A	0.4	A	AAAAAAAAA
X86386_at			SRY	8.1	A	7.9	A	1.1	A	0.7	A	0.6	A	0.9	A	0.4	A	10	A	6.6	A	AAAAAAAAA
X99223_x_at			oxytocin-neurophysin, partial	1	A	2.1	A	1	A	4.1	A	1.2	A	1	A	1.1	A	1.1	A	1.3	A	AAAAAAAAA
Y10767_at			zona pellucida glycoprotein 2	8.3	A	8.9	A	16.1	A	0.4	A	1.9	A	1.5	A	1.4	A	0.9	A	7.2	A	AAAAAAAAA
Y10822_at			zona pellucida glycoprotein 1	10.7	A	5.2	A	24.6	A	13.7	A	2.4	A	11.6	A	2.8	A	4.4	A	6	A	AAAAAAAAA
Z49053_at			aFGF mRNA	1.8	A	7.2	A	17.3	A	6	A	3.9	A	9.9	A	1.8	A	2	A	1.2	A	AAAAAAAAA
Z49059_s_at			TGFa mRNA	5	A	1.3	A	1.3	A	2.3	A	1.6	A	2	A	1.6	A	5.1	A	1.3	A	AAAAAAAAA
Z86038_s_at			progesterone receptor	0.6	A	0.5	A	0.8	A	6.7	A	0.7	A	0.9	A	1.2	A	0.3	A	0.7	A	AAAAAAAAA
AF384428_at			alpha-1,3-galactosyltransferase mRNA, complete cds	2.4	A	0.9	A	1	A	3.1	A	1	A	4.6	A	1.2	A	1.2	A	13.4	P	AAAAAAAAP	fat-specific
AF442153_x_at			alpha-calcitonin-related protein (alpha-CGRP) gene, partial CDS	3.2	A	3.1	A	2	A	0.8	A	2.4	A	4.2	A	2.4	A	1	A	12.5	P	AAAAAAAAP	fat-specific
A19-48.1_RC_at	Zfp161	ZF5,ZBTB14,ZNF478,MGC126126	zinc finger protein 161	6	A	5	A	4.1	A	7.8	A	26.3	A	21.2	A	8.1	A	15.7	P	0.9	A	AAAAAAAPA	muscle-specific
E21-46.1_RC_at	Ppt2	G14,NG3,C6orf8,DKFZp564P1516	palmitoyl-protein thioesterase 2	6.6	A	29	A	104.8	A	58.3	A	64.5	A	65	A	100.3	A	233.2	P	46	A	AAAAAAAPA	muscle-specific
H20-43.4_RC_s_at	CBWD1 /// CBWD2 /// CBWD3 /// CBWD6	bA561O23.1	COBW domain containing 1 /// COBW domain containing 2 /// COBW domain containing 3 /// COBW domain containing 6	17	A	20.5	A	35.1	A	26.2	A	27.8	A	29.9	A	46.2	A	32.8	P	20.6	M	AAAAAAAPM
E09-45.1_RC_at	Angpt1	AGP1,AGPT,ANG1	angiopoietin 1	15.6	A	15.6	A	16.8	A	0.2	A	8.9	A	10.4	A	3.5	A	24.7	P	32.1	P	AAAAAAAPP
L15-40.2_RC_x_at	Tbrg1	NIAM,TB-5,FLJ14621,FLJ25020,FLJ90113,MGC129890	transforming growth factor beta regulated gene 1	23	A	13.7	A	7.6	A	1.2	A	17.3	A	28.5	A	32.3	M	6.4	A	10.8	A	AAAAAAMAA	liver-specific
M02-41.3_RC_x_at				0.5	A	4.7	A	7	A	17.1	A	0.8	A	8.6	A	11.1	M	2.3	A	4	A	AAAAAAMAA	liver-specific
A04-44.3_RC_at	Dqx1	FLJ23757	DEAQ RNA-dependent ATPase	13.2	A	14.7	A	15.2	A	5.2	A	11.5	A	7.9	A	157.3	P	9.6	A	19.8	A	AAAAAAPAA	liver-specific
D29822_at			Cytochrome P-450, complete cds	16	A	30	A	4.9	A	12.2	A	4.2	A	14.2	A	10282.5	P	5.7	A	11.1	A	AAAAAAPAA	liver-specific
D86475_at			cytochrome P-450, complete cds	16.7	A	4.3	A	6	A	10.8	A	3.3	A	5	A	213.6	P	1.4	A	11.8	A	AAAAAAPAA	liver-specific
D86475_x_at			cytochrome P-450, complete cds	11.3	A	1.7	A	10.9	A	3.3	A	2.4	A	2.3	A	125.4	P	2.1	A	1.3	A	AAAAAAPAA	liver-specific
O01-43.1_RC_at	Opn4	MOP,MGC142118	opsin 4 (melanopsin)	1	A	1.8	A	8.1	A	0.6	A	18.3	A	2.3	A	21.2	P	1.4	A	4.2	A	AAAAAAPAA	liver-specific
AF452616_at			lymphocyte antigen CD4 mRNA, complete cds	8	A	0.4	A	5.6	A	3.1	A	12.9	A	6.3	A	14	P	5.7	A	8.1	M	AAAAAAPAM
AF205413_at			beta-globin gene, exon 3 and partial cds	11.2	A	15.5	A	11.3	A	14.1	A	15.9	A	15.1	M	6.5	A	17.5	A	12	A	AAAAAMAAA	brain-specific
H06-52.4_RC_at				12.7	A	4.9	A	1.9	A	1.3	A	32	A	35.6	M	3.5	A	14.3	A	1.1	A	AAAAAMAAA	brain-specific
I14-52.3_RC_x_at	TTBK1	BDTK,KIAA1855,RP3-330M21.4	tau tubulin kinase 1	1.7	A	13.4	A	1.2	A	2	A	105.1	A	76.1	M	2.9	A	1.1	A	0.9	A	AAAAAMAAA	brain-specific
K12-40.3_RC_at				7.8	A	1.9	A	4.1	A	11.8	A	46.1	A	34.8	M	30.7	A	1.8	A	12.7	A	AAAAAMAAA	brain-specific
P09-42.2_RC_at				10.6	A	7.9	A	7.3	A	5.8	A	8.6	A	12.3	M	0.8	A	4.8	A	7	A	AAAAAMAAA	brain-specific
A05-49.1_RC_at	ZNF572	FLJ38002	zinc finger protein 572	2.8	A	7.7	A	6.6	A	3.4	A	3	A	7.8	M	9.8	P	1.1	A	5.8	A	AAAAAMPAA
A03-54.1_RC_at	Sulf2	HSULF-2,FLJ90554,KIAA1247,MGC126411,DKFZp313E091,RP5-1049G16.1	sulfatase 2	47.7	A	24.5	A	54	A	21.8	A	68.4	A	40.8	P	21.4	A	12.1	A	13.8	A	AAAAAPAAA	brain-specific
D09-53.2_RC_at				3.6	A	2.5	A	28.8	A	4.6	A	95.2	A	101.6	P	59.6	A	2.4	A	10.4	A	AAAAAPAAA	brain-specific
D14-46.4_RC_at	DOCK3	PBP,MOCA,KIAA0299	dedicator of cytokinesis 3	5	A	13	A	2.7	A	4.7	A	20.7	A	20.5	P	16.8	A	11	A	1.4	A	AAAAAPAAA	brain-specific
D21-40.2_RC_at	Slc25a17	PMP34	solute carrier family 25 (mitochondrial carrier, peroxisomal membrane protein), member 17	4.3	A	4.5	A	4.9	A	5.2	A	3.2	A	7.3	P	3.9	A	0.9	A	2.8	A	AAAAAPAAA	brain-specific
F08-54.4_RC_at	Ttc4	MGC5097	tetratricopeptide repeat domain 4	1.1	A	4.7	A	0.8	A	1	A	10.9	A	19	P	2.1	A	6.8	A	3.6	A	AAAAAPAAA	brain-specific
N22-48.4_RC_at	Grin1	NR1,NMDA1,NMDAR1	glutamate receptor, ionotropic, NMDA1 (zeta 1)	33.1	A	1.5	A	2.9	A	1.1	A	71.7	A	55	P	2.1	A	13.4	A	12.2	A	AAAAAPAAA	brain-specific
B09-43.2_RC_at	Ppat	GPAT,ATASE	phosphoribosyl pyrophosphate amidotransferase	10.8	A	0.4	A	3.6	A	4.6	A	8.8	A	8.8	P	2.6	A	0.1	A	6	P	AAAAAPAAP
G21-54.1_RC_at	NFKBIL2	IKBR	nuclear factor of kappa light polypeptide gene enhancer in B-cells inhibitor-like 2	22.8	A	43	A	25.2	A	17.9	A	37.6	A	60.3	P	53.9	P	11.2	A	27.8	P	AAAAAPPAP
N13-43.2_RC_at	SNF1LK2	QIK,SIK2,KIAA0781,LOH11CR1I,DKFZp434K1115	SNF1-like kinase 2	11.5	A	14.1	A	3.7	A	6.1	A	14.6	A	12.1	P	31.8	P	25.3	A	26.7	P	AAAAAPPAP
B22-41.4_RC_at	Adarb2	RED2,ADAR3,hRED2,FLJ25034,FLJ36975	adenosine deaminase, RNA-specific, B2	3	A	26.1	A	1.3	A	8	A	44.6	M	28.3	A	80.8	A	6.8	A	5.6	A	AAAAMAAAA	brain-specific
C24-46.3_RC_at	Lars	LRS,LEUS,LARS1,LEURS,PIG44,RNTLS,HSPC192,hr025Cl,FLJ10595,FLJ21788	leucyl-tRNA synthetase	6.2	A	0.5	A	6	A	5.6	A	16.3	M	10.9	A	4.5	A	8.4	A	1.4	A	AAAAMAAAA	brain-specific
E07-40.1_RC_at				2.1	A	2.3	A	3.1	A	5.7	A	6.7	M	8.4	M	3.1	A	5.4	A	0.2	A	AAAAMMAAA	brain-specific
J07-49.2_RC_at				4.4	A	11.5	A	8.3	A	0.9	A	15.7	M	20.1	M	4.7	A	5.9	A	1.1	A	AAAAMMAAA	brain-specific
E19-50.1_RC_at				4.5	A	4.2	A	0.4	A	0.8	A	7.7	M	5.3	P	0.2	A	6.5	A	0.6	A	AAAAMPAAA	brain-specific
H03-51.2_RC_at				2.8	A	1.5	A	1.8	A	0.6	A	20.9	P	2.4	A	16.1	A	4.9	A	1.8	A	AAAAPAAAA	brain-specific
K17-42.1_RC_at				1.7	A	1.9	A	0.8	A	1.9	A	107.2	P	58.6	A	1.5	A	3	A	1	A	AAAAPAAAA	brain-specific
K17-54.1_RC_at				12.8	A	5	A	2.6	A	2.7	A	17.8	P	15.9	A	13	A	10.1	A	8.5	A	AAAAPAAAA	brain-specific
F12-43.4_RC_at	Prpf40a	null	PRP40 pre-mRNA processing factor 40 homolog A (yeast)	10.2	A	6.8	A	19.5	A	6.1	A	28.7	P	4.5	A	17.3	A	17.4	P	14.7	P	AAAAPAAPP
C15-51.1_RC_at	Capza2	CAPZ,CAPPA2	capping protein (actin filament) muscle Z-line, alpha 2	7.2	A	4.9	A	10.3	A	1.2	A	19.2	P	8.9	A	10.8	P	7.8	A	6	A	AAAAPAPAA
A14-43.3_RC_at				9.2	A	4.5	A	1	A	5.7	A	96.6	P	72.6	M	47.4	P	13.3	A	15.9	P	AAAAPMPAP
A11-46.1_RC_at	Gnaz	null	guanine nucleotide binding protein, alpha z subunit	28.4	A	2.4	A	26.1	A	64.2	A	571.1	P	436.4	P	4	A	36.7	A	19.8	A	AAAAPPAAA	brain-specific
B03-52.2_RC_at	Calb2	CAL2	calbindin 2	28.4	A	18.8	A	6.3	A	5.7	A	416	P	323.2	P	6.4	A	7.1	A	20.8	A	AAAAPPAAA	brain-specific
B09-40.2_RC_at	Oprl1	OOR,ORL1,KOR-3,NOCIR,MGC34578	opioid receptor-like 1	1.4	A	2	A	0.9	A	9.6	A	730.2	P	502.4	P	0.9	A	2.6	A	1.2	A	AAAAPPAAA	brain-specific
B11-46.2_RC_at				0.4	A	0.3	A	7.2	A	4.1	A	23.8	P	35	P	0.6	A	3.1	A	5.2	A	AAAAPPAAA	brain-specific
B15-44.2_RC_at	Mynn	OSZF,SBBIZ1,ZBTB31	myoneurin	0.4	A	7	A	14	A	3.7	A	12	P	7.9	P	1.9	A	4.8	A	2.9	A	AAAAPPAAA	brain-specific
B17-45.2_RC_at	HPCAL4	HLP4,DKFZp761G122	hippocalcin like 4	3.6	A	3.6	A	2.9	A	4.8	A	1635.5	P	1118.5	P	3.6	A	22.8	A	1.3	A	AAAAPPAAA	brain-specific
B17-52.2_RC_at				24.1	A	9.4	A	0.7	A	1	A	532	P	381.3	P	0.9	A	0.5	A	3.6	A	AAAAPPAAA	brain-specific
B21-52.2_RC_s_at	Mpp2	DLG2,DKFZp686J2189,DKFZp761D0712,DKFZp686A06252	membrane protein, palmitoylated 2 (MAGUK p55 subfamily member 2)	11.4	A	2.6	A	8.5	A	20.9	A	231.2	P	182.2	P	3.5	A	23.6	A	13.6	A	AAAAPPAAA	brain-specific
C04-42.3_RC_at	Syn2	SYNII,SYNIIa,SYNIIb	synapsin II	10.4	A	10.2	A	10.2	A	13.2	A	280.3	P	202.9	P	1.7	A	15.4	A	11	A	AAAAPPAAA	brain-specific
C06-45.3_RC_at				9.2	A	0.8	A	1.1	A	4.3	A	60.5	P	43.7	P	12.8	A	8.2	A	0.7	A	AAAAPPAAA	brain-specific
C11-49.1_RC_at	Scn3a	NAC3	sodium channel, voltage-gated, type III, alpha	0.4	A	0.4	A	0.1	A	0.2	A	42.2	P	33	P	0.5	A	0.2	A	2.4	A	AAAAPPAAA	brain-specific
D01-53.2_RC_at				1.3	A	7.5	A	10.6	A	10.3	A	35.1	P	35.5	P	20.3	A	7.1	A	13.3	A	AAAAPPAAA	brain-specific
D08-42.4_RC_s_at	NOS1AP	CAPON,MGC138500	Nitric oxide synthase 1 (neuronal) adaptor protein	7.1	A	3.6	A	2.6	A	4.3	A	261.7	P	124.5	P	4.3	A	39.9	A	9.1	A	AAAAPPAAA	brain-specific
D12-46.4_RC_s_at	Slitrk1	LRRC12,KIAA0918,KIAA1910,RP11-395N17.1	SLIT and NTRK-like family, member 1	0.5	A	1	A	1.8	A	6.4	A	53.6	P	33.3	P	1	A	0.3	A	0.3	A	AAAAPPAAA	brain-specific
D19-41.2_RC_s_at	KCNF1	IK8,kH1,KCNF,KV5.1,MGC33316	potassium voltage-gated channel, subfamily F, member 1	4	A	13.3	A	2.3	A	29.6	A	806.8	P	517.5	P	2.6	A	4.1	A	5.5	A	AAAAPPAAA	brain-specific
E07-45.1_RC_at				7.6	A	2.1	A	1.1	A	9.8	A	191.1	P	93.5	P	1.8	A	9.5	A	1.3	A	AAAAPPAAA	brain-specific
E09-51.1_RC_at				0.2	A	4.3	A	0.7	A	5.2	A	73.9	P	25.8	P	2.5	A	0.3	A	3.6	A	AAAAPPAAA	brain-specific
E17-46.1_RC_at	DPP10	DPL2,DPPY,DPRP3	dipeptidyl-peptidase 10	0.2	A	0.5	A	6.2	A	3.4	A	62.3	P	27.8	P	0.1	A	5.3	A	1.1	A	AAAAPPAAA	brain-specific
E23-47.1_RC_at	C16orf76	MGC26885	chromosome 16 open reading frame 76	10.8	A	21.7	A	9.5	A	8.4	A	137.3	P	71.9	P	29	A	3.2	A	6.4	A	AAAAPPAAA	brain-specific
F09-42.2_RC_at				7.9	A	2.4	A	10.8	A	1.6	A	56.8	P	73.8	P	1.1	A	24.1	A	0.7	A	AAAAPPAAA	brain-specific
G10-43.3_RC_at	Kcnab3	AKR6A9,KCNA3B,KCNA3.1B,KV-BETA-3,MGC116886	potassium voltage-gated channel, shaker-related subfamily, beta member 3	0.7	A	11.3	A	4.2	A	3.1	A	92.9	P	80.8	P	0.7	A	2.1	A	0.5	A	AAAAPPAAA	brain-specific
G12-44.3_RC_at	SNPH	KIAA0374,MGC46096,bA314N13.5	syntaphilin	26.8	A	18.4	A	20.4	A	3.1	A	589.6	P	317	P	7.7	A	41.5	A	25.8	A	AAAAPPAAA	brain-specific
G19-54.1_RC_at	Ngef	EPHEXIN	neuronal guanine nucleotide exchange factor	47.6	A	53.6	A	23.1	A	6.6	A	1157.2	P	1079.6	P	31.7	A	51.5	A	11.4	A	AAAAPPAAA	brain-specific
G20-44.3_RC_at	Baiap3	BAP3,KIAA0734,MGC138334	BAI1-associated protein 3	5.5	A	18.4	A	1.5	A	48.1	A	79	P	53.6	P	5.7	A	2.8	A	23.3	A	AAAAPPAAA	brain-specific
H02-48.4_RC_at	St8sia3	SIAT8C,ST8SiaIII	ST8 alpha-N-acetyl-neuraminide alpha-2,8-sialyltransferase 3	7.8	A	2.7	A	9.5	A	4.7	A	115.2	P	131.4	P	7.1	A	1.1	A	2.3	A	AAAAPPAAA	brain-specific
H02-54.4_RC_s_at				4	A	0.3	A	1.5	A	19.2	A	233.4	P	177.9	P	0.6	A	8.4	A	4.3	A	AAAAPPAAA	brain-specific
H04-48.4_RC_at	Limk1	LIMK	LIM-domain containing, protein kinase	3.1	A	8.2	A	2.6	A	40.6	A	46.3	P	41	P	3.4	A	8.7	A	14.7	A	AAAAPPAAA	brain-specific
H09-41.2_RC_s_at	OPCML	OPCM,OBCAM	opioid binding protein/cell adhesion molecule-like	0.8	A	1.5	A	2.7	A	1.2	A	1184.9	P	626.3	P	0.5	A	12.2	A	0.4	A	AAAAPPAAA	brain-specific
H18-44.4_RC_at	LASS1	LAG1,UOG1,MGC90349	LAG1 longevity assurance homolog 1 (S. cerevisiae)	3.6	A	5.4	A	7.7	A	28.2	A	87.7	P	52.6	P	13.4	A	37.4	A	7.5	A	AAAAPPAAA	brain-specific
H18-46.4_RC_s_at	Cacnb1	CAB1,CCHLB1,CACNLB1,MGC41896	calcium channel, voltage-dependent, beta 1 subunit	11.6	A	10.3	A	6.5	A	11	A	139.5	P	84.9	P	1.2	A	5.6	A	2	A	AAAAPPAAA	brain-specific
H19-46.2_RC_at				5	A	5.2	A	1.1	A	6.3	A	141.3	P	81.9	P	7.4	A	6.5	A	5.5	A	AAAAPPAAA	brain-specific
I08-49.3_RC_at	Cstf2	CstF-64	cleavage stimulation factor, 3' pre-RNA subunit 2	3.1	A	0.5	A	3.4	A	0.3	A	17.3	P	11.8	P	1.4	A	0.2	A	3.2	A	AAAAPPAAA	brain-specific
I13-51.1_RC_x_at	Kcnh3	BEC1,ELK2,Kv12.2,KIAA1282	potassium voltage-gated channel, subfamily H (eag-related), member 3	13.4	A	26.5	A	14.6	A	14.6	A	584.4	P	416.6	P	29.5	A	5.2	A	14.3	A	AAAAPPAAA	brain-specific
I24-54.3_RC_at	Ntrk2	TRKB,GP145-TrkB	neurotrophic tyrosine kinase, receptor, type 2	0.8	A	0.6	A	1.2	A	1.1	A	188.5	P	95.2	P	2.1	A	4.1	A	2	A	AAAAPPAAA	brain-specific
J03-52.2_RC_at	Actn1	FLJ40884	actinin, alpha 1	51.7	A	13.2	A	12.9	A	2.6	A	101.1	P	81	P	26.8	A	13.1	A	50.4	A	AAAAPPAAA	brain-specific
J04-46.4_RC_at	Hdac5	HD5,NY-CO-9	histone deacetylase 5	40.7	A	22.4	A	19.3	A	15.4	A	183	P	109.4	P	13.5	A	23.9	A	27.9	A	AAAAPPAAA	brain-specific
J12-50.4_RC_at	Adam11	MDC	a disintegrin and metallopeptidase domain 11	4.3	A	22.4	A	6.4	A	8.1	A	180.4	P	178.2	P	5.2	A	11.6	A	9.9	A	AAAAPPAAA	brain-specific
J15-52.2_RC_at	Pacsin1	SDPI,KIAA1379	protein kinase C and casein kinase substrate in neurons 1	14.9	A	9.1	A	5.9	A	2.4	A	417.7	P	289.6	P	4.6	A	8.8	A	1.9	A	AAAAPPAAA	brain-specific
J16-53.4_RC_at	Cckbr	GASR,CCK-B	cholecystokinin B receptor	4.7	A	0.7	A	7.4	A	3.4	A	448.4	P	227.6	P	1.9	A	2.1	A	1.1	A	AAAAPPAAA	brain-specific
K09-47.1_RC_s_at				5.6	A	5.8	A	13.2	A	15.9	A	853.9	P	589.5	P	5.9	A	20.6	A	8.7	A	AAAAPPAAA	brain-specific
K23-42.1_RC_at	TNFRSF6B /// RTEL1	M68,TR6,DCR3,DJ583P15.1.1	tumor necrosis factor receptor superfamily, member 6b, decoy /// regulator of telomere elongation helicase 1	23.2	A	27	A	15.4	A	17.1	A	53.6	P	67.6	P	12	A	25.7	A	18.6	A	AAAAPPAAA	brain-specific
K24-52.3_RC_s_at	Hdac9	HD7,HDAC,HDRP,MITR,HDAC7,HDAC7B,HDAC9B,HDAC9FL,KIAA0744,DKFZp779K1053	histone deacetylase 9	2.8	A	6.3	A	0.6	A	3.2	A	25.1	P	11.4	P	2.1	A	4.2	A	4.3	A	AAAAPPAAA	brain-specific
L20-44.4_RC_at	Itpka	null	inositol 1,4,5-trisphosphate 3-kinase A	0.4	A	1.1	A	0.3	A	2.9	A	179.2	P	110.9	P	8.2	A	6	A	5.4	A	AAAAPPAAA	brain-specific
L20-44.4_RC_x_at	Itpka	null	inositol 1,4,5-trisphosphate 3-kinase A	0.6	A	2.1	A	8.9	A	0.9	A	183.3	P	102.4	P	1.5	A	11.5	A	0.6	A	AAAAPPAAA	brain-specific
M01-50.1_RC_at	Arc	KIAA0278	activity regulated cytoskeletal-associated protein	1.8	A	1.4	A	2.4	A	1.4	A	222.5	P	63.7	P	1.3	A	1.4	A	0.7	A	AAAAPPAAA	brain-specific
M05-43.1_RC_at	Pcsk1	PC1,PC3,NEC1,SPC3	proprotein convertase subtilisin/kexin type 1	4.4	A	6.5	A	5.2	A	0.9	A	466.7	P	115	P	9.8	A	5.5	A	0.4	A	AAAAPPAAA	brain-specific
M07-42.1_RC_at	Synpr	SPO,MGC26651,DKFZp686G0883	synaptoporin	0.9	A	0.6	A	0.7	A	14	A	1050.3	P	717.2	P	0.3	A	3.2	A	8.1	A	AAAAPPAAA	brain-specific
M07-43.1_RC_at	CHD5	KIAA0444,DKFZp434N231	chromodomain helicase DNA binding protein 5	11.6	A	7	A	19	A	25.3	A	665.3	P	674.7	P	20.2	A	9.6	A	4.1	A	AAAAPPAAA	brain-specific
M10-54.3_RC_x_at	Slc6a15	V7-3,NTT73,hv7-3,FLJ10316,MGC87066,DKFZp761I0921	solute carrier family 6 (neurotransmitter transporter), member 15	1.3	A	4.4	A	10	A	5.5	A	517	P	304	P	0.9	A	2	A	5.7	A	AAAAPPAAA	brain-specific
M11-51.1_RC_at	Ncam2	NCAM21,MGC51008	neural cell adhesion molecule 2	8.2	A	0.1	A	0.1	A	7.9	A	94.6	P	35.4	P	0.9	A	7.5	A	0.7	A	AAAAPPAAA	brain-specific
M12-45.3_RC_x_at	Cpne6	N-COPINE	copine VI	34.9	A	4.9	A	8.2	A	22.3	A	816.7	P	576.2	P	4.9	A	8.3	A	15	A	AAAAPPAAA	brain-specific
M20-48.3_RC_at	FOXG1B /// FOXG1A	BF1,QIN,FKH2,HFK1,FKHL1,FKHL4,HBF-1	forkhead box G1B /// forkhead box G1A	3.1	A	5.4	A	1.3	A	4.5	A	71.8	P	23.8	P	0.4	A	7.1	A	1.9	A	AAAAPPAAA	brain-specific
M22-53.3_RC_at	Pcsk2	PC2,NEC2,SPC2	proprotein convertase subtilisin/kexin type 2	6.5	A	4.8	A	0.8	A	6.7	A	46.5	P	28.4	P	7.3	A	7.6	A	6.4	A	AAAAPPAAA	brain-specific
N03-40.2_RC_at	Fgf17	FGF-13	fibroblast growth factor 17	1.1	A	2.3	A	0.9	A	8.3	A	25.2	P	36.5	P	1.2	A	1.7	A	1	A	AAAAPPAAA	brain-specific
N04-53.4_RC_at	Sall2	HSAL2,ZNF795,KIAA0360,p150(Sal2)	sal-like 2 (Drosophila)	1.8	A	21.9	A	17.6	A	0.6	A	393.1	P	242.3	P	8.7	A	1.4	A	23.3	A	AAAAPPAAA	brain-specific
N09-52.2_RC_at				7.7	A	6.8	A	0.4	A	3.2	A	19.3	P	18.4	P	3.2	A	5.3	A	3.3	A	AAAAPPAAA	brain-specific
N10-44.4_RC_at	CHST8	null	Carbohydrate (N-acetylgalactosamine 4-0) sulfotransferase 8	8.7	A	1.1	A	2	A	3.9	A	67.3	P	54.2	P	2.7	A	1.8	A	0.5	A	AAAAPPAAA	brain-specific
N13-40.2_RC_at	Rab3a	null	RAB3A, member RAS oncogene family	1.5	A	11.5	A	2.1	A	1.2	A	115.3	P	84.4	P	8.9	A	1.4	A	9.8	A	AAAAPPAAA	brain-specific
N14-41.4_RC_at				0.4	A	3.9	A	0.8	A	1.3	A	138.5	P	44.6	P	1.4	A	5.5	A	0.7	A	AAAAPPAAA	brain-specific
N15-42.2_RC_at	Chgb	SCG1	chromogranin B	1.6	A	0.5	A	9.1	A	10.2	A	670	P	378.1	P	4.8	A	4	A	5.6	A	AAAAPPAAA	brain-specific
N22-44.4_RC_s_at	Htr2c	HTR1C,5-HT2C	5-hydroxytryptamine (serotonin) receptor 2C	5.4	A	0.3	A	0.3	A	0.3	A	15.9	P	23.2	P	0.5	A	3.8	A	0.1	A	AAAAPPAAA	brain-specific
O02-50.3_RC_at				4.1	A	1.6	A	0.4	A	6.1	A	80.1	P	55.8	P	5	A	4.3	A	2.6	A	AAAAPPAAA	brain-specific
O17-54.1_RC_at				3.6	A	6.2	A	9.7	A	9.2	A	74.3	P	55.3	P	2	A	11.4	A	4.8	A	AAAAPPAAA	brain-specific
O20-49.3_RC_at	GABRA5	null	gamma-aminobutyric acid (GABA) A receptor, alpha 5	1.2	A	4.3	A	9.1	A	15.9	A	111.1	P	91.7	P	4.1	A	0.6	A	1.1	A	AAAAPPAAA	brain-specific
P12-47.4_RC_at	Sema4f	SEMAM,SEMAW,M-SEMA,PRO2353,m-SemaM,m-Sema-M	sema domain, immunoglobulin domain (Ig), TM domain, and short cytoplasmic domain	39.9	A	2	A	20.3	A	41.5	A	94.5	P	91.2	P	18.6	A	15.5	A	13.9	A	AAAAPPAAA	brain-specific
A04-48.3_RC_at	SPG3A	ATL1,FSP1,GBP3,SPG3,AD-FSP,atlastin1	spastic paraplegia 3A (autosomal dominant)	0.5	A	1.9	A	0.8	A	3.2	A	209.7	P	101.9	P	2.2	A	1.4	A	4.4	P	AAAAPPAAP
AF272013_at			17-beta-hydroxysteroid dehydrogenase type 1 mRNA, partial cds	2.7	A	5.3	A	1.7	A	2	A	415.4	P	331.6	P	4.4	A	3.1	A	14.8	P	AAAAPPAAP
B09-51.2_RC_s_at	Gpr19	null	G protein-coupled receptor 19	5.6	A	12.9	A	9.5	A	14.9	A	172.2	P	115.4	P	15	A	13.1	A	11.8	P	AAAAPPAAP
C23-52.1_RC_at	Spock3	TES-3,HSAJ1454	sparc/osteonectin, cwcv and kazal-like domains proteoglycan 3	3.4	A	0.5	A	8.5	A	18.1	A	179	P	118.9	P	0.8	A	0.3	A	12.7	P	AAAAPPAAP
G03-47.1_RC_at	Fgf2	BFGF,FGFB,HBGH-2	fibroblast growth factor 2	16.6	A	1.3	A	2.7	A	0.7	A	22.4	P	10.4	P	6.7	A	9.6	A	8.6	P	AAAAPPAAP
I01-45.1_RC_s_at	Gjb6	ED2,EDH,HED,CX30,DFNA3	gap junction membrane channel protein beta 6	2.5	A	1	A	1.3	A	0.3	A	484	P	245.1	P	1.1	A	0.6	A	27.2	P	AAAAPPAAP
K3218115_RC_at				3.4	A	2.8	A	2.4	A	1.6	A	148.1	P	152.5	P	1.4	A	10.4	A	33	P	AAAAPPAAP
M04-54.3_RC_x_at	Sema6b	SEMAN,semaZ,SEMA-VIB,SemaVIb,SEM-SEMA-Y	sema domain, transmembrane domain (TM), and cytoplasmic domain, (semaphorin) 6B	23.5	A	35.6	A	26	A	27.1	A	414	P	255.6	P	24.6	A	28.2	A	40.1	P	AAAAPPAAP
E12-53.3_RC_s_at	Scn1a	FEB3,NAC1,SCN1,SMEI,HBSCI,GEFSP2	sodium channel, voltage-gated, type I, alpha	0.1	A	0.3	A	5.9	A	0.2	A	689.3	P	427.9	P	0.3	A	14	M	0.1	A	AAAAPPAMA
A01-54.1_RC_at	RAB11FIP4	FLJ00131,KIAA1821,MGC11316,MGC126566,RAB11-FIP4	RAB11 family interacting protein 4 (class II) /// RAB11 family interacting protein 4 (class II)	4.7	A	21.7	A	1.9	A	17.6	A	578.2	P	543	P	2.2	A	42	P	21.4	A	AAAAPPAPA
A05-44.1_RC_s_at	Myt1l	null	myelin transcription factor 1-like	1	A	3.2	A	1	A	0.3	A	1386.9	P	1144.1	P	0.4	A	25.9	P	0.1	A	AAAAPPAPA
A10-43.3_RC_at	Pak1	PAKalpha,MGC130000,MGC130001	p21 (CDKN1A)-activated kinase 1	18.4	A	15.4	A	21	A	4	A	1001.3	P	485.3	P	14.8	A	140.3	P	19.5	A	AAAAPPAPA
B19-41.2_RC_at	Scg3	SGIII,FLJ90833	secretogranin III	6.8	A	1	A	5.9	A	3.4	A	1165	P	725.2	P	3.6	A	12.1	P	9.3	A	AAAAPPAPA
E02-49.3_RC_at				13.9	A	10.4	A	10.5	A	9.9	A	656.6	P	477.5	P	2	A	25.9	P	8.9	A	AAAAPPAPA
E05-53.1_RC_s_at	Cacng3	Cacng2	calcium channel, voltage-dependent, gamma subunit 3	10	A	2.7	A	8.2	A	1.9	A	1315.7	P	752.4	P	6.3	A	19.1	P	9.5	A	AAAAPPAPA
E14-45.3_RC_at				4.7	A	1.6	A	1.5	A	7.1	A	52.8	P	30.8	P	14.9	A	45	P	3.8	A	AAAAPPAPA
G14-52.3_RC_s_at	Snap25	RIC4,SNAP,RIC-4,SNAP-25,FLJ23079,bA416N4.2,dJ1068F16.2	synaptosomal-associated protein 25	4.8	A	0.7	A	5.2	A	4.2	A	2407.9	P	1350.6	P	0.1	A	71	P	3.6	A	AAAAPPAPA
G18-47.3_RC_at				5.5	A	0.5	A	2.6	A	9.1	A	1335.2	P	784.9	P	1	A	20.6	P	4	A	AAAAPPAPA
H14-53.4_RC_at	TMEM10	TMP10,HTMP10	transmembrane protein 10	4	A	5.3	A	6.4	A	3.7	A	1139.5	P	941.8	P	4.4	A	18.5	P	7	A	AAAAPPAPA
H19-42.2_RC_at	Olig1	BHLHB6	oligodendrocyte transcription factor 1	6.9	A	5.2	A	2.3	A	8.1	A	1478.9	P	990.2	P	2.9	A	22.5	P	6.5	A	AAAAPPAPA
J01-50.2_RC_s_at	Snap91	AP180,KIAA0656,DKFZp781O0519	synaptosomal-associated protein 91	1.4	A	1.9	A	1	A	10.7	A	1758.2	P	1146.7	P	1.7	A	19.3	P	0.8	A	AAAAPPAPA
J07-46.2_RC_s_at				1.3	A	9	A	0.6	A	6.2	A	1049.3	P	641.1	P	1	A	9.8	P	0.6	A	AAAAPPAPA
J18-45.4_RC_at	Gabrg2	CAE2,ECA2,GEFSP3	gamma-aminobutyric acid (GABA-A) receptor, subunit gamma 2	0.2	A	0.3	A	0.8	A	0.9	A	645.5	P	371.5	P	0.6	A	20.8	P	4.6	A	AAAAPPAPA
K22-52.3_RC_at	Gup1	OACT3,C3orf3,MBOAT3,MSTP002,KIAA1173	Gup1, glycerol uptake/transporter homolog (yeast)	0.5	A	0.4	A	1	A	0.4	A	69.5	P	48.8	P	0.8	A	1259.9	P	4.8	A	AAAAPPAPA
C11-42.1_RC_at				5.2	A	0.3	A	11.5	A	0.8	A	428.8	P	193.8	P	6.4	A	25.1	P	7.6	P	AAAAPPAPP
C20-42.3_RC_at				4.9	A	4.7	A	6.6	A	2.9	A	492.3	P	391	P	6.7	A	21.4	P	27.6	P	AAAAPPAPP
D19-46.2_RC_at	B3gnt1	iGAT,iGNT,B3GNT6,B3GN-T1,BETA3GNTI	UDP-GlcNAc:betaGal beta-1,3-N-acetylglucosaminyltransferase 1	16.3	A	37.3	A	22.2	A	10.5	A	552.7	P	304.5	P	96.8	A	86.2	P	30.9	P	AAAAPPAPP
H03-52.2_RC_at	NETO2	NEOT2,FLJ10430,FLJ14724,FLJ90456	neuropilin (NRP) and tolloid (TLL)-like 2	0.7	A	0.3	A	3.1	A	9.7	A	57	P	40.8	P	0.5	A	9.3	P	11.3	P	AAAAPPAPP
K11-45.1_RC_at				1.1	A	6	A	12.1	A	12	A	23.4	P	17.9	P	8.7	A	17.4	P	11.7	P	AAAAPPAPP
I08-46.3_RC_at	RAPGEFL1	Link-GEFII	Rap guanine nucleotide exchange factor (GEF)-like 1	16.5	A	21.2	A	19.1	A	31	A	781.2	P	577.3	P	43.2	M	23.1	A	69.9	P	AAAAPPMAP
C09-48.1_RC_at	Gabrb3	MGC9051	gamma-aminobutyric acid (GABA-A) receptor, subunit beta 3	11.8	A	1.1	A	0.5	A	25.2	A	1616	P	1247	P	24.5	P	23.2	A	3.9	A	AAAAPPPAA
F24-53.4_RC_at				12.7	A	5.8	A	11	A	9.6	A	74.8	P	35.1	P	36.9	P	20	A	10.5	A	AAAAPPPAA
G10-47.3_RC_at	Sds	SDH	serine dehydratase	11.3	A	8	A	2.5	A	7.2	A	46.9	P	49.4	P	1372.1	P	12.1	A	0.8	A	AAAAPPPAA
G15-49.1_RC_at	SERPINA3	ACT,AACT,GIG24,GIG25,MGC88254	serpin peptidase inhibitor, clade A (alpha-1 antiproteinase, antitrypsin), member 3	23.4	A	11.8	A	5.2	A	13.4	A	155.9	P	185.3	P	6832.1	P	14.9	A	11	A	AAAAPPPAA
P13-40.2_RC_at				1.1	A	5.8	A	27.7	A	42.9	A	253.4	P	187.5	P	172	P	21.5	A	10	A	AAAAPPPAA
G13-43.1_RC_at	KIAA1446	BEGAIN	likely ortholog of rat brain-enriched guanylate kinase-associated protein	22	A	7.5	A	5.5	A	10.8	A	203	P	157.5	P	88.3	P	7.5	A	24.1	P	AAAAPPPAP
J19-42.2_RC_at				1.8	A	14	A	10.6	A	2.2	A	77.5	P	53.1	P	141.1	P	45	P	10.1	A	AAAAPPPPA
L15-50.2_RC_at				44.8	A	30.4	A	11.5	A	16.4	A	533.3	P	372.5	P	232.1	P	82.6	P	24.7	A	AAAAPPPPA
J08-51.4_RC_at	FNDC5	FRCP2	fibronectin type III domain containing 5	7.7	A	0.5	A	8.1	A	5.2	A	379.8	P	294.9	P	166.9	P	685.2	P	69.8	P	AAAAPPPPP
P08-51.4_RC_s_at	BRPF3	null	bromodomain and PHD finger containing, 3	1.4	A	6.5	A	12.2	A	42.4	A	150.9	P	125.9	P	62.7	P	64.8	P	81.1	P	AAAAPPPPP
AF134585_s_at			sperm protein Sp17	6.3	A	1.7	A	0.4	A	1664.3	P	5.1	A	9.6	A	6.2	A	9.1	A	6	A	AAAPAAAAA	testis-specific
AF144131_at			DAZL1	1.1	A	0.3	A	4.5	A	40.7	P	0.3	A	5.8	A	7.4	A	0.2	A	2.8	A	AAAPAAAAA	testis-specific
AF442154_x_at			beta-calcitonin-related protein (beta-CGRP) gene, partial cds	2.2	A	13.1	A	0.8	A	56.4	P	44.4	A	42.5	A	7.2	A	9.7	A	9	A	AAAPAAAAA	testis-specific
E06-50.3_RC_at	Phf13	PHF5,SPOC1,MGC43399	PHD finger protein 13	2.2	A	6	A	2.3	A	30	P	6.3	A	5.5	A	9.8	A	3	A	5	A	AAAPAAAAA	testis-specific
AJ278194_x_at			flt-type VEGF receptor (flt gene)	14.4	A	9.8	A	7.9	A	45	P	3	A	9.1	A	5.4	A	3.8	A	9.3	P	AAAPAAAAP
I23-53.1_RC_at	Pknox1	PREP1,pkonx1c	Pbx/knotted 1 homeobox	19.9	A	25	A	47.1	A	308.6	P	46.9	A	27.2	A	20.1	A	15.3	A	23.6	P	AAAPAAAAP
J06-40.4_RC_at	Eif4enif1	4E-T,Clast4,FLJ21601	eukaryotic translation initiation factor 4E nuclear import factor 1	10.4	A	11.8	A	1.8	A	19.3	P	13.5	A	8.2	A	5.9	A	2.6	A	11.2	P	AAAPAAAAP
K15-48.1_RC_at	Arhgap8	PP610,BPGAP1,FLJ20185	Rho GTPase activating protein 8	1.6	A	25.2	A	10.9	A	21.3	P	8.6	A	8.1	A	4.4	A	2.7	A	24.7	P	AAAPAAAAP
M11-44.1_RC_at	CNAP1	KIAA0159	Chromosome condensation-related SMC-associated protein 1	78.9	A	77.4	A	69.7	A	414.6	P	211.4	A	150.8	A	137.1	A	74.9	A	105.8	P	AAAPAAAAP
N07-54.2_RC_at	LOC643093	null	Hypothetical protein LOC643093	8.5	A	2.2	A	7.7	A	18	P	6.1	A	4.9	A	5.6	A	11.7	A	8.2	P	AAAPAAAAP
D24-41.4_RC_at				5.7	A	10	A	4.6	A	8.5	P	9.7	A	15.6	P	3.5	A	0.7	A	4.8	A	AAAPAPAAA
N02-50.4_RC_at	Abca7	ABCX,ABCA-SSN,FLJ40025	ATP-binding cassette, sub-family A (ABC1), member 7	2.6	A	21.8	A	23.3	A	48.7	P	1.7	A	20.5	P	2.3	A	2.3	A	12.5	A	AAAPAPAAA
AF368286_at			type II GnRH receptor mRNA, complete cds	0.7	A	10.8	A	0.7	A	21.8	P	25.1	A	14.8	P	6.8	A	18	P	13.2	A	AAAPAPAPA
D21-48.2_RC_at	Pik3c2g	PI3K-C2GAMMA	phosphatidylinositol 3-kinase, C2 domain containing, gamma polypeptide	8.5	A	3.7	A	0.3	A	86.8	P	6.4	A	13.4	P	144.2	P	0.8	A	13.3	P	AAAPAPPAP
G23-43.1_RC_at	Noxo1	P41NOX,P41NOXA,P41NOXB,P41NOXC,SH3PXD5,MGC20258	NADPH oxidase organizer 1	14.7	A	20.8	A	22.2	A	143.2	P	37.5	M	15.2	A	13.4	A	13.6	A	21.7	A	AAAPMAAAA
J15-49.2_RC_at	Cebpg	GPE1BP,IG/EBP-1	CCAAT/enhancer binding protein (C/EBP), gamma	12.2	A	17.8	A	13.4	A	20.1	P	12.9	P	10.6	A	18.1	P	11.1	P	8.6	P	AAAPPAPPP
C18-53.3_RC_at	Sergef	Gnefr,DELGEF	secretion regulating guanine nucleotide exchange factor	2.8	A	12.7	A	9.2	A	14.8	P	27.2	P	46	P	8.9	A	10.7	A	7.1	A	AAAPPPAAA
C22-48.3_RC_s_at	Ttyh1	null	tweety homolog 1 (Drosophila)	5.1	A	3.1	A	2.9	A	101.6	P	1399.7	P	992.7	P	16.3	A	3	A	23.1	A	AAAPPPAAA
E10-44.3_RC_s_at	Crmp1	DRP1,DRP-1,DPYSL1	collapsin response mediator protein 1	0.9	A	3	A	1.4	A	37.7	P	1140	P	820.1	P	0.4	A	9.2	A	11.3	A	AAAPPPAAA
E10-45.3_RC_at	Acsbg1	BG1,BGM,hBG1,hsBG,GR-LACS,FLJ30320,KIAA0631,MGC14352	acyl-CoA synthetase bubblegum family member 1	16.2	A	7.5	A	2.2	A	183.6	P	464	P	483.9	P	4.8	A	15.6	A	15.4	A	AAAPPPAAA
H15-50.2_RC_at	HSMPP8	FLJ35237	M-phase phosphoprotein, mpp8	1	A	2.6	A	8.9	A	40.3	P	74.1	P	37.6	P	12.2	A	16.8	A	1.4	A	AAAPPPAAA
H18-47.4_RC_at	SYNGAP1	RASA1,RASA5,SYNGAP,KIAA1938,DKFZp761G1421	synaptic Ras GTPase activating protein 1 homolog (rat)	17.6	A	15.1	A	7.1	A	29.5	P	154.6	P	104	P	2.2	A	18.8	A	2.1	A	AAAPPPAAA
K11-46.1_RC_s_at	IGSF1	IGCD1,IGDC1,INHBP,PGSF2,KIAA0364,MGC75490	immunoglobulin superfamily, member 1	1.6	A	1.5	A	9.3	A	141.3	P	256.2	P	282	P	5.4	A	12.2	A	3	A	AAAPPPAAA
K16-54.3_RC_at				9.5	A	3.4	A	5.3	A	10.1	P	21.8	P	15.6	P	7.8	A	0.3	A	2.7	A	AAAPPPAAA
K18-53.3_RC_s_at	NAT14	KLP1	N-acetyltransferase 14	31.3	A	33.3	A	35.7	A	137.5	P	521.2	P	399.3	P	23.4	A	34.8	A	37.4	A	AAAPPPAAA
M04-48.3_RC_at				5.8	A	15.5	A	9.4	A	427.6	P	474.4	P	374.4	P	0.6	A	3.2	A	10	A	AAAPPPAAA
M08-48.3_RC_at	HSDL1	MGC125994,MGC125995	hydroxysteroid dehydrogenase like 1	1.2	A	5.6	A	7.9	A	21.5	P	26	P	18.3	P	2.1	A	1.3	A	1.4	A	AAAPPPAAA
O09-52.1_RC_at				2.7	A	7.1	A	4.8	A	8.4	P	49.9	P	36.7	P	9	A	1	A	4	A	AAAPPPAAA
O19-43.1_RC_at				0.6	A	0.6	A	3.1	A	13.1	P	288.6	P	139.2	P	4.9	A	2.3	A	1.5	A	AAAPPPAAA
P05-51.2_RC_at	Slc8a2	NCX2	solute carrier family 8 (sodium/calcium exchanger), member 2	4.9	A	4	A	12.3	A	25.8	P	443.3	P	291.8	P	7.9	A	8.8	A	5.5	A	AAAPPPAAA
P11-44.2_RC_at	Pkmyt1	MYT1,DKFZp547K1610	protein kinase, membrane associated tyrosine/threonine 1	4.1	A	2.9	A	20.7	A	82.1	P	57.7	P	41	P	24.7	A	8.5	A	13.1	A	AAAPPPAAA
K24-45.3_RC_s_at	Cabp1	CALBRAIN,HCALB_BR	calcium binding protein 1	6.5	A	6.6	A	7	A	12.2	P	374.6	P	242	P	4.3	A	11.5	A	10.4	M	AAAPPPAAM
A02-52.3_RC_s_at	Cntn2	AXT,TAX,TAX1,TAG-1,FLJ42746,DKFZp781D102	contactin 2	2	A	12.7	A	7.1	A	44.1	P	849.8	P	711.8	P	16.2	A	31	A	19.1	P	AAAPPPAAP
A17-48.1_RC_s_at	RAB39B	null	RAB39B, member RAS oncogene family	3.5	A	0.5	A	5.3	A	9.8	P	118.7	P	48.9	P	5.6	A	0.7	A	7.8	P	AAAPPPAAP
G01-50.1_RC_s_at				9.1	A	4.1	A	0.7	A	42.5	P	697.4	P	470.6	P	1.6	A	10.4	A	17.3	P	AAAPPPAAP
H02-41.4_RC_x_at	Cc2d1a	MRT3,FREUD-1,FLJ20241,FLJ41160	coiled-coil and C2 domain containing 1A	48.7	A	30.8	A	23.6	A	28.9	P	23.6	P	26.8	P	9.9	A	9.3	A	30	P	AAAPPPAAP
H07-41.2_RC_at	PAK6	PAK5	p21(CDKN1A)-activated kinase 6	12.3	A	19.8	A	1.4	A	38.5	P	609.1	P	250.7	P	13.4	A	11.4	A	27.1	P	AAAPPPAAP
H09-53.2_RC_at	DTX4	null	deltex 4 homolog (Drosophila)	12.4	A	1.7	A	12.3	A	13.1	P	125.7	P	95.8	P	0.7	A	13.4	A	38.9	P	AAAPPPAAP
C02-50.3_RC_at	Psmb5	X,MB1,LMPX,MGC104214	proteasome (prosome, macropain) subunit, beta type 5	7.4	A	3	A	4.4	A	8.7	P	8.3	P	12.4	P	5.1	A	9.4	P	5.7	A	AAAPPPAPA
C17-53.1_RC_s_at				4.1	A	4.4	A	4.4	A	7.7	P	398.6	P	272	P	1.2	A	9.6	P	3.8	A	AAAPPPAPA
I23-43.1_RC_at	Dnm3	DynaIII,KIAA0820,MGC70433	dynamin 3	5.7	A	2.7	A	4.6	A	9.4	P	1470.5	P	935.6	P	2.4	A	17.5	P	3.6	A	AAAPPPAPA
F12-41.4_RC_x_at	Mical2	KIAA0750,MICAL2PV1,MICAL2PV2,DKFZp686H2469,DKFZp686H03148	microtubule associated monoxygenase, calponin and LIM domain containing 2	0.3	A	8.2	A	6	A	21.7	P	1737.4	P	875.9	P	8.3	A	1299.3	P	7.1	M	AAAPPPAPM
E23-49.1_RC_at	SLC17A7	BNPI,VGLUT1	solute carrier family 17 (sodium-dependent inorganic phosphate cotransporter), member 7	9.4	A	14	A	7	A	26.7	P	5677.9	P	3403.1	P	18	A	40.5	P	15	P	AAAPPPAPP
P18-53.4_RC_at	ZNF76	ZNF523,Zfp523,D6S229E	zinc finger protein 76 (expressed in testis)	79.5	A	62.1	A	65.1	A	61.1	P	135.3	P	194.5	P	101.9	A	197.6	P	125.3	P	AAAPPPAPP
B21-54.2_RC_at	FBXL21	FBL3B,Fbl21,FBXL3B,FBXL3P	F-box and leucine-rich repeat protein 21	6.8	A	6.6	A	2.1	A	692.9	P	24	P	27	P	9.8	M	8.5	A	1.4	A	AAAPPPMAA
L23-43.2_RC_at	Rufy3	RIPX,KIAA0871	RUN and FYVE domain containing 3	3.8	A	0.3	A	0.3	A	14.1	P	272.1	P	129	P	6.1	M	8.1	A	0.3	A	AAAPPPMAA
A10-40.3_RC_at	HAPLN4	BRAL2,KIAA1926	hyaluronan and proteoglycan link protein 4	1.8	A	20	A	3.3	A	18.3	P	1254.9	P	1334.2	P	52.2	P	25.8	A	6.2	A	AAAPPPPAA
C15-52.1_RC_x_at	Wif1	WIF-1	Wnt inhibitory factor 1	0.8	A	5.9	A	0.3	A	18.3	P	238.6	P	68.8	P	8.3	P	4.7	A	13.3	P	AAAPPPPAP
B24-46.4_RC_at	Gabrd	MGC45284	gamma-aminobutyric acid (GABA-A) receptor, subunit delta	18.6	A	8.6	A	17.8	A	28.8	P	435.1	P	397.5	P	22.5	P	22.8	P	3.4	A	AAAPPPPPA
L06-51.4_RC_at				10.7	A	6.6	A	8.6	A	17.5	P	715.5	P	536.3	P	33.6	P	336.5	P	6.2	A	AAAPPPPPA
C12-54.3_RC_s_at	Atr	FRP1,MEC1,SCKL,SCKL1	ataxia telangiectasia and Rad3 related	1.6	A	5.7	A	9.1	A	61.3	P	16.2	P	26.2	P	33	P	13.4	P	24.7	P	AAAPPPPPP
H17-54.2_RC_at	Stk35	CLIK1	serine/threonine kinase 35	23.2	A	50.9	A	38.3	A	89.4	P	136.1	P	45.5	P	44.5	P	26.4	P	61.5	P	AAAPPPPPP
AF344845_at			CD28 protein mRNA, complete cds	5.9	A	4.1	A	16.4	M	2.7	A	21.8	A	8.1	A	6.8	A	1.7	A	1.9	A	AAMAAAAAA	ovary-specific
AJ272217_at			prolactin receptor (long form)	0.6	A	14.4	A	23.8	M	1.6	A	1.3	A	1.2	A	11.4	A	0.8	A	0.5	A	AAMAAAAAA	ovary-specific
P21-42.2_RC_at				38.2	A	21.7	A	25.8	M	16.2	A	49.8	P	44	P	24.4	P	26.3	A	17.1	M	AAMAPPPAM
O20-53.3_RC_at	Fbf1	null	Fas (TNFRSF6) binding factor 1	20.7	A	16.7	A	19.2	M	90.4	P	37.8	P	16.3	M	10	A	16.8	P	16.8	P	AAMPPMAPP
D18-44.4_RC_s_at	Tmeff2	TR,HPP1,TPEF,TENB2	transmembrane protein with EGF-like and two follistatin-like domains 2	14.5	A	10.3	A	8.2	M	9.8	P	486.8	P	303.3	P	1.8	A	21.8	M	61.8	P	AAMPPPAMP
D08-53.4_RC_at	APPL	APPL1,DIP13alpha	adaptor protein containing pH domain, PTB domain and leucine zipper motif 1	5	A	11.8	A	14.4	P	10.2	A	8.7	A	0.5	A	9.4	A	5.3	A	1.4	A	AAPAAAAAA	ovary-specific
J23-52.2_RC_at				2.7	A	6.9	A	17.7	P	3.4	A	7.6	A	9.2	A	0.5	A	10	A	6.8	A	AAPAAAAAA	ovary-specific
C15-48.1_RC_at	Sfrs2ip	SIP1,CASP11,SRRP129	splicing factor, arginine/serine-rich 2, interacting protein	9.9	A	14.8	A	29.6	P	6.2	A	1.6	A	4.3	A	0.9	A	0.6	A	9.8	M	AAPAAAAAM
A07-40.1_RC_s_at	Rarg	RARC,NR1B3	retinoic acid receptor, gamma	3.9	A	16.9	A	45	P	19.1	A	27.4	A	21.2	A	9.1	A	1	A	48.7	P	AAPAAAAAP
I22-45.3_RC_at	DC2	null	DC2 protein	8.8	A	8.8	A	17.5	P	4.4	A	16.6	A	14.5	A	13.8	A	11.1	A	11.7	P	AAPAAAAAP
L14-44.4_RC_at				14.5	A	13.3	A	26.5	P	2	A	14.8	A	5.1	A	1.1	A	1.1	A	10.2	P	AAPAAAAAP
U04446_at			chorionic gonadotropin alpha precursor, mRNA, complete cds	22.5	A	10.4	A	1093.2	P	11.2	A	4.2	A	12.2	A	7.2	A	5.4	A	5.9	P	AAPAAAAAP
U80673_at			luteinizing hormone receptor mRNA, complete cds	0.2	A	0.8	A	270.5	P	0.8	A	0.3	A	0.1	A	0.4	A	1.2	A	6.9	P	AAPAAAAAP
GSR_at			glutathione reductase	0.8	A	32.8	A	25.8	P	11.4	A	0.8	A	0.2	A	22.8	P	2.5	A	0.9	A	AAPAAAPAA
P14-45.4_RC_at	Ctbs	CTB	chitobiase, di-N-acetyl-	6.4	A	8.4	A	19.8	P	3.8	A	6.9	A	0.4	A	43.6	P	9.4	A	10.8	P	AAPAAAPAP
H05-44.2_RC_at				6.4	A	17.5	A	28.1	P	4.9	A	12	A	7.1	A	33.6	P	29.7	P	47.3	P	AAPAAAPPP
K15-54.1_RC_at	C1orf9	CH1	chromosome 1 open reading frame 9	10	A	7.2	A	20	P	18	A	21	P	2.8	A	16.1	A	5.8	A	16.3	P	AAPAPAAAP
G03-48.1_RC_at				7.7	A	10	A	11.6	P	10.4	A	22.6	P	11.6	A	19.8	P	17.7	P	11.1	M	AAPAPAPPM
M08-50.3_RC_at	Cyfip1	SHYC,FLJ45151,P140SRA-1	cytoplasmic FMR1 interacting protein 1	13.9	A	13.7	A	19.5	P	8.4	A	18.3	P	12.1	M	7.2	A	7.7	A	11.9	A	AAPAPMAAA
D07-49.2_RC_at		MGC120552		15.2	A	14.5	A	24.7	P	14.3	A	25.2	P	22.3	P	20.6	A	14.5	A	12.5	A	AAPAPPAAA
E03-40.1_RC_at	CACNA1I	Cav3.3	calcium channel, voltage-dependent, alpha 1I subunit	9.6	A	4.4	A	28.3	P	17.9	A	222.1	P	161.5	P	17.8	A	25.5	A	5.5	A	AAPAPPAAA
I11-54.1_RC_at	Eps15	AF1P,AF-1P,MLLT5	epidermal growth factor receptor pathway substrate 15	3.9	A	0.8	A	8.6	P	1.1	A	90.2	P	48.5	P	3.9	A	10.3	A	9.4	M	AAPAPPAAM
L12-47.4_RC_at				5.9	A	9.1	A	20.3	P	6.4	A	26.1	P	29	P	6.4	A	11.2	A	25.7	P	AAPAPPAAP
N19-47.2_RC_at				1.2	A	0.8	A	13.5	P	2.4	A	31.1	P	29.6	P	0.9	A	2.1	A	15.9	P	AAPAPPAAP
C05-48.1_RC_at				11	A	9.8	A	16.5	P	14.9	A	513	P	369.5	P	12.8	A	18.1	P	11	P	AAPAPPAPP
M18-51.3_RC_at	Pctk1	PCTAIRE,FLJ16665,PCTAIRE1,PCTGAIRE	PCTAIRE-motif protein kinase 1	44	A	50	A	74.4	P	19.1	A	215	P	129.1	P	37.8	A	78.6	P	56.7	P	AAPAPPAPP
F19-47.2_RC_s_at	Hmgcr	null	3-hydroxy-3-methylglutaryl-Coenzyme A reductase	5.7	A	14.4	A	19.9	P	2.2	A	39	P	19.9	P	52.6	P	0.5	A	12.5	A	AAPAPPPAA
N01-54.2_RC_x_at	RND1	ARHS,RHO6,FLJ42294	Rho family GTPase 1	23.6	A	21.8	A	13.8	P	8.2	A	426.5	P	139.8	P	177.7	P	4.5	A	17.1	A	AAPAPPPAA
M19-40.1_RC_at				11.5	A	9.6	A	15.6	P	6.8	A	42.6	P	23.2	P	8.7	P	10.8	A	10.1	M	AAPAPPPAM
C06-47.3_RC_at	ZNF500	null	zinc finger protein 500	31.5	A	15.4	A	26.6	P	16.1	A	64.2	P	55.5	P	32.4	P	11.3	A	20.1	P	AAPAPPPAP
E01-42.1_RC_at	EIF1AX	EIF1A,EIF4C,eIF-1A,eIF-4C	eukaryotic translation initiation factor 1A, X-linked	14.3	A	6.4	A	18.6	P	18.5	A	279	P	122.8	P	20.6	P	58.4	P	8.4	A	AAPAPPPPA
A04-43.3_RC_at	Nudt21	CPSF5,CFIM25,DKFZp686H1588	nudix (nucleoside diphosphate linked moiety X)-type motif 21	8.2	A	12.5	A	19.7	P	2	A	19.5	P	16.7	P	39.9	P	15.6	P	11.4	P	AAPAPPPPP
K11-41.1_RC_at	HDAC8	RPD3,HDACL1	histone deacetylase 8	21.4	A	24	A	45	P	0.5	A	29.6	P	49.1	P	40.8	P	16.4	P	53.5	P	AAPAPPPPP
G09-54.1_RC_at				17	A	26.2	A	26.3	P	97.2	P	12.9	A	11.7	A	21.6	A	17	A	8.6	A	AAPPAAAAA
M02-49.3_RC_at				4.9	A	10.9	A	19.9	P	13.5	P	27.1	A	9.4	A	5.2	A	10.3	A	0.8	A	AAPPAAAAA
AY034779_at			P450 aromatase (CYP19) mRNA, complete cds	4.1	A	0.6	A	8518.2	P	59.5	P	0.3	A	0.5	A	20.7	P	0.3	A	0.7	A	AAPPAAPAA
N20-50.4_RC_at	Cdc7	Hsk1,CDC7L1,HsCDC7,huCDC7,MGC117361,MGC126237,MGC126238	cell division cycle 7 (S. cerevisiae)	3.9	A	0.3	A	18.9	P	12.7	P	5.8	A	12.2	P	19.2	P	7	A	16.8	P	AAPPAPPAP
D19-54.2_RC_at	RIMS4	RIM4,C20orf190,dJ781B1.3	regulating synaptic membrane exocytosis 4	3.1	A	1.8	A	23.3	P	34.7	P	206.5	P	134.3	P	3	A	1.4	A	1.4	A	AAPPPPAAA
F22-50.4_RC_at	MEGF11	KIAA1781,DKFZp434L121	multiple EGF-like-domains 11	8.6	A	2.3	A	17.4	P	8.9	P	22.7	P	12	P	1.2	A	9.4	A	3.2	A	AAPPPPAAA
J17-48.2_RC_at				2.2	A	13.2	A	13	P	13.9	P	47.4	P	37.5	P	14.3	A	17.1	A	2.3	A	AAPPPPAAA
O01-50.1_RC_at	Uros	null	uroporphyrinogen III synthase	21.5	A	18.5	A	53.7	P	31	P	36.6	P	34.8	P	14.7	A	38.2	M	20.2	P	AAPPPPAMP
D08-47.4_RC_at	OSGEPL1	null	O-sialoglycoprotein endopeptidase-like 1	27.8	A	21.4	A	29	P	31.4	P	54	P	31.7	P	20.9	A	41.5	P	25.2	A	AAPPPPAPA
N15-46.2_RC_at	Uchl1	PARK5,PGP9.5	ubiquitin carboxy-terminal hydrolase L1	45.4	A	25.7	A	1866.5	P	119.7	P	2460	P	1906.8	P	19.8	A	44.7	P	26.1	A	AAPPPPAPA
D14-50.4_RC_at	Tomm34	TOM34,HTOM34P	translocase of outer mitochondrial membrane 34	53.2	A	47.1	A	58.2	P	592.9	P	203.3	P	170.5	P	63.3	A	87.6	P	54.6	P	AAPPPPAPP
F07-54.2_RC_at	Mllt11	AF1Q,RP11-316M1.10	myeloid/lymphoid or mixed-lineage leukemia (trithorax homolog, Drosophila); translocated to, 11	9.9	A	2.1	A	1022.2	P	13.4	P	2252.8	P	1259.5	P	0.9	A	109.2	P	9.2	P	AAPPPPAPP
P03-52.2_RC_s_at	FBXO10	FBX10,FLJ41992	F-box protein 10	9.4	A	0.9	A	15.5	P	21.7	P	41.3	P	43.9	P	6.2	A	30.5	P	13.2	P	AAPPPPAPP
A19-41.1_RC_s_at	Slc1a2	EAAT2,GLT-1	solute carrier family 1 (glial high affinity glutamate transporter), member 2	7.1	A	0.2	A	15.6	P	16.2	P	2841.4	P	1728	P	799.7	P	144.7	P	4	A	AAPPPPPPA
A17-43.1_RC_s_at	Ercc8	CSA,CKN1	excision repaiross-complementing rodent repair deficiency, complementation group 8	7.6	A	3.1	A	11.2	P	47.7	P	9.6	P	6.8	P	17.5	P	29.9	P	12.3	P	AAPPPPPPP
G19-48.1_RC_s_at				6.4	A	12.9	A	16.6	P	49.5	P	123.1	P	137.1	P	15.9	P	17.4	P	8.7	P	AAPPPPPPP
J02-49.4_RC_s_at	Pcdha4 /// Pcdha6 /// Pcdha7 /// Pcdha5 /// Pcdha11 /// Pcdha10 /// Pcdha1 /// Pcdha9 /// Pcdha@ /// Pcdha3 /// Pcdha12 /// Pcdha2 /// Pcdha8 /// Pcdhac1 /// Pcdhac2	KIAA0345,PCDH-ALPHA9	protocadherin alpha 4 /// protocadherin alpha 6 /// protocadherin alpha 7 /// protocadherin alpha 5 /// protocadherin alpha 11 /// protocadherin alpha 10 /// protocadherin alpha 1 /// protocadherin alpha 9 /// protocadherin alpha cluster /// protocadherin	20.7	A	13.2	A	98	P	86.1	P	691.1	P	470.4	P	72.8	P	33.2	P	28.9	P	AAPPPPPPP
L17-52.2_RC_at	ZNF346	JAZ,Zfp346,DKFZp547M223	zinc finger protein 346	12.8	A	15.2	A	17.6	P	50	P	26.4	P	28.7	P	21.4	P	24.2	P	23.7	P	AAPPPPPPP
N20-52.4_RC_at	Deaf1	SPN,NUDR,ZMYND5	deformed epidermal autoregulatory factor 1 (Drosophila)	12.6	A	20.9	A	27.8	P	61.4	P	344.4	P	200.1	P	16.1	P	42.2	P	31.6	P	AAPPPPPPP
O04-46.3_RC_at	Kptn	2,00E+04	kaptin	44.2	A	57.5	A	58.3	P	42.3	P	158.5	P	93.8	P	92.9	P	172.5	P	46.4	P	AAPPPPPPP
AY298786_at			orthopoxvirus tumor necrosis factor receptor II-like protein, (crmB) gene, partial cds	7.6	A	13.9	M	6.7	A	14.9	A	11.8	A	15	A	3.7	A	1.5	A	1.2	A	AMAAAAAAA	kidney-specific
B13-41.2_RC_at	Rhod	Rho,ARHD,RHOM,RHOHP1	ras homolog gene family, member D	104.1	A	107	M	66	A	3.8	A	22.4	A	26.1	A	246.8	P	30.7	A	59.6	A	AMAAAAPAA
K02-44.3_RC_at	Smarcal1	HARP,HHARP	Swi/SNF related matrix associated, actin dependent regulator of chromatin, subfamily a-like 1	8.1	A	7.5	M	2.2	A	19.1	A	17	A	9.3	A	20.4	P	14.8	A	9.4	P	AMAAAAPAP
H13-46.2_RC_at	Mrpl13	L13,L13mt,RPL13,RPML13	mitochondrial ribosomal protein L13	1	A	11.5	M	9.2	A	1.8	A	216	P	132.9	P	17	A	294.8	P	7.5	A	AMAAPPAPA
A14-48.3_RC_at				4.1	A	7.3	M	12.4	A	49.6	P	887.5	P	636.9	P	6.7	A	16.8	P	2.4	A	AMAPPPAPA
D86477_at			cytochrome P-450, complete cds	4.5	A	19.3	M	19.9	M	81.3	P	154.6	P	76.5	P	10642.7	P	22.8	A	12	P	AMMPPPPAP
G15-52.1_RC_s_at	BAI3	KIAA0550,MGC133100	brain-specific angiogenesis inhibitor 3	13.8	A	10.5	M	29.2	P	8.8	A	1004.6	P	625.5	P	17.5	P	21.5	P	23.3	P	AMPAPPPPP
L19-50.2_RC_s_at	Ap3b1	PE,HPS,HPS2,ADTB3,ADTB3A	adaptor-related protein complex 3, beta 1 subunit	34.8	A	13.4	M	35.4	P	23.5	P	23.1	M	23.6	A	11.7	P	23.3	A	34.2	P	AMPPMAPAP
B20-50.4_RC_s_at	Rap1gds1	GDS1,MGC118859,MGC118861	RAP1, GTP-GDP dissociation stimulator 1	12.7	A	27.7	M	65.6	P	555.7	P	383.6	P	242	P	64.8	P	38	P	45.3	P	AMPPPPPPP
A09-42.1_RC_at	Rnf38	FLJ21343	ring finger protein 38	0.4	A	8.5	P	6.8	A	0.8	A	1.2	A	0.6	A	4.4	A	0.6	A	1.7	A	APAAAAAAA	kidney-specific
AF127528_at			chemokine receptor (CCR1) mRNA, complete cds	1.5	A	18	P	9.5	A	9	A	4.9	A	3.5	A	11.2	A	0.7	A	10.7	A	APAAAAAAA	kidney-specific
AJ132342_at			preprorenin	0.8	A	56.6	P	1.2	A	1.6	A	5.5	A	2.5	A	0.6	A	0.9	A	3.7	A	APAAAAAAA	kidney-specific
AJ489811_x_at			ghlp6 gene for growth hormone-like protein 6, exons 1-5	15.2	A	85.7	P	2	A	18	A	6.5	A	20.3	A	9.7	A	31.8	A	18.7	A	APAAAAAAA	kidney-specific
AF272010_at			17-beta-hydroxysteroid dehydrogenase type 2 mRNA, partial cds	0.3	A	68.8	P	8.7	A	0.2	A	0.4	A	3.8	A	368.1	P	0.2	A	32.4	P	APAAAAPAP
D15-49.2_RC_at	Rxra	NR2B1,MGC102720	retinoid X receptor alpha	118.2	A	312.7	P	78.9	A	33.6	A	154.7	A	90.9	A	460	P	357	P	144.3	P	APAAAAPPP
P02-52.4_RC_at				8.7	A	8.6	P	7.7	A	3.4	A	25.5	P	12.9	A	14.3	P	24.9	P	5	P	APAAPAPPP
A15-46.1_RC_s_at	Col9a2	MED,EDM2,DJ39G22.4	procollagen, type IX, alpha 2	5.2	A	78.9	P	10.6	A	28.1	A	197.8	P	175.6	P	14.1	A	19.4	A	0.7	A	APAAPPAAA
C21-45.1_RC_x_at	Ap2a1	ADTAA,CLAPA1,AP2-ALPHA	adaptor protein complex AP-2, alpha 1 subunit	51.9	A	52	P	27.9	A	44.8	A	167.9	P	111.9	P	61.2	A	56.9	A	37.4	A	APAAPPAAA
G17-47.1_RC_x_at	Dvl3	KIAA0208	dishevelled 3, dsh homolog (Drosophila)	9.2	A	20.6	P	7.1	A	6.6	A	44.4	P	18.1	P	19	A	9.9	A	7.8	A	APAAPPAAA
I04-43.3_RC_at	Tgfa	TFGA	transforming growth factor alpha	16.1	A	34.1	P	19.2	A	6.7	A	124.5	P	88.6	P	7.7	A	5.4	A	29.9	A	APAAPPAAA
L22-42.4_RC_at	Kit	SCFR,C-Kit,CD117	kit oncogene	7.3	A	18.1	P	6.3	A	7.8	A	70.1	P	43.9	P	7.6	A	2.6	A	6.7	P	APAAPPAAP
M10-48.3_RC_s_at	Sh3gl2	CNSA2,SH3P4,EEN-B1,SH3D2A,FLJ20276,FLJ25015	SH3-domain GRB2-like 2	23.9	A	44.6	P	18.6	A	5	A	2055	P	1656.4	P	3.2	A	31.9	A	63.8	P	APAAPPAAP
C08-48.3_RC_s_at	Wnk2	PRKWNK2,KIAA1760,NY-CO-43,SDCCAG43,P/OKcl.13	WNK lysine deficient protein kinase 2	17	A	33.6	P	13.7	A	23	A	60	P	58.7	P	23.9	A	97.6	P	21.8	P	APAAPPAPP
M01-52.1_RC_at				10.9	A	22.9	P	4.1	A	6.7	A	18	P	22.5	P	7.8	A	18.7	P	19	P	APAAPPAPP
L05-51.2_RC_s_at	Gjb1	CMTX,CX32,CMTX1	gap junction membrane channel protein beta 1	2.5	A	336	P	7.4	A	7.7	A	193.7	P	205.9	P	2330.3	P	11.8	A	27.8	A	APAAPPPAA
A02-40.3_RC_at	COBL	KIAA0633,DKFZp686G13227	cordon-bleu homolog (mouse)	23	A	151.4	P	5.6	A	16.5	A	598.3	P	380.5	P	220.8	P	22.9	A	43.5	P	APAAPPPAP
F14-40.4_RC_at	Mast3	null	microtubule associated serine/threonine kinase 3	24.6	A	90.4	P	3.6	A	15.2	A	803.4	P	693.5	P	67.7	P	3.8	A	38.6	P	APAAPPPAP
M17-50.1_RC_at	Atrn	MGCA,DPPT-L,KIAA0548,MGC126754	attractin	7.3	A	19.9	P	8.8	A	0.8	A	77.9	P	60.1	P	22.2	P	18.4	P	11.9	A	APAAPPPPA
I09-42.1_RC_at				19.5	A	56.4	P	72.9	A	49.6	A	169.8	P	129.3	P	113	P	62.8	P	44.6	P	APAAPPPPP
D02-52.4_RC_at	AMIGO2	ALI1,DEGA	adhesion molecule with Ig-like domain 2	5.8	A	12.5	P	1.3	A	8.2	M	8.5	A	5.4	A	15.6	P	18.7	P	0.9	A	APAMAAPPA
F06-42.4_RC_at				24.8	A	59.5	P	18.6	A	15.5	M	357.5	P	275.2	P	3.1	A	20.5	A	62.5	P	APAMPPAAP
N24-47.4_RC_at	Tssc4	null	tumor-suppressing subchromosomal transferable fragment 4	40.4	A	58.3	P	68.6	A	72.5	M	151.9	P	105.3	P	64.9	A	71.6	P	26.9	A	APAMPPAPA
AY225976_s_at			mineralocorticoid receptor	0.9	A	18.9	P	1.2	A	10.1	P	4.1	A	0.4	A	0.4	A	0.3	A	2.7	A	APAPAAAAA
G02-45.3_RC_at	Rnpep	DKFZP547H084	arginyl aminopeptidase (aminopeptidase B)	25.6	A	23.5	P	20.8	A	40.9	P	29.9	A	34.7	A	58.2	P	45.8	P	25.9	P	APAPAAPPP
A08-49.3_RC_at	ZNF582	FLJ30927	zinc finger protein 582	22.8	A	39.4	P	44.1	A	30.6	P	108.7	P	95.1	P	41.8	A	55.6	A	37.3	A	APAPPPAAA
O04-40.3_RC_at	Arnt2	KIAA0307	aryl hydrocarbon receptor nuclear translocator 2	8.2	A	40.9	P	21.6	A	57.9	P	1002.7	P	637	P	1.7	A	10.8	A	7.5	A	APAPPPAAA
J22-42.4_RC_s_at	Rab15	null	RAB15, member RAS oncogene family	0.8	A	12	P	2.1	A	118.8	P	518	P	279.7	P	2.5	A	1.1	A	27.5	P	APAPPPAAP
K04-47.3_RC_at	UNG2	UDG2,FLJ22422	uracil-DNA glycosylase 2	1.3	A	57.3	P	2.4	A	821.4	P	40.4	P	16.3	P	4.3	A	1.9	A	46.1	P	APAPPPAAP
P02-43.4_RC_at	NEIL1	NEI1,hFPG1,FLJ22402	nei endonuclease VIII-like 1 (E. coli)	14	A	350.4	P	21.1	A	147.7	P	74.3	P	104	P	28.5	A	6.8	A	42.6	P	APAPPPAAP
D10-50.4_RC_s_at	Ank3	FLJ45464,ANKYRIN-G	ankyrin 3, epithelial	23.3	A	586	P	9.8	A	62.4	P	1571.1	P	1072.7	P	13.7	A	52.7	P	67.4	P	APAPPPAPP
H14-50.4_RC_at	Rad51l3	Trad,R51H3,HsTRAD,RAD51D	RAD51-like 3 (S. cerevisiae)	22	A	42.5	P	14.8	A	53	P	152.8	P	100.9	P	21.7	A	96.6	P	56.3	P	APAPPPAPP
F03-40.2_RC_s_at	Ppap2c	LPP2,PAP-2c,PAP2-g	phosphatidic acid phosphatase type 2c	50.2	A	208.8	P	22.5	A	30.3	P	364.1	P	342.5	P	57.1	M	22.5	P	55.1	P	APAPPPMPP
G01-53.1_RC_at	Sesn2	HI95,SES2,SEST2,DKFZp761M0212,DKFZp761M02121	sestrin 2	34.2	A	97.7	P	45.4	A	86.3	P	160.6	P	90.3	P	297.4	P	92.9	A	43.9	A	APAPPPPAA
B23-47.2_RC_at	ADCY1	null	adenylate cyclase 1 (brain)	1.9	A	32.6	P	6.2	A	22.6	P	1108	P	828.2	P	99.4	P	38.9	A	20.9	M	APAPPPPAM
D08-54.4_RC_at				2	A	28.8	P	1.5	A	29.4	P	212	P	121.4	P	9.8	P	12	A	12.8	M	APAPPPPAM
A19-49.1_RC_at	RPH3AL	NOC2	rabphilin 3A-like (without C2 domains)	6.4	A	46.3	P	14.2	A	22.5	P	78.6	P	56.5	P	115.9	P	18.6	A	47.5	P	APAPPPPAP
N06-48.4_RC_at	Dazap1	MGC19907	DAZ associated protein 1	64.4	A	115.9	P	60	A	169.7	P	200.8	P	220.5	P	98.5	P	249.6	A	235.1	P	APAPPPPAP
E13-53.1_RC_s_at				21.6	A	35.1	P	25.5	A	24.7	P	52.3	P	23.3	P	53.3	P	44.4	P	20.5	P	APAPPPPPP
L23-48.2_RC_at	Dyrk3	RED,REDK,DYRK5	dual-specificity tyrosine-(Y)-phosphorylation regulated kinase 3	1.2	A	11.5	P	1.6	A	318.5	P	29.2	P	29.8	P	63.2	P	13.4	P	8	P	APAPPPPPP
N07-42.2_RC_s_at	Kcnj12	IRK2,hIRK,KCNJN1,Kir2.2,Kir2.2v,kcnj12x,hkir2.2x	potassium inwardly-rectifying channel, subfamily J, member 12	12.1	A	50	P	9.7	A	32.1	P	107.1	P	97.2	P	22.9	P	282.9	P	17.7	P	APAPPPPPP
L07-54.2_RC_at	Mvd	MPD,FP17780	mevalonate (diphospho) decarboxylase	19.2	A	76.3	P	41.4	M	92.2	P	54.9	A	55	A	46.7	A	11.9	A	11.3	A	APMPAAAAA
L23-50.2_RC_at	Gaa	LYAG	glucosidase, alpha, acid	42.5	A	104.1	P	164.1	M	304.4	P	127.7	P	101.4	P	198.5	P	181	P	118.9	P	APMPPPPPP
I19-49.1_RC_at	CA4	CAIV,Car4	carbonic anhydrase IV	61.9	A	316.2	P	71	P	4.4	A	152.2	P	102.4	A	17	A	79.3	A	115.9	P	APPAPAAAP
C24-53.3_RC_at	Cth	MGC9471	cystathionase (cystathionine gamma-lyase)	0.5	A	294	P	15.2	P	9.3	A	11.4	P	7.8	A	850.8	P	6.7	A	3.8	A	APPAPAPAA
G02-48.3_RC_at	Neu1	NEU,SIAL1	neuraminidase 1	53.4	A	59.6	P	123	P	23.4	A	89.8	P	40	A	55.6	P	27.7	A	61.5	P	APPAPAPAP
G24-52.3_RC_s_at	Mycn	NMYC,ODED,MODED,N-myc	v-myc myelocytomatosis viral related oncogene, neuroblastoma derived (avian)	5.3	A	14.2	P	33.4	P	8.4	A	19.4	P	21	P	0.4	A	7.9	A	0.3	A	APPAPPAAA
F12-48.4_RC_at	Fbxo16	FBX16,MGC125923,MGC125924,MGC125925	F-box protein 16	4.9	A	22.8	P	44.1	P	30.6	A	91.4	P	67.1	P	2.7	A	5.3	A	13.2	P	APPAPPAAP
I14-43.3_RC_at	Xylt2	XT2,XT-II,xylT-II	xylosyltransferase II	50.2	A	46.6	P	97.4	P	18.9	A	138.3	P	92.3	P	53.9	A	32.5	P	40.6	P	APPAPPAPP
P06-50.4_RC_at	Stx3	STX3A	syntaxin 3	29.4	A	171.8	P	46.3	P	25.2	A	172.5	P	137.8	P	124.5	P	49.2	A	55.9	P	APPAPPPAP
P02-48.4_RC_at				10.6	A	20.6	P	14.1	P	9.2	A	95.4	P	57	P	21.8	P	13.3	P	6.4	A	APPAPPPPA
AJ132343_s_at			angiotensinogen	4.5	A	1359.4	P	2696.1	P	1.5	A	563.1	P	443	P	6779	P	98.6	P	15.4	P	APPAPPPPP
J03-53.2_RC_s_at	Rgs4	RGP4,SCZD9,MGC2124,MGC60244	regulator of G-protein signaling 4	9.1	A	6.3	P	9.2	P	5.7	A	4431	P	2881.5	P	26.8	P	90	P	10	P	APPAPPPPP
J08-45.4_RC_at	Agpat3	MGC4604,LPAAT-GAMMA1	1-acylglycerol-3-phosphate O-acyltransferase 3	31.9	A	33.2	P	33.2	P	13.8	A	310.7	P	403.7	P	76.9	P	101.5	P	42.8	P	APPAPPPPP
I11-50.1_RC_at				16.4	A	21.4	P	23	P	6.5	M	23.1	P	32.6	P	34.6	P	5.6	A	16.5	P	APPMPPPAP
D12-45.4_RC_at				25	A	27.9	P	38.4	P	8.4	M	133.1	P	39.3	P	24.4	P	29.3	P	30.4	P	APPMPPPPP
P20-47.4_RC_at	COX11	COX11P	COX11 homolog, cytochrome c oxidase assembly protein (yeast)	9.3	A	353.3	P	48.3	P	308	P	3	A	9.3	A	503.9	P	7.4	A	60	P	APPPAAPAP
B22-49.4_RC_at	Lypla1	LPL1,APT-1,LYSOPLA	lysophospholipase 1	8.8	A	13.7	P	28	P	18	P	5.5	A	3.8	A	19.2	P	15.9	P	10.8	P	APPPAAPPP
K03-47.1_RC_at	Srd5a2l	null	steroid 5 alpha-reductase 2-like	24.3	A	32.9	P	78.7	P	55.6	P	15.3	M	3.5	A	41.3	P	35.7	M	18.4	P	APPPMAPMP
AB087273_at			Cu,Zn-superoxide dismutase, complete cds	17.4	A	37.6	P	48.5	P	26.1	P	27.2	P	27.1	A	91.7	P	26.9	P	11.3	P	APPPPAPPP
P08-44.4_RC_at	Aff2	FMR2,MRX2,OX19,FRAXE	AF4/FMR2 family, member 2	10.4	A	33.9	P	294.5	P	32.7	P	28.9	P	24.1	P	4.6	A	4.7	A	5.2	A	APPPPPAAA
A18-44.3_RC_s_at	Slc7a9	CSNU3	solute carrier family 7 (cationic amino acid transporter, y+ system), member 9	6	A	591.7	P	36	P	39.6	P	44.8	P	53.3	P	15.6	A	7.5	A	49.1	P	APPPPPAAP
B13-53.2_RC_s_at	Klc2	FLJ12387	kinesin light chain 2	46.8	A	46.5	P	67.9	P	109	P	242.6	P	144	P	28.6	A	44.9	P	27.6	P	APPPPPAPP
B19-51.2_RC_s_at	TP53BP1	p202,53BP1,MGC138366	tumor protein p53 binding protein, 1	4.3	A	70.2	P	107.7	P	84.7	P	272	P	220.9	P	36.9	A	67.3	P	73.7	P	APPPPPAPP
E12-49.3_RC_at	ABCC4	MRP4,MOATB,MOAT-B,EST170205	ATP-binding cassette, sub-family C (CFTR/MRP), member 4	9	A	161.6	P	37.3	P	65.4	P	60	P	52.7	P	1.2	A	239.8	P	44.3	P	APPPPPAPP
H09-45.2_RC_at				6.1	A	63.3	P	30.1	P	48	P	1353.7	P	739.1	P	13.1	A	28.9	P	36.7	P	APPPPPAPP
P06-45.4_RC_at				8.2	A	13.2	P	8.2	P	32.9	P	80.2	P	79	P	4.3	A	10.6	P	5.3	P	APPPPPAPP
I20-53.3_RC_at	Tyro3	BYK,Brt,Dtk,RSE,Sky,Tif	TYRO3 protein tyrosine kinase 3	2.3	A	63.6	P	256.8	P	79.1	P	1375.6	P	929.5	P	19.7	P	24.5	A	53.8	P	APPPPPPAP
C07-43.1_RC_at	Snx22	FLJ13952	sorting nexin 22	22.7	A	48.2	P	57.2	P	50.1	P	65.2	P	50.3	P	101.8	P	32.4	M	31.5	P	APPPPPPMP
C18-46.3_RC_at	Ercc2	EM9,TTD,XPD,MGC102762,MGC126218,MGC126219	excision repair cross-complementing rodent repair deficiency, complementation group 2	45.6	A	58.7	P	63	P	48.9	P	148.9	P	120.2	P	135.1	P	49.2	P	65.2	P	APPPPPPPP
D18-42.4_RC_at	Stard3	CAB1,es64,MLN64	START domain containing 3	47.6	A	33.7	P	56.2	P	45.7	P	78.2	P	83.4	P	48	P	36.1	P	36.5	P	APPPPPPPP
E11-42.1_RC_at	Shmt2	GLYA,SHMT	serine hydroxymethyl transferase 2 (mitochondrial)	108.5	A	211.2	P	165.4	P	44.7	P	165	P	113.3	P	952.4	P	171	P	108	P	APPPPPPPP
F20-42.4_RC_at	Enc1	NRPB,CCL28,ENC-1,PIG10,TP53I10,FLJ39259	ectodermal-neural cortex 1	30.2	A	104.8	P	348.6	P	107.1	P	5063.7	P	2807.6	P	77.6	P	181.4	P	305	P	APPPPPPPP
H12-40.4_RC_s_at	Pctk2	PCTAIRE2	PCTAIRE-motif protein kinase 2	15.7	A	17.3	P	58	P	52.8	P	153	P	138.9	P	35.4	P	28.1	P	39.3	P	APPPPPPPP
H24-44.4_RC_s_at	C3orf37	DC12,MGC111075	Chromosome 3 open reading frame 37	97.3	A	188.3	P	191.9	P	468.1	P	448.8	P	401.2	P	342.6	P	261.7	P	144.4	P	APPPPPPPP
J07-52.2_RC_s_at	HSPBP1	null	hsp70-interacting protein	20.6	A	35.2	P	27.2	P	37.8	P	101.1	P	52.8	P	38.8	P	57	P	27.7	P	APPPPPPPP
J20-46.4_RC_s_at	Uchl5	UCH37,CGI-70	ubiquitin carboxyl-terminal esterase L5	18.1	A	25.6	P	58.9	P	22	P	152.5	P	79.3	P	59.5	P	77.7	P	28.8	P	APPPPPPPP
L21-46.2_RC_at	TTLL4	KIAA0173	Tubulin tyrosine ligase-like family, member 4	11.3	A	11.5	P	16.2	P	64.2	P	62.2	P	80	P	44.9	P	30.5	P	26.8	P	APPPPPPPP
M17-51.1_RC_s_at	Klhl2	MAYVEN,ABP-KELCH	kelch-like 2, Mayven (Drosophila)	11.5	A	18.1	P	22.1	P	15.8	P	203	P	101.9	P	34.3	P	15	P	47.6	P	APPPPPPPP
P01-52.2_RC_at	Zfp1	ZNF475,FLJ34243	zinc finger protein 1	7.9	A	8.7	P	28.2	P	12	P	52.4	P	44.9	P	13	P	15.9	P	8.3	P	APPPPPPPP
AF016991_at			gamma2-globin gene, complete cds	6.3	M	4.2	A	8.4	A	5.3	A	6	A	0.8	A	6.8	A	0.9	A	5.2	A	MAAAAAAAA	aorta-specific
D09-40.2_RC_at	Msc	ABF1,MYOR,ABF-1	musculin	101.7	M	10.4	A	14.4	A	1.6	A	28.4	A	8.8	A	14.3	M	2.4	A	33	A	MAAAAAMAA
K07-45.1_RC_x_at				30.4	M	0.6	A	0.9	A	7.6	A	11.8	P	18.9	P	4.6	A	6.3	A	4.3	A	MAAAPPAAA
K18-46.3_RC_at	C10orf132	MGC131701,bA459F3.4	chromosome 10 open reading frame 132	14	M	14.7	A	14.6	A	14.4	A	169.2	P	136.2	P	1.3	A	21.9	A	5.6	A	MAAAPPAAA
N03-41.2_RC_at	Sphk2	null	sphingosine kinase 2	38.9	M	37.6	A	29.5	A	37.3	A	110	P	80.2	P	45.3	A	12.3	A	26.8	A	MAAAPPAAA
H19-53.2_RC_at	Eya1	BOP,BOR	eyes absent 1 homolog (Drosophila)	12.9	M	3.3	A	4.1	A	5.3	A	21.1	P	13.4	P	0.2	A	89.9	P	15.4	P	MAAAPPAPP
B08-51.4_RC_at	Kif21b	null	kinesin family member 21B	21	M	9.4	A	14.7	A	31.7	P	193.3	P	155.8	P	20.2	A	18.7	A	13.9	A	MAAPPPAAA
F23-45.2_RC_s_at	P2rx5	P2X5,P2X5R,MGC47755	purinergic receptor P2X, ligand-gated ion channel, 5	20.2	M	19.8	A	25	A	20.5	P	116	P	92.9	P	4.8	A	69.9	P	7.7	A	MAAPPPAPA
O11-51.1_RC_at	Calca	CT,KC,CGRP,CALC1,CGRP1,CGRP-I,MGC126648	calcitonin/calcitonin-related polypeptide, alpha	11.4	M	12.2	A	8.5	A	32.5	P	3108.8	P	2729.5	P	12.6	A	81.9	P	777.5	P	MAAPPPAPP
A02-43.3_RC_s_at	Ptprg	PTPG,HPTPG,RPTPG,R-PTP-GAMMA	protein tyrosine phosphatase, receptor type, G	14.7	M	14.3	A	40.1	P	15.5	A	17.1	A	6.3	A	18	A	21.7	A	11.7	A	MAPAAAAAA
L18-46.4_RC_at				14.5	M	1.5	A	9.7	P	5	A	251.7	P	102.1	P	6.8	A	353.3	P	32.4	P	MAPAPPAPP
G08-41.3_RC_at				19.7	M	13.4	A	28.8	P	4.7	A	44.4	P	64.2	P	27.1	P	9.8	A	22.7	P	MAPAPPPAP
H11-41.2_RC_x_at	Zcchc10	FLJ20094	zinc finger, CCHC domain containing 10	3.9	M	4.2	A	9.9	P	6.7	P	14	P	8	P	9.3	A	24.3	P	7.3	P	MAPPPPAPP
A11-49.1_RC_at	Hspa4l	APG-1,Osp94	heat shock protein 4 like	16.9	M	11.1	A	62.4	P	234.4	P	431.6	P	240.3	P	14.8	P	10.8	P	30.7	P	MAPPPPPPP
O21-45.1_RC_at	GLIS3	ZNF515,FLJ38999,FLJ90578,MGC33662	GLIS family zinc finger 3	20.5	M	49.4	P	20.7	A	18.3	A	53.7	M	20.2	A	26.8	P	19.5	A	16.1	P	MPAAMAPAP
C05-45.1_RC_at	Trim23	ARD1,ARFD1,RNF46	tripartite motif protein 23	32.7	M	18	P	37.8	A	22.9	M	262	P	146.7	P	25.9	A	68.9	P	27.5	A	MPAMPPAPA
G13-49.1_RC_at				11.4	M	17.3	P	5.7	A	8.9	P	366.4	P	174.7	P	12.5	P	16.4	P	12.2	P	MPAPPPPPP
C19-45.1_RC_s_at	Araf	PKS2,A-RAF,ARAF1,RAFA1	v-raf murine sarcoma 3611 viral oncogene homolog	131.1	M	137.7	P	150.2	P	54.4	A	68.2	A	60.8	A	174.3	A	159.9	P	99.3	P	MPPAAAAPP
AF263468_at			17beta-hydroxysteroid dehydrogenase type 7 mRNA, partial cds	42.8	M	121.1	P	51	P	33	A	44.7	A	8.5	A	971.2	P	25	A	55	P	MPPAAAPAP
J13-52.2_RC_at				13.7	M	15.6	P	19.3	P	0.4	A	51.1	P	18.3	P	6.3	A	7	A	13.6	P	MPPAPPAAP
J07-40.2_RC_at	Slc38a5	SN2,JM24,pp7194	solute carrier family 38, member 5	83	M	78.2	P	69.3	P	47.2	A	128.7	P	139	P	58	M	65.6	A	33.7	M	MPPAPPMAM
N13-42.2_RC_at	Sord	SORD1	sorbitol dehydrogenase	35.3	M	149.1	P	15.8	P	1294.7	P	1.1	A	9.8	A	239.2	P	14.6	A	95.5	P	MPPPAAPAP
A07-50.1_RC_s_at	Sirt7	SIR2L7,MGC126840,MGC126842	sirtuin 7 (silent mating type information regulation 2, homolog) 7 (S. cerevisiae)	43	M	62.4	P	41.6	P	88.9	P	122.2	P	86.3	P	72.6	A	18.6	A	45.6	A	MPPPPPAAA
L11-50.2_RC_at	ZNF398	P51,P71,ZER6,KIAA1339	Zinc finger protein 398	32.3	M	47.6	P	58.9	P	123	P	193.2	P	103.4	P	43.3	A	55.4	P	43	P	MPPPPPAPP
A07-43.1_RC_at	DGKD	dgkd-2,DGKdelta,KIAA0145	diacylglycerol kinase, delta 130kDa	38.7	M	66.9	P	21	P	82.7	P	75.2	P	72.6	P	91	P	34.3	A	26.1	P	MPPPPPPAP
M22-50.3_RC_at	Tmc4	MGC39329	transmembrane channel-like gene family 4	68	M	86.5	P	71.8	P	35.2	P	75.7	P	90.9	P	52.2	P	49.4	A	55.7	P	MPPPPPPAP
D14-49.4_RC_at	VARSL	VARS2L,MGC138259	valyl-tRNA synthetase like	61.7	M	102.1	P	61.3	P	62.1	P	165.3	P	149.5	P	194	P	77.6	P	49.4	P	MPPPPPPPP
E09-40.1_RC_at				7	P	1.2	A	1	A	0.4	A	0.9	A	0.4	A	3.8	A	1.8	A	2.1	A	PAAAAAAAA	aorta-specific
J04-53.4_RC_at	Sh2d1a	LYP,SAP,XLP,DSHP,EBVS,IMD5,XLPD,MTCP1	SH2 domain protein 1A	9.9	P	4.8	A	4.6	A	4.2	A	1.8	A	0.2	A	3.9	A	4.5	A	4.6	A	PAAAAAAAA	aorta-specific
L01-49.2_RC_s_at	Sh2d3c	CHAT,NSP3,FLJ39664,PRO34088	SH2 domain containing 3C	40.5	P	29.4	A	86.5	A	16.1	A	104	A	53.7	A	31.3	A	7.4	A	59.5	A	PAAAAAAAA	aorta-specific
N14-43.4_RC_at	OSBPL3	ORP3,ORP-3,OSBP3,KIAA0704,MGC21526,DKFZp667P1518	oxysterol binding protein-like 3	8.9	P	8.6	A	0.9	A	6.2	A	7.5	A	6.9	A	2	A	9.2	A	0.9	A	PAAAAAAAA	aorta-specific
B17-53.2_RC_at	Selp	CD62,GRMP,PSEL,CD62P,GMP140,PADGEM,FLJ45155	selectin, platelet	22.8	P	13.2	A	2.1	A	1.4	A	1.2	A	1.7	A	10.8	A	4.6	A	44.4	P	PAAAAAAAP
I06-48.3_RC_at	Htra3	Prsp,Tasp	HtrA serine peptidase 3	66.4	P	4.1	A	8.5	A	26	A	1.4	A	2.3	A	5.9	A	3.1	A	75.8	P	PAAAAAAAP
D31921_x_at			cytochrome P-450, complete cds	11.1	P	25.3	A	1.1	A	0.9	A	13.2	A	1	A	8039.4	P	24.1	P	56	P	PAAAAAPPP
M06-44.3_RC_at	Spry1	hSPRY1	sprouty homolog 1 (Drosophila)	47.8	P	10	A	42.3	A	4.6	A	67.5	A	49.3	M	35.5	A	71.6	A	67.9	P	PAAAAMAAP
L21-40.2_RC_at	Pkp1	B6P,MGC138829	plakophilin 1	8.9	P	8.3	A	6	A	6.6	A	21.6	P	9.9	A	6.2	A	1.1	A	23.4	P	PAAAPAAAP
J16-45.4_RC_s_at				13.5	P	11.4	A	0.7	A	5.1	A	9.6	P	13.1	M	33.8	P	3.2	A	16.4	P	PAAAPMPAP
L03-44.2_RC_at	Ryr3	null	ryanodine receptor 3	8.8	P	9.9	A	2.3	A	0.1	A	16.5	P	41	P	0.2	A	8.5	A	6.2	A	PAAAPPAAA
L04-45.4_RC_s_at	Cnr1	CB1,CNR,CB-R,CB1A,CANN6,CB1K5	cannabinoid receptor 1 (brain)	7.4	P	3.6	A	8.1	A	3.8	A	77.5	P	23.6	P	0.8	A	5.1	A	4.1	A	PAAAPPAAA
C10-44.3_RC_at	Slc24a3	NCKX3	solute carrier family 24 (sodium/potassium/calcium exchanger), member 3	49.6	P	0.7	A	7	A	9.2	A	173.5	P	115.6	P	14.4	A	7.6	A	109.3	P	PAAAPPAAP
H01-48.2_RC_at				65.2	P	2.5	A	15.9	A	8.4	A	247.4	P	134.2	P	11.4	A	14.2	A	70.6	P	PAAAPPAAP
I19-51.1_RC_x_at				29.8	P	1	A	6.1	A	1	A	100.8	P	69.8	P	0.3	A	1.4	A	34.3	P	PAAAPPAAP
J07-51.2_RC_at				50.3	P	14.6	A	22.7	A	18.9	A	46.3	P	33.3	P	1.9	A	15.3	A	38.4	P	PAAAPPAAP
D10-51.4_RC_s_at	Scn1b	GEFSP1	sodium channel, voltage-gated, type I, beta	35.6	P	2.4	A	24.7	A	11.9	A	908.9	P	708	P	15.7	A	600.4	P	9.4	A	PAAAPPAPA
L04-42.4_RC_at				18.4	P	6.8	A	0.7	A	6	A	37.9	P	27.7	P	6.8	A	39.5	P	2.8	A	PAAAPPAPA
C15-40.1_RC_at	Rxrg	RXRC,NR2B3	retinoid X receptor gamma	75.5	P	5.8	A	2.1	A	0.9	A	26.1	P	39.8	P	2.5	A	124.9	P	15.5	P	PAAAPPAPP
C16-45.3_RC_at	Myoc	GPOA,JOAG,TIGR,GLC1A,JOAG1,myocilin	myocilin	36.6	P	3.8	A	12.7	A	0.7	A	187.1	P	205.3	P	0.5	A	439.7	P	23.8	P	PAAAPPAPP
F06-50.4_RC_at	Syt11	SYT12,KIAA0080,MGC10881,MGC17226,DKFZp781D015	synaptotagmin XI	20.6	P	8	A	7	A	8.4	A	485.6	P	348.8	P	2.2	A	14	P	15.3	P	PAAAPPAPP
H12-42.4_RC_at				29.1	P	5.1	A	6.7	A	4.9	A	575.2	P	350.7	P	12	A	20.4	P	16.9	P	PAAAPPAPP
H13-50.2_RC_at	Stmn3	SCLIP	stathmin-like 3	27.6	P	28	A	24.8	A	14.9	A	842.7	P	491.3	P	15.4	A	37.7	P	18.6	P	PAAAPPAPP
K19-44.1_RC_s_at	Slc6a1	GAT1,GABATR,GABATHG	solute carrier family 6 (neurotransmitter transporter, GABA), member 1	8	P	1	A	4.1	A	8	A	261.2	P	130.9	P	2.2	A	9.6	P	6.4	P	PAAAPPAPP
AY241068_at			G-protein-coupled receptor GPR34 gene, complete cds	11.7	P	5.7	A	6.1	A	7.7	A	42	P	19.9	P	9	P	6.5	A	27.9	P	PAAAPPPAP
E22-41.3_RC_at	Csf1r	FMS,CSFR,FIM2,C-FMS,CD115	colony stimulating factor 1 receptor	132.5	P	14	A	52.8	A	19	A	133.6	P	110.7	P	214.4	P	21.1	A	160.2	P	PAAAPPPAP
I05-43.1_RC_s_at	Rassf5	RAPL,Maxp1,NORE1,RASSF3,MGC10823	Ras association (RalGDS/AF-6) domain family 5	51.6	P	21.9	A	1.5	A	15	A	210.6	P	172.7	P	358.6	P	9.7	A	79.6	P	PAAAPPPAP
K04-45.3_RC_at	Fes	FPS	feline sarcoma oncogene	59.2	P	37.4	A	45.5	A	11.8	A	219	P	178.6	P	66.9	P	23.5	A	73.9	P	PAAAPPPAP
K08-42.3_RC_x_at	Coro1a	p57,TACO,CLABP,HCORO1,CLIPINA,FLJ41407,MGC117380	coronin, actin binding protein 1A	120.3	P	16.8	A	43.1	A	8.2	A	149	P	72.7	P	35.7	P	14.1	A	60.6	P	PAAAPPPAP
E12-46.3_RC_at	SLC26A11	MGC46523	solute carrier family 26, member 11	50.3	P	40.7	A	37.2	A	11.9	A	108.8	P	102	P	44.7	P	30.3	P	73.7	P	PAAAPPPPP
E18-42.3_RC_s_at	Prkcb1	PKCB,PRKCB,PRKCB2,MGC41878,PKC-beta	protein kinase C, beta 1	8.1	P	7.1	A	2.9	A	8.8	A	790.7	P	557.4	P	7.1	P	9.9	P	5.4	P	PAAAPPPPP
E19-42.1_RC_at	FVT1	null	follicular lymphoma variant translocation 1	24.4	P	16.7	A	3.4	A	21.6	A	42.8	P	37	P	130.6	P	18.6	P	26.8	P	PAAAPPPPP
K12-42.3_RC_at	Chi3l1	GP39,YKL40,YYL-40,HC-gp39,HCGP-3P	chitinase 3-like 1	24.2	P	10.5	A	8.2	A	6	A	21.4	P	27.8	P	65.7	P	23.3	P	10.4	P	PAAAPPPPP
M21-45.1_RC_at				7.8	P	3.9	A	4.2	A	8.4	A	478.1	P	291	P	13.5	P	12.1	P	14.6	P	PAAAPPPPP
G13-52.1_RC_at	Cutl2	CUX2	cut-like 2 (Drosophila)	13.1	P	9.3	A	9.8	A	12.1	M	47.7	P	33.5	P	21.5	P	20.6	M	12.2	P	PAAMPPPMP
G21-43.1_RC_at	AGPAT2	BSCL,BSCL1,LPAAB,1-AGPAT2,LPAAT-beta	1-acylglycerol-3-phosphate O-acyltransferase 2 (lysophosphatidic acid acyltransferase, beta)	544.1	P	33.5	A	43.9	A	53.3	P	18.5	A	19.4	A	502.5	P	34.4	A	295.1	P	PAAPAAPAP
L15-42.2_RC_s_at	Phtf2	FLJ33324,MGC86999,DKFZP564F013	putative homeodomain transcription factor 2	10.2	P	7	A	2.4	A	6.3	P	4.9	P	3.3	A	4.8	A	11.6	P	3.4	A	PAAPPAAPA
N06-40.4_RC_at	Mtmr2	CMT4B,CMT4B1,KIAA1073	myotubularin related protein 2	7	P	4.4	A	6.3	A	14.9	P	20.9	P	9.4	P	0.4	A	7.5	A	5.4	A	PAAPPPAAA
F20-52.4_RC_s_at	Ppp1r1b	DARPP32,DARPP-32,FLJ20940	protein phosphatase 1, regulatory (inhibitor) subunit 1B	53.9	P	42.6	A	18.4	A	167.8	P	651	P	1401.1	P	22.8	A	52.9	A	31.9	P	PAAPPPAAP
I12-46.3_RC_at	Ephb6	HEP,MGC129910,MGC129911	Eph receptor B6	73.7	P	25.1	A	11.9	A	55.5	P	983.4	P	913.9	P	16.1	A	4.8	A	44.7	P	PAAPPPAAP
D12-44.4_RC_at	Lgi1	EPT,ETL1,IB1099	leucine-rich repeat LGI family, member 1	46.9	P	11.9	A	11.1	A	12.4	P	620.5	P	364.6	P	0.3	A	13.1	P	8.6	P	PAAPPPAPP
K11-44.1_RC_at	Cdk5rap2	C48,MCPH3,Cep215,KIAA1633,DKFZp686B1070,DKFZp686D1070	CDK5 regulatory subunit associated protein 2	55.7	P	50	A	27.1	A	297.6	P	94	P	73.7	P	76.2	A	267.4	P	74.8	P	PAAPPPAPP
O03-53.1_RC_at	NLGN3	HNL3,ASPGX1,AUTSX1,KIAA1480	neuroligin 3	18.9	P	12.5	A	13.4	A	6.9	P	52.9	P	39.2	P	12.4	A	22.4	P	11.2	P	PAAPPPAPP
O13-47.1_RC_at				16.9	P	5	A	9.7	A	12.5	P	76.4	P	41.4	P	12	A	36.7	P	10.5	P	PAAPPPAPP
P02-42.4_RC_at	Recql4	RTS,RECQ4	RecQ protein-like 4	29.6	P	13.9	A	24.1	A	75.6	P	78.3	P	71	P	34.3	A	25.1	P	26.5	P	PAAPPPAPP
P13-47.2_RC_at	Rfx2	FLJ14226	regulatory factor X, 2 (influences HLA class II expression)	53.3	P	19.5	A	23.7	A	1371.4	P	100.8	P	81.8	P	1.6	A	75.5	P	28.6	P	PAAPPPAPP
P01-53.2_RC_s_at	Lhx2	LH2,hLhx2,MGC138390	LIM homeobox protein 2	11.4	P	1.4	A	0.8	A	15.8	P	448	P	258.5	P	34.1	P	7	A	1.4	A	PAAPPPPAA
B18-46.4_RC_s_at	Nfkbil1	IKBL,LST1,NFKBIL	nuclear factor of kappa light polypeptide gene enhancer in B-cells inhibitor-like 1	54.5	P	51.2	A	39	A	87.8	P	87.3	P	69.8	P	69.9	P	60.4	A	43.3	P	PAAPPPPAP
F22-43.4_RC_at	Ppp2r5d	MGC2134,MGC8949	protein phosphatase 2, regulatory subunit B (B56), delta isoform	72.2	P	50.1	A	52.9	A	73.1	P	276.1	P	130.6	P	58.5	P	77.5	A	62	P	PAAPPPPAP
L22-41.4_RC_at	MLLT4	AF6,AF-6,AFADIN,FLJ34371,RP3-431P23.3	myeloid/lymphoid or mixed-lineage leukemia (trithorax homolog, Drosophila); translocated to, 4	12.4	P	7.2	A	6.9	A	51.9	P	90.1	P	40.7	P	12.4	P	5.5	A	26	P	PAAPPPPAP
O19-49.1_RC_at	Synj2	INPP5H,KIAA0348,MGC44422	synaptojanin 2	32.1	P	8.3	A	27.5	A	23.2	P	216.6	P	106.5	P	40.3	P	76.7	P	39.2	P	PAAPPPPPP
B04-50.4_RC_at	Set	2PP2A,IGAAD,I2PP2A,PHAPII,TAF-IBETA	SET translocation	338.7	P	369.5	A	610.4	M	305	A	1386.1	M	856.1	P	425.3	A	757.6	P	444.9	M	PAMAMPAPM
O17-46.1_RC_at	Pld2	null	phospholipase D2	50.1	P	15.4	A	34	M	1.8	A	27.3	P	30.4	P	29.6	A	7.8	A	68.9	P	PAMAPPAAP
H11-51.2_RC_s_at	Nr1d1	EAR1,hRev,THRA1,THRAL,ear-1	nuclear receptor subfamily 1, group D, member 1	97.2	P	55.8	A	54.5	M	33.7	A	411	P	354.3	P	126.3	P	260	P	39	A	PAMAPPPPA
K07-40.1_RC_s_at	Efnb1	CFND,CFNS,EFL3,EPLG2,Elk-L,LERK2,MGC8782	ephrin B1	17.2	P	1.2	A	48.3	P	6.2	A	5.7	A	5.8	A	8.1	A	0.9	A	0.7	A	PAPAAAAAA
C03-51.1_RC_at	Cspg4	NG2,MCSP,MCSPG,MSK16,MEL-CSPG	chondroitin sulfate proteoglycan 4	384.4	P	48.1	A	81.3	P	12	A	50.3	A	75.1	A	25.5	A	36.7	A	183.5	P	PAPAAAAAP
J22-41.4_RC_at	Tgfb1	CED,DPD1,TGFB	transforming growth factor, beta 1	326.7	P	16.8	A	70	P	2.4	A	24.2	A	30	A	43.4	A	3.1	A	180.9	P	PAPAAAAAP
O05-51.1_RC_at	SLC25A32	MFTC	solute carrier family 25, member 32 /// solute carrier family 25, member 32	19.5	P	1.1	A	27.1	P	17.8	A	18.3	A	13.2	A	35.8	P	22	A	17.5	M	PAPAAAPAM
K10-42.3_RC_at				25.4	P	4.3	A	14.2	P	12.3	A	17	P	9.5	A	48.2	P	26.7	P	8.3	A	PAPAPAPPA
M19-42.1_RC_at	NRCAM	KIAA0343,MGC138845,MGC138846	neuronal cell adhesion molecule	48.4	P	5.5	A	78	P	11.6	A	1707.5	P	1056.3	P	8.9	A	22.4	A	55.3	P	PAPAPPAAP
F07-51.2_RC_at	AACS	SUR-5,FLJ12389,FLJ41251	acetoacetyl-CoA synthetase	79.4	P	41	A	61.9	P	53.7	A	259.1	P	180.2	P	50.5	A	119.6	P	64.5	P	PAPAPPAPP
F13-50.2_RC_at				40.8	P	16	A	42.3	P	24.4	A	159.2	P	127.3	P	10.7	A	37.6	P	28.8	P	PAPAPPAPP
J12-44.4_RC_s_at	Zfpm2	DIH3,FOG2,ZNF89B,hFOG-2,MGC129663,MGC129664	zinc finger protein, multitype 2	15.9	P	9.9	A	44.6	P	6.2	A	74.3	P	42.3	P	10.7	A	118.2	P	64.1	P	PAPAPPAPP
J05-47.2_RC_at	Plk2	SNK	polo-like kinase 2 (Drosophila)	19.8	P	5	A	23	P	16.7	A	84.5	P	63.8	P	41.1	M	3.5	A	7.1	A	PAPAPPMAA
G09-45.1_RC_at	Il1rap	IL1R3,FLJ37788,IL-1RAcP	interleukin 1 receptor accessory protein	169.5	P	18.8	A	32.9	P	1.2	A	140.9	P	129.8	P	337.9	P	27.5	A	225.3	P	PAPAPPPAP
J19-46.2_RC_at	Nipsnap3a	HSPC299,FLJ13953,MGC14553,DKFZp564D177	nipsnap homolog 3A (C. elegans)	19.3	P	14.5	A	32	P	6.6	A	27.4	P	27	P	39.5	P	13.6	M	2.5	A	PAPAPPPMA
B08-48.4_RC_s_at	B3galt6	beta3GalT6	UDP-Gal:betaGal beta 1,3-galactosyltransferase, polypeptide 6	17.6	P	20.3	A	21.6	P	13.2	A	294.6	P	165	P	36.1	P	51.5	P	21.8	P	PAPAPPPPP
I03-50.1_RC_at	Fads3	CYB5RP,LLCDL3,BC269730_1	fatty acid desaturase 3	219.6	P	24.8	A	81.5	P	21.9	A	369.6	P	260.2	P	40	P	55	P	183.9	P	PAPAPPPPP
K01-53.1_RC_s_at	Nnat	Peg5,MGC1439	neuronatin	19.4	P	12.1	A	24.5	P	17	A	1001.1	P	537.9	P	158	P	57.6	P	25	P	PAPAPPPPP
EF2_at			translation elongation factor 2	86.2	P	60.1	A	61.7	P	29.4	M	11.4	A	2	A	11.9	A	19.6	A	27.3	A	PAPMAAAAA
G03-53.1_RC_at				45.3	P	14.1	A	22.1	P	15	M	33.2	P	54.9	P	6.3	A	105.3	P	103.6	P	PAPMPPAPP
I17-46.1_RC_at	MPZL1	PZR,PZRa,PZRb,PZR1b,FLJ21047	myelin protein zero-like 1	32.2	P	22.8	A	83	P	11.5	M	184.1	P	105	P	19.1	P	10.5	A	47	P	PAPMPPPAP
N10-54.4_RC_at	Tlr6	null	toll-like receptor 6	12.5	P	9.5	A	16.6	P	27.6	P	13.1	A	1	A	23.6	A	10.3	A	17.1	A	PAPPAAAAA
L05-43.2_RC_at	CARD15	CD,ACUG,BLAU,IBD1,NOD2,NOD2B,PSORAS1	caspase recruitment domain family, member 15	24.4	P	23.8	A	37.4	P	21.7	P	13.4	A	21.1	P	36	P	38.8	P	21.4	P	PAPPAPPPP
C14-45.3_RC_at	Pold2	null	polymerase (DNA directed), delta 2, regulatory subunit	50.5	P	26.1	A	44.1	P	34.5	P	31.3	M	17.1	A	21	A	50.1	P	28.6	A	PAPPMAAPA
F13-47.2_RC_at	Mrpl14	RMPL32,RPML32,MRP-L32,MGC70566	mitochondrial ribosomal protein L14	45.6	P	45.7	A	104.7	P	153.9	P	88.8	P	66.1	M	154.9	P	222.6	P	41.3	P	PAPPPMPPP
J15-54.2_RC_at	Nptx2	NP2,NARP,NP-II	neuronal pentraxin 2	101	P	2.1	A	86.1	P	215.7	P	599.1	P	188.8	P	1.2	A	7.4	A	3.1	A	PAPPPPAAA
E02-45.3_RC_s_at	Pip5k1b	MSS4,STM7	phosphatidylinositol-4-phosphate 5-kinase, type 1 beta	13.9	P	2.3	A	27	P	23.3	P	55.9	P	28.6	P	4.1	A	5.5	A	15.9	P	PAPPPPAAP
E06-44.3_RC_at	Snx11	MGC111019	sorting nexin 11	18.4	P	30.9	A	15.3	P	45.6	P	44.2	P	35.9	P	49.9	A	48.4	A	51.7	P	PAPPPPAAP
I22-47.3_RC_at	Slc7a5	E16,CD98,LAT1,4F2LC,MPE16,hLAT1,D16S469E	solute carrier family 7 (cationic amino acid transporter, y+ system), member 5	28	P	14.6	A	26.9	P	99.8	P	473.3	P	181.9	P	18.5	A	35.8	A	29.9	P	PAPPPPAAP
G05-52.1_RC_at	Mfge8	BA46,EDIL1,OAcGD3S,HsT19888	milk fat globule-EGF factor 8 protein	907.5	P	43.7	A	110.1	P	59.4	P	462.6	P	405.4	P	42.8	A	671.5	P	255.6	P	PAPPPPAPP
L01-42.2_RC_s_at	Chn1	CHN,ARHGAP2,RHOGAP2	chimerin (chimaerin) 1	37.4	P	12.2	A	112.3	P	164.7	P	3911.6	P	2362.8	P	9	A	116.6	P	63.2	P	PAPPPPAPP
M20-43.3_RC_at	Slc1a4	SATT,ASCT1	solute carrier family 1 (glutamate/neutral amino acid transporter), member 4	100.6	P	8	A	92.2	P	13.4	P	531.3	P	435.1	P	13.8	A	13.8	P	89.1	P	PAPPPPAPP
P03-48.2_RC_s_at	Enah	MENA,NDPP1	enabled homolog (Drosophila)	73.5	P	31.2	A	1029.7	P	117.8	P	586.1	P	442.6	P	26.2	A	525.8	P	244.4	P	PAPPPPAPP
C05-52.1_RC_at				65.8	P	3.4	A	27.4	P	14.4	P	499.7	P	323.3	P	14.6	M	14.8	P	72.4	P	PAPPPPMPP
L18-53.4_RC_at	Irs2	null	insulin receptor substrate 2	21.8	P	14.3	A	9	P	11	P	44.1	P	46	P	44.2	P	22.2	A	23.3	M	PAPPPPPAM
C24-47.3_RC_at				11.3	P	2.5	A	43.1	P	8.3	P	131.7	P	80.9	P	116	P	10.2	A	33.9	P	PAPPPPPAP
I14-49.3_RC_at				13.8	P	23.1	A	29.7	P	25	P	44	P	48.9	P	14.3	P	9.9	A	35.1	P	PAPPPPPAP
M16-42.3_RC_at	Aloxe3	MGC119694,MGC119695,MGC119696	arachidonate lipoxygenase 3	30.2	P	18.9	A	37.5	P	95.7	P	85.5	P	89.1	P	20.4	P	16.6	A	52.8	P	PAPPPPPAP
G11-47.1_RC_at	Camkk2	CAMKK,CAMKKB,KIAA0787,MGC15254	calcium/calmodulin-dependent protein kinase kinase 2, beta	49	P	12.7	A	64.7	P	40.5	P	301.4	P	260	P	29.9	P	29.5	M	36.2	P	PAPPPPPMP
K17-44.1_RC_at	Ripk5	RIP5,DustyPK,HDCMD38P,KIAA0472	receptor interacting protein kinase 5	40.7	P	50.1	A	45.2	P	77.8	P	286.8	P	246.4	P	37	P	75.8	M	45.1	P	PAPPPPPMP
B04-43.4_RC_s_at	Srgap2	FNBP2,srGAP3,KIAA0456	SLIT-ROBO Rho GTPase activating protein 2	43.2	P	11.7	A	21.8	P	26.7	P	226.2	P	167.1	P	50.2	P	49.2	P	68.1	P	PAPPPPPPP
B17-42.2_RC_at	Tprkb	CGI-121	Tp53rk binding protein	12.2	P	11.5	A	10	P	13	P	12.7	P	24.8	P	17.4	P	20.9	P	19.6	P	PAPPPPPPP
C06-46.3_RC_at	Yeats4	YAF9,GAS41,NUBI-1,4930573H17Rik,B230215M10Rik	YEATS domain containing 4	15.7	P	7.5	A	32.8	P	107.2	P	39.9	P	20.9	P	25.7	P	23.9	P	16.8	P	PAPPPPPPP
C22-53.3_RC_at	Golt1b	GOT1,CGI-141,YMR292W	golgi transport 1 homolog B (S. cerevisiae)	18.2	P	16.6	A	33.7	P	22.1	P	102.3	P	49.5	P	50.5	P	15.1	P	23.2	P	PAPPPPPPP
D15-44.2_RC_s_at	Zc3h8	Fliz1,ZC3HDC8	zinc finger CCCH type containing 8	30.5	P	22.4	A	23.9	P	42.9	P	98.3	P	65.6	P	50.4	P	101.9	P	52.8	P	PAPPPPPPP
G02-52.3_RC_s_at	Metap2	p67,MNPEP,p67eIF2	methionine aminopeptidase 2	26.4	P	13.3	A	66.8	P	26.9	P	63.7	P	42.5	P	187.8	P	116.3	P	39.4	P	PAPPPPPPP
I07-53.1_RC_s_at	Msh2	FCC1,COCA1,HNPCC,HNPCC1	mutS homolog 2 (E. coli)	32.7	P	14.8	A	40.8	P	45.4	P	84.5	P	30.9	P	32.9	P	14.5	P	35	P	PAPPPPPPP
I20-52.3_RC_at	Casd1	C7orf12,FLJ21213,FLJ21879,FLJ41901,NBLA04196	CAS1 domain containing 1	11	P	9	A	16.1	P	19.1	P	159.7	P	66.7	P	20.6	P	35.1	P	19.6	P	PAPPPPPPP
J13-48.2_RC_at	Ptpru	FMI,PTP,PCP-2,PTP-J,PTPRO,PTPU2,GLEPP1,PTP-PI,PTPPSI,hPTP-J,FLJ37530,R-PTP-PSI	protein tyrosine phosphatase, receptor type, U	39.9	P	23.2	A	24.6	P	10.5	P	96.6	P	62.7	P	146.2	P	19.1	P	62.8	P	PAPPPPPPP
L15-52.2_RC_s_at	Nope	DDM36,KIAA1628	neighbor of Punc E11	56.1	P	6.2	A	121.2	P	25.1	P	201.8	P	173.6	P	420.9	P	28.3	P	157.7	P	PAPPPPPPP
M04-47.3_RC_s_at				21.4	P	21.3	A	28.9	P	38.5	P	141.6	P	87.1	P	34.4	P	52.2	P	38.3	P	PAPPPPPPP
C19-42.1_RC_at	Smarca4	BRG1,BAF190,SNF2L4,SNF2LB,hSNF2b,SNF2-BETA	SWI/SNF related, matrix associated, actin dependent regulator of chromatin, subfamily a, member 4	22	P	31	M	17.9	A	24.7	P	41.3	A	50.3	P	20.7	A	23.5	A	30.9	P	PMAPAPAAP
H22-48.4_RC_at	Nap1l3	MB20,NPL3,MGC26312	nucleosome assembly protein 1-like 3	10.3	P	15.7	M	10.6	A	24	P	668.4	P	316.2	P	7.7	A	15.2	P	5.2	A	PMAPPPAPA
A12-51.3_RC_at	Mical1	MICAL,NICAL,MICAL-1,FLJ11937,FLJ21739,DKFZp434B1517	microtubule associated monoxygenase, calponin and LIM domain containing 1	261.7	P	42	M	30.8	A	45.5	P	319.3	P	423.8	P	45.3	P	60.6	P	106.5	P	PMAPPPPPP
AB087281_at			Mn-superoxide dismutase, complete cds	49.8	P	22.4	M	33.6	M	95.7	P	0.4	A	6.4	A	93.9	P	26.1	P	19.5	P	PMMPAAPPP
L13-45.2_RC_at				30.6	P	20.9	M	39.9	M	41.8	P	66	P	92.9	P	81.8	P	65.8	P	66	P	PMMPPPPPP
E07-51.1_RC_s_at	Ldb2	LDB1,CLIM1	LIM domain binding 2	21.3	P	8.5	M	40.1	P	7	A	199.5	P	91	P	45	P	12.1	P	111.2	P	PMPAPPPPP
H20-51.4_RC_s_at	St3gal3	ST3N,SIAT6,ST3GALII,ST3GalIII,ST3GalIII	ST3 beta-galactoside alpha-2,3-sialyltransferase 3	223.7	P	67.5	M	246.3	P	123.9	P	388.9	P	294.8	P	139.9	A	500.3	P	136.7	P	PMPPPPAPP
I23-51.1_RC_s_at	Egr3	PILOT,MGC138484	early growth response 3	16.2	P	8.2	M	13.8	P	11.4	P	823.3	P	393.8	P	4.8	A	10.3	P	17.3	P	PMPPPPAPP
C01-52.1_RC_x_at	Glcci1	GIG18,FAM117C	glucocorticoid induced transcript 1	28.2	P	25.9	M	46.9	P	139.3	P	231.2	P	140.2	P	43.7	P	24.5	A	43.6	P	PMPPPPPAP
M24-42.3_RC_x_at	Exosc9	p5,p6,RRP45,PMSCL1,Rrp45p,PM/Scl-75	exosome component 9	20.4	P	17.1	M	22.7	P	53.3	P	71.9	P	31.8	P	17.1	P	50.5	P	15.2	P	PMPPPPPPP
N04-45.4_RC_at	Hira	TUP1,DGCR1,TUPLE1	histone cell cycle regulation defective homolog A (S. cerevisiae)	65.7	P	57.5	M	60.4	P	67	P	219.9	P	164.3	P	101.9	P	87.7	P	45.9	P	PMPPPPPPP
K21-54.1_RC_at	Itgb4	CD104	integrin beta 4	76.2	P	64.7	P	26.9	A	15.6	A	21.9	A	62.2	A	5.1	A	8.7	A	55.2	A	PPAAAAAAA
C19-49.1_RC_at	P2ry14	GPR105,KIAA0001	purinergic receptor P2Y, G-protein coupled, 14	125.3	P	18.8	P	7.1	A	20.4	A	12.2	A	19.9	A	12.8	A	6.9	A	55.4	P	PPAAAAAAP
I21-40.1_RC_s_at	Alas2	ASB,ANH1,XLSA	aminolevulinic acid synthase 2, erythroid	1064.4	P	95.3	P	2.4	A	2.9	A	29.8	A	16.8	A	164.8	P	33.9	A	245.7	P	PPAAAAPAP
A15-52.1_RC_s_at	Dpp4	CD26,ADABP,ADCP2,DPPIV,TP103	dipeptidylpeptidase 4	73.5	P	370.1	P	20.1	A	10.1	A	9.6	A	18.3	A	97.5	P	24.9	P	140	P	PPAAAAPPP
C24-48.3_RC_at	Gpd1	FLJ26652	glycerol-3-phosphate dehydrogenase 1 (soluble)	267.1	P	72.8	P	20	A	20.5	A	24.3	A	3.8	A	223.6	P	190.7	P	81	P	PPAAAAPPP
P19-44.2_RC_at	L1cam	S10,HSAS,MASA,MIC5,SPG1,CAML1,CD171,HSAS1,N-CAML1	L1 cell adhesion molecule	31.5	P	28	P	1.7	A	3.2	A	301.2	P	184.1	P	8.5	A	31	A	20.5	A	PPAAPPAAA
L22-47.4_RC_at	Vav3	null	vav 3 oncogene	28.9	P	251.2	P	10.4	A	10.3	A	144.4	P	97.4	P	1.8	A	13.4	A	133.6	P	PPAAPPAAP
A17-46.1_RC_at	Bcl7a	BCL7	B-cell CLL/lymphoma 7A	37.1	P	100.4	P	15.2	A	16.7	A	345.8	P	265.5	P	50	A	95.1	P	144.7	P	PPAAPPAPP
F23-43.2_RC_s_at	Bcl2l1	BCLX,BCL2L,Bcl-X,bcl-xL,bcl-xS,BCL-XL/S,DKFZp781P2092	Bcl2-like 1	52.5	P	75.4	P	23.2	A	19.2	A	86.9	P	77.2	P	32.2	A	56.5	P	38.2	P	PPAAPPAPP
B16-41.4_RC_at				41.7	P	53.9	P	28.8	A	25.3	A	87.6	P	81.7	P	45.6	P	57.9	P	85.1	P	PPAAPPPPP
F08-46.4_RC_at				45.6	P	160.7	P	16.1	A	24.2	A	1230.5	P	942	P	50	P	80.9	P	118.2	P	PPAAPPPPP
G06-53.3_RC_at	TFEB	TCFEB,AlphaTFEB	transcription factor EB	57.8	P	57.4	P	15.7	A	8.3	A	59.7	P	68.6	P	46.7	P	125.2	P	34.2	P	PPAAPPPPP
G20-50.3_RC_s_at	Mapt	TAU,MSTD,PPND,DDPAC,MAPTL,MTBT1,MTBT2,FTDP-17,FLJ31424,MGC138549	microtubule-associated protein tau	28.6	P	87	P	11.9	A	13.5	A	2347.8	P	1592.7	P	15.4	P	441.7	P	15.1	P	PPAAPPPPP
I20-45.3_RC_at	Rnpepl1	FLJ10806,MGC99544	arginyl aminopeptidase (aminopeptidase B)-like 1	342.8	P	215.1	P	131	A	68.6	A	284.8	P	203.7	P	351.7	P	645.7	P	313.9	P	PPAAPPPPP
J06-53.4_RC_at	Fbxo21	FBX21,FLJ90233,KIAA0875,MGC26682,DKFZp434G058	F-box only protein 21	145.4	P	187.6	P	97.7	A	162.7	A	542.9	P	292.9	P	216.5	P	100.1	P	171.5	P	PPAAPPPPP
N17-51.2_RC_at				155.2	P	48.1	P	37.9	A	40.6	A	2383.5	P	1562.6	P	99.8	P	160	P	135	P	PPAAPPPPP
G07-48.1_RC_at	Syngr1	MGC	synaptogyrin 1	138.1	P	56.4	P	27.6	A	38.8	M	914	P	511.7	P	44.6	A	96.5	P	86.8	P	PPAMPPAPP
H02-41.4_RC_at	Cc2d1a	MRT3,FREUD-1,FLJ20241,FLJ41160	coiled-coil and C2 domain containing 1A	31.1	P	52.3	P	63.8	A	57.9	P	38.9	A	47.5	P	26.6	A	24.9	A	38.5	P	PPAPAPAAP
D05-45.2_RC_x_at	Gmppa	null	GDP-mannose pyrophosphorylase A	37.6	P	22.9	P	50.2	A	16.5	P	25.2	A	37.3	P	32.8	P	24.1	A	28.3	P	PPAPAPPAP
M20-50.3_RC_at				20.7	P	30.5	P	8	A	42.9	P	22.6	P	10.6	A	3.4	A	0.4	A	171.3	P	PPAPPAAAP
A17-53.1_RC_at	Stk32c	PKE,YANK3,MGC23665,RP11-140A10.1	serine/threonine kinase 32C	39.3	P	29.1	P	13.6	A	32.9	P	231.7	P	196.6	P	23.8	A	17.2	A	21.5	A	PPAPPPAAA
C14-44.3_RC_s_at	Myef2	MEF-2,MST156,MSTP156,FLJ11213,HsT18564,KIAA1341,MGC87325	myelin basic protein expression factor 2, repressor	10	P	6.4	P	7.7	A	18.4	P	192.7	P	121.9	P	0.4	A	8.3	A	15.4	P	PPAPPPAAP
M07-52.1_RC_at	SCRN1	SES1,KIAA0193	secernin 1	83.7	P	62.8	P	23	A	75.2	P	1016.5	P	591.4	P	8.6	A	37.8	A	48.3	P	PPAPPPAAP
K23-51.1_RC_s_at	Mmp24	MMP25,MT-MMP5,MT5-MMP	matrix metallopeptidase 24	19.8	P	29.1	P	9.4	A	18.3	P	23.9	P	30.2	P	14.3	A	31.3	P	9.8	A	PPAPPPAPA
M09-47.1_RC_s_at	Dnajb5	Hsc40,KIAA1045	DnaJ (Hsp40) homolog, subfamily B, member 5	57.1	P	23.8	P	2.9	A	62.9	P	191.9	P	78.6	P	27.7	A	215.4	P	22.8	A	PPAPPPAPA
A08-41.3_RC_at	MAP1S	MAP8,BPY2IP1,C19orf5,VCY2IP1,FLJ10669,VCY2IP-1,MGC133087	microtubule-associated protein 1S	74.7	P	31.5	P	37.3	A	50.9	P	587.2	P	526.9	P	25.1	A	74.4	P	64.3	P	PPAPPPAPP
H04-51.4_RC_at	SLC2A12	GLUT8,GLUT12	solute carrier family 2 (facilitated glucose transporter), member 12	41.4	P	57	P	5.7	A	20.8	P	122	P	82.6	P	6.7	A	70.7	P	92.6	P	PPAPPPAPP
O04-54.3_RC_x_at	Ube2l3	E2-F1,L-UBC,UBCH7,UbcM4	ubiquitin-conjugating enzyme E2L 3	28.1	P	50	P	31.2	A	26.3	P	75.8	P	60.8	P	47.6	A	35.4	P	40.5	P	PPAPPPAPP
E24-53.3_RC_at				29.2	P	344.6	P	12.6	A	52.4	P	35.5	P	35.9	P	10.4	P	14.9	A	19.3	P	PPAPPPPAP
G18-44.3_RC_at	Slc9a3r1	EBP50,NHERF	solute carrier family 9 (sodium/hydrogen exchanger), isoform 3 regulator 1	90.7	P	602.3	P	42.5	A	82.5	P	218.3	P	226.4	P	1281.9	P	4.6	A	88.9	P	PPAPPPPAP
I05-52.1_RC_at	MAP7	EMAP115,E-MAP-115	microtubule-associated protein 7	8.3	P	88.6	P	7.4	A	34.7	P	183.4	P	166.2	P	86.2	P	2.3	A	30.8	P	PPAPPPPAP
A21-43.1_RC_s_at	CA2	CAII,Car2,CAII,CA-II	carbonic anhydrase II	26.1	P	836.1	P	0.5	A	13.8	P	1791.6	P	1166.6	P	559.1	P	179.4	P	157.2	P	PPAPPPPPP
B20-47.4_RC_s_at				42.8	P	40.9	P	22.2	A	27.3	P	130	P	97.6	P	59	P	43.6	P	55.3	P	PPAPPPPPP
F04-47.4_RC_at				15.6	P	25.8	P	11.9	A	31.4	P	99.3	P	51.2	P	53.7	P	15	P	24.7	P	PPAPPPPPP
F14-48.4_RC_at	Smg5	EST1B,SMG-5,LPTSRP1,FLJ34864,KIAA1089,LPTS-RP1,RP11-54H19.7	Smg-5 homolog, nonsense mediated mRNA decay factor (C. elegans)	87.6	P	82.1	P	47.3	A	68.9	P	100	P	101.6	P	49.9	P	106.7	P	49.3	P	PPAPPPPPP
G04-43.3_RC_at	Pard6a	PAR6,PAR6C,TAX40,PAR-6A,TIP-40,PAR6alpha	par-6 (partitioning defective 6,) homolog alpha (C. elegans)	149.9	P	185.6	P	134.4	A	296.7	P	754.4	P	442.1	P	155.1	P	197	P	108.2	P	PPAPPPPPP
H15-49.2_RC_at	Edc4	Ge-1,HEDLS,RCD-8	enhancer of mRNA decapping 4	33	P	60.7	P	12	A	51.5	P	176.2	P	122.4	P	60.1	P	23.9	P	41.6	P	PPAPPPPPP
H19-44.2_RC_at	Ndufb5	SGDH,CI-SGDH,FLJ30597,MGC12314,MGC111204	NADH dehydrogenase (ubiquinone) 1 beta subcomplex, 5	15.9	P	9.9	P	12	A	28.9	P	17.9	P	18.1	P	11	P	29.5	P	10.2	P	PPAPPPPPP
I04-51.3_RC_at	ZNF133	ZNF150,pHZ-13,pHZ-66	zinc finger protein 133	55.4	P	31.4	P	38.7	A	114.4	P	72.4	P	63.3	P	71.5	P	26	P	36	P	PPAPPPPPP
J02-45.4_RC_at	Slc25a29	CACL,C14orf69,FLJ38975	solute carrier family 25 (mitochondrial carrier, palmitoylcarnitine transporter), member 29	76.4	P	86.4	P	32.2	A	131.1	P	200.8	P	189.5	P	288.1	P	102.3	P	158.7	P	PPAPPPPPP
J05-42.2_RC_s_at	Gba2	AD035,KIAA1605,MGC16895,DKFZp762K054	glucosidase beta 2	46.6	P	79.3	P	34.7	A	70.3	P	89.5	P	90.1	P	104.3	P	98.9	P	34.2	P	PPAPPPPPP
B09-54.2_RC_s_at	Atp6v0a1	a1,Stv1,VPP1,Vph1,ATP6N1,ATP6N1A,DKFZp781J1951	ATPase, H+ transporting, lysosomal V0 subunit A1	209.4	P	186	P	201.9	M	55.9	A	1326.4	P	1079.5	P	227.3	P	274.5	P	134.4	P	PPMAPPPPP
D18-46.4_RC_at	UBL4A	GDX,UBL4,DXS254E	ubiquitin-like 4A	12.4	P	21	P	19.7	M	3.1	A	15.6	P	20.8	P	26.9	P	17.4	P	18.4	P	PPMAPPPPP
K18-47.3_RC_at	Nup133	hNUP133,FLJ10814,MGC21133	nucleoporin 133	30	P	23.5	P	30.3	M	59.3	M	57.1	P	65	P	38.2	P	70	P	33.8	P	PPMMPPPPP
O15-40.1_RC_s_at	Gatad2a	FLJ20085,p66alpha	GATA zinc finger domain containing 2A	38.6	P	40.5	P	29.2	M	87.1	P	14.8	A	25.5	P	26.3	A	32.1	P	17.4	M	PPMPAPAPM
M01-47.1_RC_s_at	Igj	JCH,IGCJ	immunoglobulin joining chain	118	P	49.9	P	6.4	M	10.3	P	12.7	P	7.9	A	206.2	P	17.5	P	73.2	P	PPMPPAPPP
P09-53.2_RC_at	Taf1a	SL1,RAFI48,TAFI48,MGC	TATA box binding protein (Tbp)-associated factor, RNA polymerase I, A	7.2	P	15.3	P	11.6	M	16.3	P	22.1	P	11.2	M	19.4	A	3.2	A	14.1	P	PPMPPMAAP
H21-41.2_RC_at	Cyfip2	PIR121	cytoplasmic FMR1 interacting protein 2	82.6	P	412.8	P	10.9	M	12.3	P	2752.5	P	1656.6	P	18.8	A	69.9	P	41.1	P	PPMPPPAPP
N20-45.4_RC_at	Sema4a	SEMB,SEMAB,FLJ12287,RP11-54H19.2	sema domain, immunoglobulin domain (Ig), transmembrane domain (TM) and short cytoplasmic domain, (semaphorin) 4A	57.9	P	22	P	17.4	M	25.1	P	111.7	P	93.5	P	44.8	P	12.3	A	69.5	P	PPMPPPPAP
E10-54.3_RC_at	Cry2	HCRY2,PHLL2,FLJ10332,KIAA0658	cryptochrome 2 (photolyase-like)	35.5	P	53	P	54.9	M	81.6	P	194.2	P	231.4	P	93.3	P	301.1	P	59	P	PPMPPPPPP
AF452612_s_at			chemokine receptor CXCR4 mRNA, complete cds	55	P	46.5	P	88.4	P	20	A	5.8	A	2.6	A	9.4	A	4.5	A	31.2	A	PPPAAAAAA
AJ001297_s_at			IGF2 protein	349.4	P	202.3	P	5371.6	P	85.8	A	1.7	A	1.4	A	7.3	A	2.3	A	135.8	P	PPPAAAAAP
A08-46.3_RC_at	Abcd1	ALD,AMN,ALDP,ABC42	ATP-binding cassette, sub-family D (ALD), member 1	91.9	P	38.8	P	76.7	P	27.9	A	26.8	A	24.8	A	42.2	M	84	A	32.5	A	PPPAAAMAA
A07-46.1_RC_at	C7	null	complement component 7	178.9	P	283.2	P	246.5	P	2.3	A	40.7	A	23.1	A	333.7	P	29.7	A	217.8	P	PPPAAAPAP
K02-51.3_RC_x_at	SPIN1	SPINL,PP2030,FLJ38358	spinster	56.9	P	71.2	P	75.3	P	25.1	A	20.9	A	38.7	P	47	P	34.7	A	35.4	P	PPPAAPPAP
G06-48.3_RC_at	Emcn	EMCN2,MUC14	endomucin	25.4	P	35.2	P	77.6	P	10.5	A	18.1	M	15.6	A	17.9	A	39.7	M	66.1	P	PPPAMAAMP
A03-40.1_RC_at	Slc10a3	P3,DXS253E	solute carrier family 10 (sodium/bile acid cotransporter family), member 3	37.9	P	36.9	P	43.4	P	15.3	A	51.8	P	37.3	A	14	A	14	A	34.7	P	PPPAPAAAP
J06-47.4_RC_s_at	Ptprb	PTPB,HPTPB,FLJ44133,MGC59935,HPTP-BETA,MGC142023,R-PTP-BETA,DKFZp686E2262,DKFZp686H15164	protein tyrosine phosphatase, receptor type, B	62.9	P	76.9	P	56	P	0.7	A	21.8	P	31.3	A	13.7	A	39.2	P	154.5	P	PPPAPAAPP
K05-48.1_RC_at	NOL8	Nop132,C9orf34,FLJ20736,bA62C3.3,bA62C3.4,DKFZp686P12242	nucleolar protein 8	34.4	P	20.8	P	16.4	P	20.5	A	15.1	P	13.4	A	16.7	P	32.1	A	11.8	P	PPPAPAPAP
J23-44.2_RC_s_at	Capg	MCP,AFCP	capping protein (actin filament), gelsolin-like	105.5	P	25.7	P	58.4	P	4.5	A	43.8	P	34.8	P	4.7	A	11.9	A	142.7	P	PPPAPPAAP
K11-43.1_RC_s_at	Nckipsd	DIP,DIP1,ORF1,WISH,AF3P21,SPIN90,WASLBP,MGC23891	NCK interacting protein with SH3 domain	75.3	P	36.3	P	23.8	P	8	A	36.7	P	28.4	P	13.6	A	6.4	A	46.2	P	PPPAPPAAP
P12-54.4_RC_at				100.7	P	527.1	P	88.2	P	19.2	A	454.1	P	448.7	P	123.6	A	37.1	A	199	P	PPPAPPAAP
N03-51.2_RC_at	Antxr1	ATR,TEM8,FLJ10601,FLJ11298,FLJ21776	anthrax toxin receptor 1	86.4	P	15.9	P	91.3	P	1.7	A	39.7	P	13.6	P	7.9	A	14.6	M	55.7	P	PPPAPPAMP
A19-45.1_RC_at	Tpm1	TMSA,HTM-alpha,TPM1-alpha,TPM1-kappa	tropomyosin 1, alpha	54.1	P	21.7	P	68.7	P	14.3	A	288	P	222.9	P	2	A	19.7	P	48.4	P	PPPAPPAPP
F11-46.2_RC_at				53.2	P	182.9	P	36.5	P	9.5	A	35.7	P	32.5	P	30.1	A	30.1	P	24.8	P	PPPAPPAPP
I14-44.3_RC_s_at		HHGP,FLJ11888		24.6	P	47.9	P	71.2	P	17.7	A	284.3	P	148.8	P	13.8	A	24.5	P	33.8	P	PPPAPPAPP
J17-44.2_RC_s_at				184	P	116.7	P	153.4	P	33.6	A	436.1	P	449.7	P	92.1	A	229.2	P	130.8	P	PPPAPPAPP
K10-51.3_RC_at	Camk2g	CAMK,CAMKG,CAMK-II,FLJ16043,MGC26678	calcium/calmodulin-dependent protein kinase II gamma	31.7	P	15.7	P	13.2	P	4.7	A	581.2	P	371.5	P	11.1	A	181.9	P	33.7	P	PPPAPPAPP
K12-46.3_RC_s_at				31.9	P	26.9	P	47.9	P	0.5	A	135.9	P	68.5	P	1.1	A	40	P	33.6	P	PPPAPPAPP
K20-49.3_RC_at	Fscn1	SNL,p55,FLJ38511	fascin homolog 1, actin bundling protein (Strongylocentrotus purpuratus)	109.5	P	56.2	P	904	P	59.9	A	888.7	P	632.9	P	128.2	A	120.5	P	64.3	P	PPPAPPAPP
N08-45.4_RC_s_at				38.8	P	29.3	P	19.1	P	0.9	A	382.4	P	305	P	18.6	A	286.8	P	28.5	P	PPPAPPAPP
N09-46.2_RC_s_at	KCNS3	KV9.3,MGC9481	potassium voltage-gated channel, delayed-rectifier, subfamily S, member 3	10.1	P	12.7	P	6.8	P	5.7	A	62.1	P	25.8	P	2.6	A	147.4	P	6.9	P	PPPAPPAPP
P13-44.2_RC_s_at				1091.3	P	202.1	P	59.9	P	17	A	958.9	P	785.1	P	59.7	M	6593.5	P	1050.7	P	PPPAPPMPP
A19-51.1_RC_at				125.6	P	533.4	P	30.6	P	1.3	A	359.6	P	180.1	P	1642.4	P	39.6	A	250.3	P	PPPAPPPAP
A21-53.1_RC_at	Pltp	null	phospholipid transfer protein	193	P	36.3	P	254.1	P	21.7	A	272.4	P	179.1	P	132.3	P	11.4	A	137.8	P	PPPAPPPAP
G03-52.1_RC_x_at	Dapk1	DAPK,DKFZp781I035	death associated protein kinase 1	50	P	92.8	P	39.3	P	1.1	A	975.2	P	533.4	P	281.9	P	38.7	A	244.5	P	PPPAPPPAP
H09-48.2_RC_at	CMTM4	CKLFSF4	CKLF-like MARVEL transmembrane domain containing 4	19.4	P	71.8	P	41.5	P	3	A	282	P	169	P	23.5	P	13.6	A	44.7	P	PPPAPPPAP
H17-46.2_RC_at	SSH3	SSH-3,FLJ10928,FLJ20515	slingshot homolog 3 (Drosophila)	100.8	P	75.3	P	57.9	P	0.8	A	89.4	P	65.7	P	200.8	P	28.7	A	83.9	P	PPPAPPPAP
J10-47.4_RC_at	Itgb2	LAD,CD18,MF17,MFI7,LCAMB,LFA-1,MAC-1	integrin beta 2	256.1	P	45.9	P	266	P	15.7	A	88.6	P	79.6	P	169.2	P	9.3	A	159.4	P	PPPAPPPAP
L09-48.2_RC_at	Cdc42ep1	CEP1,BORG5,MSE55,MGC15316	CDC42 effector protein (Rho GTPase binding) 1	257.6	P	57.5	P	78.5	P	23.8	A	172.5	P	202.6	P	288.3	P	70.8	A	168.2	P	PPPAPPPAP
L24-49.4_RC_at	ASMTL	ASTML,ASMTLX,ASMTLY	acetylserotonin O-methyltransferase-like	166.5	P	1858.8	P	273.8	P	35.6	A	167.9	P	193	P	3486	P	71	A	119.7	P	PPPAPPPAP
D22-51.4_RC_at	Ccnd3	null	cyclin D3	61	P	77	P	84.7	P	9.7	A	87.2	P	68.6	P	77.1	P	19.8	M	118.4	P	PPPAPPPMP
H11-42.2_RC_at	Fadd	GIG3,MORT1,MGC8528	Fas (TNFRSF6)-associated via death domain	92.9	P	53.7	P	90.8	P	51.9	A	153.7	P	105	P	73.8	P	77.5	M	162.5	P	PPPAPPPMP
L14-53.4_RC_at	MARS2	MetRS,mtMetRS	Methionine-tRNA synthetase 2 (mitochondrial)	8.5	P	31.1	P	113	P	10.5	A	52.1	P	26.8	P	134.9	P	37.5	M	15.6	P	PPPAPPPMP
A10-42.3_RC_s_at	Gpc1	null	glypican 1	96.8	P	38.6	P	52.8	P	15.6	A	156.1	P	102	P	73.4	P	153	P	69.5	P	PPPAPPPPP
A22-40.3_RC_at	Epha2	ECK	Eph receptor A2	41.1	P	48.1	P	95	P	28.1	A	23.6	P	38.7	P	103.4	P	73.3	P	70.4	P	PPPAPPPPP
B01-45.2_RC_s_at				235.7	P	61.8	P	105.2	P	9.2	A	182.7	P	133.8	P	89.1	P	87.1	P	216.7	P	PPPAPPPPP
B02-51.4_RC_at	Mrpl38	RPML3,MRP-L3,HSPC262,MGC4810	mitochondrial ribosomal protein L38	122.7	P	160.3	P	184.4	P	84.1	A	260.6	P	195.4	P	284.7	P	252.3	P	73	P	PPPAPPPPP
C09-43.1_RC_at	CDK10	PISSLRE	cyclin-dependent kinase (CDC2-like) 10	69.4	P	74.1	P	76.2	P	34.6	A	107.9	P	139.3	P	60.6	P	60.1	P	48.1	P	PPPAPPPPP
C14-48.3_RC_s_at	Hivep2	MBP-2,MIBP1,HIV-EP2	human immunodeficiency virus type I enhancer binding protein 2	22.8	P	26	P	33.2	P	7.2	A	250.4	P	128.9	P	40.8	P	151.2	P	76.3	P	PPPAPPPPP
C19-54.1_RC_s_at	Foxred1	H17,FP634	FAD-dependent oxidoreductase domain containing 1	38.8	P	41.3	P	60.6	P	32.9	A	100.2	P	76.2	P	77.4	P	85.9	P	40.1	P	PPPAPPPPP
D02-53.4_RC_at				25.4	P	13.2	P	30.1	P	9.7	A	70.6	P	41.6	P	39.9	P	51.8	P	20.7	P	PPPAPPPPP
D02-54.4_RC_s_at	MAP2	MAP2A,MAP2B,MAP2C,DKFZp686I2148	microtubule-associated protein 2	248.7	P	31	P	42.3	P	10	A	5887.8	P	4037.8	P	21.4	P	96.2	P	45	P	PPPAPPPPP
D07-52.2_RC_s_at	Uck1	URK1,FLJ12255,RP11-334J6.5	uridine-cytidine kinase 1	47	P	46.1	P	35.1	P	35.5	A	156.9	P	128.1	P	40.3	P	69.5	P	35.8	P	PPPAPPPPP
D10-40.4_RC_at	Mapkap1	MIP1,SIN1,SIN1b,SIN1g,MGC2745	mitogen-activated protein kinase associated protein 1	53.7	P	52.7	P	36.1	P	24.5	A	106	P	78.1	P	83	P	52.7	P	72.4	P	PPPAPPPPP
D15-49.2_RC_x_at	Rxra	NR2B1,MGC102720	retinoid X receptor alpha	132.8	P	226.4	P	76.1	P	41.8	A	108	P	67.8	P	253.8	P	249.1	P	84.4	P	PPPAPPPPP
D17-46.2_RC_at	Cebpa	CEBP,C/EBP-alpha	CCAAT/enhancer binding protein (C/EBP), alpha	547.5	P	23	P	19.5	P	2	A	103.5	P	72.3	P	677.7	P	28.9	P	406.2	P	PPPAPPPPP
D20-43.4_RC_at	Pdlim3	ALP,DKFZp686L0362	PDZ and LIM domain 3	685.3	P	10.6	P	117.1	P	2.8	A	298.5	P	125.7	P	24.5	P	2784.2	P	418.3	P	PPPAPPPPP
E02-44.3_RC_at	Pdlim5	L9,ENH,LIM	PDZ and LIM domain 5	83.1	P	36.7	P	635	P	19.1	A	135.2	P	69.2	P	149.1	P	35.8	P	119.4	P	PPPAPPPPP
E03-41.1_RC_s_at	Ppox	VP,PPO,V290M,MGC8485	protoporphyrinogen oxidase	75.9	P	98	P	116.9	P	53.3	A	175.1	P	187.9	P	133.3	P	108.1	P	81	P	PPPAPPPPP
E07-44.1_RC_at	Gpr125	PGR21,TEM5L	G protein-coupled receptor 125	13.5	P	39	P	41.5	P	31.4	A	91.3	P	60.4	P	192.4	P	64	P	55.4	P	PPPAPPPPP
E14-41.3_RC_at	Egfl7	ZNEU1,MGC111117,RP11-251M1.2	EGF-like domain 7	98.7	P	77.6	P	89.2	P	9	A	26.5	P	71	P	40.9	P	36.3	P	81.8	P	PPPAPPPPP
E18-44.3_RC_at	Nucb1	NUC,FLJ40471,DKFZp686A15286	nucleobindin 1	689.6	P	538.8	P	406.7	P	57.9	A	239.7	P	137.7	P	386	P	134.1	P	252.9	P	PPPAPPPPP
F10-42.4_RC_at	Adam9	MCMP,MDC9,Mltng,KIAA0021	a disintegrin and metallopeptidase domain 9 (meltrin gamma)	34.1	P	25.9	P	74.4	P	3.2	A	102.7	P	45.2	P	93.5	P	145.6	P	66.4	P	PPPAPPPPP
F16-41.4_RC_s_at				13.4	P	29.5	P	36.8	P	10.1	A	65.5	P	43.8	P	45.7	P	85.8	P	29.2	P	PPPAPPPPP
F22-51.4_RC_at	Papola	PAP,MGC5378	poly (A) polymerase alpha	20.3	P	19	P	33.3	P	17.6	A	37	P	19.1	P	47.9	P	26.1	P	24.3	P	PPPAPPPPP
G04-51.3_RC_at				17.2	P	15.4	P	19.5	P	7.1	A	89.4	P	49.1	P	41	P	20.6	P	51.7	P	PPPAPPPPP
G12-49.3_RC_at	Met	HGFR,RCCP2	met proto-oncogene	38.5	P	29.8	P	15.8	P	3.3	A	260.3	P	35.6	P	158.1	P	71	P	44.3	P	PPPAPPPPP
GCLM_s_at			glutamate-cysteine ligase, modifier subunit	13.6	P	45.7	P	353	P	7.3	A	35.2	P	19.9	P	289.9	P	23.7	P	40.4	P	PPPAPPPPP
H07-44.2_RC_at	Vdac1	PORIN,MGC111064,PORIN-31-HL	voltage-dependent anion channel 1	108.1	P	155.1	P	118.1	P	6.6	A	590.1	P	441.7	P	377.4	P	1565.4	P	113.4	P	PPPAPPPPP
I12-50.3_RC_at	Ssr1 /// LOC636537	TRAPA,DKFZp781N23103	signal sequence receptor, alpha /// similar to signal sequence receptor, alpha	54.4	P	79.4	P	129.5	P	4.4	A	25.8	P	23.4	P	117.5	P	54.5	P	73.7	P	PPPAPPPPP
I17-42.1_RC_at	Hsd17b4	MFE-2	hydroxysteroid (17-beta) dehydrogenase 4	54.1	P	56.5	P	70.9	P	25.6	A	31	P	30.4	P	193	P	51.5	P	61	P	PPPAPPPPP
I18-50.3_RC_at	Pa2g4	EBP1,p38-2G4	proliferation-associated 2G4	146	P	110.5	P	47.1	P	32.4	A	363	P	268.4	P	258.3	P	218.7	P	100.5	P	PPPAPPPPP
I21-43.1_RC_at	Cldn5	AWAL,BEC1,TMVCF,CPETRL1	claudin 5	201.8	P	98.3	P	70.2	P	16.4	A	524	P	501.3	P	174.8	P	72.3	P	277.2	P	PPPAPPPPP
I21-52.1_RC_at				44.5	P	65.2	P	56.8	P	14.5	A	82.5	P	162.4	P	54.9	P	60	P	92.2	P	PPPAPPPPP
I21-54.1_RC_at	Sirpa	BIT,MFR,P84,SIRP,MYD-1,SHPS1,CD172A,PTPNS1,SHPS-1,SIRPalpha,SIRPalpha2,SIRP-ALPHA-1	signal-regulatory protein alpha	112.5	P	21	P	106.2	P	14.2	A	2352	P	1563.1	P	198.7	P	58.7	P	258.5	P	PPPAPPPPP
I22-40.3_RC_s_at	Eng	END,ORW,HHT1,ORW1,CD105,FLJ41744	endoglin	130.6	P	169.6	P	194.1	P	25.1	A	51.3	P	53.6	P	105.4	P	63.2	P	124.8	P	PPPAPPPPP
J06-52.4_RC_at	Hnmt	HMT,HNMT-S1,HNMT-S2	histamine N-methyltransferase	38.4	P	78.2	P	36.3	P	3.5	A	143.7	P	73.7	P	98.7	P	17.6	P	35.2	P	PPPAPPPPP
J19-45.2_RC_s_at	Plcb1	PLC-I,PI-PLC,PLC-154,FLJ45792	phospholipase C, beta 1	22.6	P	33.8	P	58.7	P	6.3	A	365.8	P	211.5	P	38	P	44.5	P	24.2	P	PPPAPPPPP
K04-54.3_RC_at	Exosc10	p2,p3,p4,RRP6,PMSCL,Rrp6p,PM-Scl,PMSCL2,PM/Scl-100	exosome component 10	29.2	P	29.8	P	30	P	6.3	A	31.8	P	26	P	22.7	P	22.8	P	20.3	P	PPPAPPPPP
K23-52.1_RC_at				56.8	P	114.9	P	61.9	P	14.6	A	48.2	P	69.1	P	42.7	P	99.5	P	34.9	P	PPPAPPPPP
L03-43.2_RC_at	Rgs5	MST092,MST106,MST129,MSTP032,MSTP092,MSTP106,MSTP129	regulator of G-protein signaling 5	1426.2	P	20.8	P	192.1	P	8.1	A	237.6	P	193	P	69.3	P	149.3	P	283.2	P	PPPAPPPPP
L03-51.2_RC_at	Slc25a11	OGC,SLC20A4	solute carrier family 25 (mitochondrial carrier oxoglutarate carrier), member 11	347.7	P	602.3	P	196.6	P	94.9	A	627.3	P	590.3	P	484.5	P	1798	P	286.6	P	PPPAPPPPP
M01-46.1_RC_at	Cxcl12	PBSF,SDF1,SDF1A,SDF1B,TPAR1,SCYB12,SDF-1a,SDF-1b,TLSF-a,TLSF-b	chemokine (C-X-C motif) ligand 12	733.5	P	244.1	P	128.2	P	14.1	A	47.2	P	26.3	P	312.9	P	239.4	P	768.7	P	PPPAPPPPP
M02-43.3_RC_at				31	P	32.7	P	25.8	P	10.2	A	163.7	P	112.3	P	30.9	P	96.7	P	24.6	P	PPPAPPPPP
M21-47.1_RC_at	Ablim1	ABLIM,LIMAB1,LIMATIN,MGC1224,FLJ14564,KIAA0059,DKFZp781D0148	actin-binding LIM protein 1	162.5	P	209.6	P	132	P	27.6	A	475.8	P	304.9	P	127.6	P	399.4	P	359.4	P	PPPAPPPPP
N03-52.2_RC_at	Leprotl1	my047,HSPC112	leptin receptor overlapping transcript-like 1	14.1	P	16.8	P	21.5	P	3	A	144.7	P	71.1	P	51.5	P	24.4	P	23.2	P	PPPAPPPPP
N13-47.2_RC_s_at				50	P	16.9	P	45.6	P	11.6	A	149.8	P	81.9	P	77.5	P	86.8	P	20.6	P	PPPAPPPPP
N13-51.2_RC_s_at	Pftk1	KIAA0834,PFTAIRE1	PFTAIRE protein kinase 1	44.5	P	20.7	P	16.8	P	12.9	A	1260.7	P	831.2	P	44.1	P	34.7	P	64.5	P	PPPAPPPPP
N15-41.2_RC_at	Bmp1	null	bone morphogenetic protein 1	22.2	P	33	P	41	P	10.7	A	139.8	P	53.9	P	136.4	P	91.6	P	68.8	P	PPPAPPPPP
N23-48.2_RC_x_at	ANKH	ANK,CMDJ,HANK,MANK,CCAL2,CPPDD,FLJ27166	Ankylosis, progressive homolog (mouse)	73.1	P	37.5	P	37.3	P	4.6	A	588	P	299.6	P	211.6	P	523.1	P	75.2	P	PPPAPPPPP
N24-48.4_RC_at	Mpp1	MRG1,PEMP,AAG12,EMP55,DXS552,DXS552E	membrane protein, palmitoylated	107.9	P	176.3	P	110.4	P	30.5	A	567.7	P	568	P	179.9	P	183.5	P	75.5	P	PPPAPPPPP
O11-41.1_RC_at				72.4	P	79.2	P	68.7	P	42.1	A	127.7	P	121.1	P	145.9	P	227	P	108.2	P	PPPAPPPPP
O20-43.3_RC_s_at	Tspan7	A15,MXS1,CD231,MRX58,CCG-B7,TM4SF2,TALLA-1,TM4SF2b,DXS1692E	tetraspanin 7	75.8	P	139.6	P	39.8	P	12.4	A	3505	P	2039.2	P	277.9	P	1640.7	P	55.2	P	PPPAPPPPP
P03-50.2_RC_at				41.9	P	20.5	P	16.4	P	5.7	A	35	P	50	P	32.1	P	32.3	P	29.2	P	PPPAPPPPP
F04-49.4_RC_at	Ppia	CYPA,CYPH,MGC12404,MGC23397,MGC117158	peptidylprolyl isomerase A	37.8	P	28.7	P	35.8	P	22.1	M	44.1	P	55.5	P	31.6	P	18.1	A	25.1	P	PPPMPPPAP
H02-45.4_RC_at	Vav2	null	Vav2 oncogene	45.5	P	68	P	37.3	P	28.3	M	118.8	P	75.6	P	42	P	29.5	A	32.5	P	PPPMPPPAP
J18-46.4_RC_s_at	Por	CPR,CYPOR,P450R,FLJ26468,DKFZp686G04235	P450 (cytochrome) oxidoreductase	108.9	P	136.2	P	3445	P	44.1	M	111.6	P	85.1	P	1116.7	P	41.5	A	69.6	P	PPPMPPPAP
N04-52.4_RC_at	Copb1	COPB,FLJ10341,DKFZp761K102	coatomer protein complex, subunit beta 1	2438.8	P	707	P	222.3	P	134.1	M	383.9	P	146	P	900.2	P	228.6	A	770.2	P	PPPMPPPAP
B10-53.4_RC_at	Zmpste24	MADB,FACE1,STE24,FACE-1,Ste24p,FLJ14968	zinc metallopeptidase, STE24 homolog (S. cerevisiae)	74.1	P	71.7	P	128.1	P	21.6	M	169.2	P	128.7	P	164.8	P	137.8	P	67	P	PPPMPPPPP
E02-50.3_RC_at	Kdelr1	ERD2,HDEL,PM23,ERD2.1	KDEL (Lys-Asp-Glu-Leu) endoplasmic reticulum protein retention receptor 1	132.5	P	186.3	P	189.5	P	59.1	M	183.3	P	167.2	P	318.1	P	136.1	P	218.4	P	PPPMPPPPP
H12-47.4_RC_at	Rgn	RC,SMP30	regucalcin	35.4	P	287.2	P	53.9	P	16	M	24.2	P	22.9	P	132.9	P	41.9	P	13.2	P	PPPMPPPPP
H14-49.4_RC_at	Gpnmb	NMB,HGFIN	glycoprotein (transmembrane) nmb	280.5	P	29.6	P	158.5	P	22.2	M	131.8	P	84.7	P	121.2	P	44.8	P	665.4	P	PPPMPPPPP
J03-41.2_RC_at	Npy1r	NPYR	neuropeptide Y receptor Y1	91.6	P	21	P	15.3	P	13.1	M	166.6	P	91.4	P	279.5	P	14.8	P	56.3	P	PPPMPPPPP
L13-52.2_RC_at	Cutl1	CDP,CUX,p75,CASP,COY1,p100,p110,p200,Nbla10317	cut-like 1 (Drosophila)	108.9	P	280	P	224.5	P	65.7	M	278.4	P	245.3	P	268	P	216.9	P	136	P	PPPMPPPPP
N20-48.4_RC_s_at	Herpud1	SUP,HERP,Mif1,KIAA0025	homocysteine-inducible, endoplasmic reticulum stress-inducible, ubiquitin-like domain member 1	382.5	P	1054.7	P	770.7	P	170.6	M	400.1	P	369.2	P	1538.3	P	1667.2	P	474.8	P	PPPMPPPPP
E08-49.3_RC_x_at	Col6a2	PP3610,DKFZp586E1322	procollagen, type VI, alpha 2	340.3	P	82.7	P	261.8	P	107.3	P	19.9	A	21.3	A	16.8	A	35.8	A	387.4	P	PPPPAAAAP
F21-52.2_RC_at	TMEM50A	SMP1,IFNRC,RP11-335G20.3	transmembrane protein 50A	68.1	P	111.4	P	148.4	P	25.9	P	15.2	A	0.5	A	12.1	A	4.5	A	140.8	P	PPPPAAAAP
GSS_at			glutathione synthetase	67	P	234.3	P	145.2	P	38.9	P	17.3	A	9.8	A	21.4	A	5.7	A	97.9	P	PPPPAAAAP
AF190741_s_at			long-chain fatty acid CoA ligase (MLCL1) mRNA, complete cds	141.6	P	61.2	P	64.5	P	131.3	P	0.3	A	0.7	A	111.6	P	10	A	121.8	P	PPPPAAPAP
I24-53.3_RC_s_at	Bckdk	null	branched chain ketoacid dehydrogenase kinase	369.6	P	135.6	P	232.4	P	59	P	25.5	A	10	A	31.8	P	68.2	P	157.4	P	PPPPAAPPP
N01-41.2_RC_at	Serping1	C1IN,C1NH,HAE1,HAE2,C1INH	serine (or cysteine) peptidase inhibitor, clade G, member 1	554.2	P	16.6	P	68.5	P	24.9	P	29.6	A	12.1	A	5626.3	P	24.2	P	217.5	P	PPPPAAPPP
E15-43.1_RC_x_at				2276.8	P	872.3	P	908.2	P	219.9	P	36.1	M	28.5	A	1055.5	P	173.2	P	1477.2	P	PPPPMAPPP
F03-54.2_RC_at	Tbc1d13	FLJ10743,RP11-545E17.5	TBC1 domain family, member 13	25.4	P	38.9	P	33.8	P	24	P	19.9	M	26.6	P	9.5	A	4.8	A	14.6	M	PPPPMPAAM
O12-52.3_RC_at	Efnb2	HTKL,EPLG5,Htk-L,LERK5,MGC126226,MGC126227,MGC126228	ephrin B2	23.8	P	22.3	P	16.2	P	23.7	P	61.5	M	50	P	27.5	P	22.4	P	35.1	P	PPPPMPPPP
D11-41.2_RC_at	Mcfd2	F5F8D,SDNSF,LMAN1IP,DKFZp686G21263	multiple coagulation factor deficiency 2	11.3	P	25.5	P	49.3	P	13.3	P	8.9	P	11.1	A	41.2	P	25.4	P	13	P	PPPPPAPPP
D12-40.4_RC_at	Nars	ASNRS	asparaginyl-tRNA synthetase	32.2	P	69.2	P	62.6	P	24.7	P	47.4	P	28.2	A	31.1	P	27.9	P	31.4	P	PPPPPAPPP
P05-49.2_RC_at	Lum	LDC,SLRR2D	lumican	744.5	P	7	P	83.3	P	9	P	28.4	P	7.7	A	71.4	P	26.6	P	252.3	P	PPPPPAPPP
O07-52.1_RC_at	Auh	null	AU RNA binding protein/enoyl-coenzyme A hydratase	18.3	P	26.1	P	43.6	P	20.5	P	73.2	P	30.1	M	117.1	P	31	P	19	P	PPPPPMPPP
A08-40.3_RC_s_at				448.4	P	90.9	P	151.1	P	58.1	P	1389.2	P	1323.9	P	45	A	39.4	A	315	P	PPPPPPAAP
D02-45.4_RC_at	Mapk8ip1	IB1,JIP1,JIP-1,PRKM8IP	mitogen activated protein kinase 8 interacting protein 1	24.5	P	54.1	P	66.3	P	61.8	P	330.4	P	246.9	P	4.3	A	7.2	A	27	P	PPPPPPAAP
P14-40.4_RC_s_at	Dbn1	D0S117E,DKFZp434D064	drebrin 1	47.4	P	49.4	P	69.8	P	77.1	P	171.2	P	139	P	12.2	A	11	A	56.5	P	PPPPPPAAP
H07-40.2_RC_at	Mcm2	BM28,CCNL1,CDCL1,cdc19,D3S3194,MITOTIN,KIAA0030,MGC10606	minichromosome maintenance deficient 2 mitotin (S. cerevisiae)	46.4	P	29.4	P	44.6	P	96.6	P	39.8	P	53.9	P	12.4	A	26.2	M	57.9	P	PPPPPPAMP
A03-44.1_RC_at	Clasp1	MAST1,FLJ33821,KIAA0622,MGC131895,DKFZp686D1968,DKFZp686H2039	CLIP associating protein 1	79.3	P	84.1	P	70.3	P	75.9	P	207.9	P	282.4	P	83.7	A	147.4	P	87.3	P	PPPPPPAPP
A05-42.1_RC_at	Lipe	HSL,LHS	lipase, hormone sensitive	559.1	P	38.2	P	43.4	P	190.4	P	42.7	P	56.6	P	10.6	A	27.9	P	624.9	P	PPPPPPAPP
B11-43.2_RC_at	Serpine2	GDN,PI7,PN1,PNI	serine (or cysteine) peptidase inhibitor, clade E, member 2	36	P	24.4	P	195.3	P	14.2	P	280.4	P	194	P	1.1	A	71	P	29.2	P	PPPPPPAPP
C13-47.1_RC_s_at	Vldlr	VLDLRCH,FLJ35024	very low density lipoprotein receptor	41.9	P	44.4	P	212.2	P	15.3	P	96.2	P	64.6	P	4.3	A	185.6	P	31.9	P	PPPPPPAPP
D12-41.4_RC_at	GLS	GLS1,FLJ10358,KIAA0838,DKFZp686O15119	glutaminase	69.9	P	465.4	P	96.6	P	9.1	P	871	P	789.1	P	13.4	A	86.2	P	41.3	P	PPPPPPAPP
D13-51.2_RC_s_at	Tmem9	TMEM9A	transmembrane protein 9	122.2	P	352.2	P	204.5	P	137.2	P	417.7	P	295	P	24.7	A	51.6	P	182.3	P	PPPPPPAPP
I12-49.3_RC_s_at	Sort1	NT3,Gp95	sortilin 1	208.1	P	255.3	P	94.9	P	259.4	P	1628.3	P	1292.1	P	35.3	A	320.8	P	373.7	P	PPPPPPAPP
I14-42.3_RC_s_at	Csdc2	PIPPIN,dJ347H13.2	cold shock domain containing C2, RNA binding	60	P	36.3	P	46.3	P	95.8	P	404.1	P	319.2	P	10.1	A	26.9	P	36.9	P	PPPPPPAPP
I15-45.1_RC_at	Tmem132a	GBP,FLJ20539,HSPA5BP1,MGC138669,DKFZp547E212	transmembrane protein 132A	108	P	125	P	224.5	P	160.4	P	2629.1	P	1927.2	P	16.2	A	31.5	P	95.9	P	PPPPPPAPP
J16-51.4_RC_at	Rtkn	null	rhotekin	48.6	P	214.5	P	48.7	P	72.4	P	529.7	P	508.9	P	26.6	A	34.6	P	120	P	PPPPPPAPP
L02-46.4_RC_at				12.8	P	49.1	P	42.6	P	9.6	P	150.7	P	143.9	P	12.2	A	58.7	P	33.6	P	PPPPPPAPP
L09-50.2_RC_at	Ppp1r16b	TIMAP,ANKRD4,KIAA0823	protein phosphatase 1, regulatory (inhibitor) subunit 16B	66.6	P	1377.9	P	64.6	P	28.4	P	2504.7	P	1802.9	P	13.7	A	51.8	P	261.7	P	PPPPPPAPP
L23-41.2_RC_s_at	CA11	CARP2,CA-RPXI	carbonic anhydrase XI	135.2	P	54.4	P	73.3	P	335.6	P	1550.6	P	1080.2	P	25.2	A	79.8	P	68.3	P	PPPPPPAPP
M16-50.3_RC_s_at	Ssbp2	HSPC116,DKFZp686F03273	single-stranded DNA binding protein 2	38	P	20.2	P	21.1	P	10.1	P	113.9	P	59.3	P	7.3	A	69.9	P	44.7	P	PPPPPPAPP
N01-49.2_RC_at				44.2	P	44.7	P	54.9	P	158.9	P	213.6	P	250.6	P	14.2	A	44.8	P	176.3	P	PPPPPPAPP
N02-54.4_RC_at	SLC25A12	ARALAR,ARALAR1	solute carrier family 25 (mitochondrial carrier, Aralar), member 12	56.6	P	100.5	P	63	P	29.3	P	1022.1	P	585.6	P	1.3	A	2694.1	P	84	P	PPPPPPAPP
A18-45.3_RC_s_at	Sf3b4 /// LOC634414 /// LOC666113	SAP49,SF3b49,MGC10828	splicing factor 3b, subunit 4 /// similar to splicing factor 3b, subunit 4 (predicted) /// similar to splicing factor 3b, subunit 4 (predicted)	89.1	P	71.2	P	73.5	P	108.5	P	187.5	P	93.9	P	123.9	M	40.1	A	52.2	P	PPPPPPMAP
E11-43.1_RC_at	Pycr2	P5CR2	pyrroline-5-carboxylate reductase family, member 2	112.6	P	93.4	P	195.3	P	197.3	P	277.8	P	235.1	P	122.8	M	126.2	P	126.9	P	PPPPPPMPP
F01-52.2_RC_at	Gnb5	GB5,FLJ37457	guanine nucleotide binding protein, beta 5	28.8	P	35.1	P	56.7	P	31	P	302	P	162.1	P	14.9	M	8.8	P	25.5	P	PPPPPPMPP
I08-53.3_RC_at	Bcl9	LGS,MGC131591	B-cell CLL/lymphoma 9	13.9	P	18.5	P	20.8	P	16.1	P	170.3	P	115.5	P	42.2	M	35.9	P	38.9	P	PPPPPPMPP
J10-54.4_RC_at	Myl6	ESMLC,LC17A,LC17B,MLC1SM,MLC3NM,MLC3SM,LC17-GI,LC17-NM	myosin, light polypeptide 6, alkali, smooth muscle and non-muscle	1588.1	P	666	P	1507.8	P	240.7	P	641.1	P	360.2	P	1343.8	M	236.6	P	1333.2	P	PPPPPPMPP
L06-53.4_RC_s_at	B3galt4	GalT4,Gal-T2,beta3GALT4,DJ1033B10.3,beta3Gal-T4	UDP-Gal:betaGalNAc beta 1,3-galactosyltransferase, polypeptide 4	52.4	P	34.7	P	65.9	P	71.4	P	95.3	P	66.4	P	50.6	M	31.1	P	33.2	P	PPPPPPMPP
O02-51.3_RC_at	Slc39a13	FLJ25785	solute carrier family 39 (metal ion transporter), member 13	126.6	P	91.7	P	73.4	P	65.6	P	86	P	74.1	P	54.5	M	170.6	P	77	P	PPPPPPMPP
P13-49.2_RC_at	BRF1	BRF,hBRF,GTF3B,TAF3C,TAF3B2,TF3B90,FLJ42674,TAFIII90,TFIIIB90,MGC105048	BRF1 homolog, subunit of RNA polymerase III transcription initiation factor IIIB (S. cerevisiae)	85.5	P	53.9	P	73.2	P	63.7	P	140.1	P	138.1	P	57.4	M	63.2	P	53.5	P	PPPPPPMPP
A22-46.3_RC_s_at	DBNL	ABP1,SH3P7,HIP-55	drebrin-like	163.8	P	134.6	P	105.5	P	78.6	P	325.9	P	221.1	P	208.3	P	24.8	A	158.1	P	PPPPPPPAP
AJ132343_x_at			angiotensinogen	41.7	P	596.4	P	1375.2	P	29.9	P	31.3	P	39	P	224.5	P	33.8	A	23.2	P	PPPPPPPAP
B06-48.4_RC_at	DRB1	null	developmentally regulated RNA-binding protein 1	20.4	P	40.1	P	22.6	P	18.1	P	67.1	P	63.8	P	39.4	P	10.2	A	43.9	P	PPPPPPPAP
B19-49.2_RC_s_at	MYH10	NMMHCB,MGC134913,MGC134914	myosin, heavy polypeptide 10, non-muscle	23.1	P	19	P	31.1	P	7.2	P	98.6	P	74.3	P	24.9	P	1.3	A	12.8	P	PPPPPPPAP
C02-42.3_RC_at	Clptm1l	CRR9,FLJ14400,DKFZP761M2324,DKFZp666M1010	CLPTM1-like	76.3	P	90.2	P	80.2	P	57.9	P	87.5	P	89.7	P	179	P	22.6	A	88.1	P	PPPPPPPAP
C17-51.1_RC_at	DDAH1	DDAH	dimethylarginine dimethylaminohydrolase 1	22.4	P	42.5	P	18.4	P	29.5	P	259.4	P	137.4	P	37.9	P	9.8	A	29.1	P	PPPPPPPAP
C20-48.3_RC_at	Myo1b	myr1	myosin IB	20.1	P	17.6	P	26.3	P	14.5	P	40.9	P	29.1	P	75.6	P	12.7	A	16.1	P	PPPPPPPAP
D04-44.4_RC_s_at	Loxl1	LOL,LOXL	lysyl oxidase-like 1	177.6	P	84.3	P	365.8	P	73.9	P	54.6	P	29.1	P	45.3	P	6.8	A	123.5	P	PPPPPPPAP
D09-43.2_RC_at				65	P	88.6	P	82.3	P	99.8	P	230.5	P	144.5	P	243.7	P	45.2	A	104.3	P	PPPPPPPAP
D12-53.4_RC_s_at	Lgals3bp	90K,MAC-2-BP	lectin, galactoside-binding, soluble, 3 binding protein	88.7	P	36.7	P	220.3	P	16	P	82.5	P	75.3	P	64.3	P	15.1	A	159.7	P	PPPPPPPAP
D13-53.2_RC_x_at	Ptms	null	parathymosin	363	P	100.8	P	40.8	P	64.4	P	424.6	P	325.2	P	1003.5	P	49.3	A	115	P	PPPPPPPAP
E05-52.1_RC_s_at	Mgat1	MGAT,GLCT1,GLYT1,GNT-1,GNT-I,GLCNAC-TI	mannoside acetylglucosaminyltransferase 1	114	P	74	P	70.1	P	65.5	P	105.1	P	85.6	P	233	P	50.4	A	84.5	P	PPPPPPPAP
E16-43.3_RC_s_at	Punc	HsT18880	putative neuronal cell adhesion molecule	36	P	36.5	P	33.2	P	72.2	P	296.6	P	196.8	P	7.2	P	18.4	A	24.3	P	PPPPPPPAP
E16-52.3_RC_s_at	Bcl2l2	BCLW,BCL-W,KIAA0271	Bcl2-like 2	183.7	P	79.9	P	106.4	P	82.1	P	835.1	P	439	P	47.9	P	18.6	A	237.5	P	PPPPPPPAP
F03-44.2_RC_at	Polr1e	PAF53,PRAF1,FLJ13390,FLJ13970,RP11-405L18.3	polymerase (RNA) I polypeptide E	174.4	P	140.5	P	239.3	P	232.8	P	268	P	187.3	P	413.8	P	126	A	302	P	PPPPPPPAP
F06-44.4_RC_at				44.2	P	44.1	P	46.8	P	38.6	P	136.6	P	106.6	P	87.6	P	50.6	A	73.3	P	PPPPPPPAP
G03-49.1_RC_at	SHROOM2	APXL,HSAPXL,FLJ39277,DKFZp781J074	shroom family member 2	20.7	P	41.3	P	34.8	P	35.3	P	659.9	P	376.7	P	55.7	P	12.8	A	45.2	P	PPPPPPPAP
G05-49.1_RC_at	Aldh1a2	RALDH2,MGC26444,RALDH2-T,RALDH(II)	aldehyde dehydrogenase family 1, subfamily A2	148.3	P	227.5	P	558.1	P	1169.8	P	98.4	P	84.1	P	62.2	P	36.1	A	113.9	P	PPPPPPPAP
I01-43.1_RC_at	Snrpc	FLJ20302	U1 small nuclear ribonucleoprotein C	106	P	128.8	P	159.9	P	187.9	P	286.5	P	197.4	P	183.8	P	144.1	A	127.7	P	PPPPPPPAP
J18-48.4_RC_at	Shroom1	APXL2,KIAA1960	shroom family member 1	36.8	P	24.7	P	24.1	P	181.6	P	75.7	P	53.4	P	236.2	P	8	A	51.1	P	PPPPPPPAP
L08-42.4_RC_at	Slc25a22	GC1,FLJ13044	solute carrier family 25 (mitochondrial carrier, glutamate), member 22	114	P	65.7	P	67.8	P	53.5	P	589.6	P	445.1	P	165.6	P	7.8	A	27.1	P	PPPPPPPAP
M09-40.1_RC_s_at	Ptpn6	HCP,HCPH,SHP1,SHP-1,HPTP1C,PTP-1C,SHP-1L,SH-PTP1	protein tyrosine phosphatase, non-receptor type 6	141.7	P	64.8	P	37.4	P	41.3	P	35.6	P	33.6	P	120.9	P	7.2	A	75.1	P	PPPPPPPAP
M13-43.1_RC_at	KIAA1008	DIS3,RRP44,dis3p,FLJ10484,MGC33035,bA555G22.1,RP11-342J4.3,DKFZp667L1817	KIAA1008	12.4	P	13.8	P	11.4	P	53.5	P	29.4	P	12.9	P	14.2	P	14.4	A	10.8	P	PPPPPPPAP
O09-47.1_RC_at		PCP,TLD,PCOLC,FLJ44432		195.6	P	112	P	136.8	P	43.9	P	80.7	P	154.1	P	144.6	P	63.1	A	172.8	P	PPPPPPPAP
O21-51.1_RC_at	Adar	DSH,G1P1,IFI4,p136,ADAR1,DRADA,DSRAD,K88dsRBP	adenosine deaminase, RNA-specific	95.9	P	261.2	P	179.6	P	106.2	P	358	P	336.3	P	280.6	P	38.8	A	194.2	P	PPPPPPPAP
P15-47.2_RC_at	Raver1	KIAA1978	ribonucleoprotein, PTB-binding 1	70.5	P	66.9	P	62.9	P	69.9	P	98.2	P	129.6	P	68	P	14.2	A	59.5	P	PPPPPPPAP
G17-51.1_RC_at	Acaca /// LOC672245	ACC,ACAC,ACC1,ACCA	acetyl-Coenzyme A carboxylase alpha /// similar to acetyl-coenzyme A carboxylase alpha	246.1	P	23	P	26.6	P	31.8	P	249.1	P	178	P	208	P	63.9	M	214	P	PPPPPPPMP
O21-54.1_RC_at	Fads2	D6D,DES6,TU13,FADSD6,LLCDL2,SLL0262	fatty acid desaturase 2	149	P	212.1	P	735.5	P	224	P	1263.6	P	703.6	P	1178.4	P	81.4	M	192.5	P	PPPPPPPMP
H20-44.4_RC_at	Mthfr	null	5,10-methylenetetrahydrofolate reductase	30.8	P	47.6	P	31.6	P	83.8	P	26.3	P	41.2	P	24.4	P	30	P	17.1	A	PPPPPPPPA
A01-45.1_RC_s_at				9182.5	P	9098.9	P	9452.8	P	7468.5	P	8851.8	P	7049.9	P	9329.1	P	8760.3	P	5182.8	P	PPPPPPPPP
A01-50.1_RC_s_at	Atp6v1a	HO68,VA68,VPP2,Vma1,ATP6A1,ATP6V1A1	ATPase, H+ transporting, lysosomal V1 subunit A	186	P	650.8	P	532	P	129.7	P	3184.4	P	1964.5	P	1046	P	175.7	P	483.3	P	PPPPPPPPP
A02-53.3_RC_at	Bet1	HBET1,DKFZp781C0425	blocked early in transport 1 homolog (S. cerevisiae)	70.3	P	168.3	P	321.9	P	66.8	P	146.3	P	65.5	P	213.3	P	57.1	P	149.8	P	PPPPPPPPP
A03-45.1_RC_at				74.7	P	90.2	P	88	P	90.5	P	95.6	P	70.2	P	128.4	P	276.6	P	183.7	P	PPPPPPPPP
A03-51.1_RC_s_at	Clk3	FLJ22858	CDC-like kinase 3	80.6	P	84.9	P	70.8	P	96	P	137.3	P	95.2	P	78.3	P	181.8	P	173.1	P	PPPPPPPPP
A03-53.1_RC_at	F3	TF,TFA,CD142	coagulation factor III	197.9	P	33.8	P	171	P	45.5	P	237.8	P	154.6	P	42.8	P	30.1	P	124.9	P	PPPPPPPPP
A04-54.3_RC_s_at	Ahcy	SAHH	S-adenosylhomocysteine hydrolase	119.8	P	514.1	P	173	P	126	P	356.6	P	257	P	1365.6	P	454.8	P	242.1	P	PPPPPPPPP
A05-40.1_RC_s_at	Asnsd1	NS3TP1,FLJ20752,NBLA00058	asparagine synthetase domain containing 1	137.1	P	192.1	P	318.7	P	174.8	P	694.4	P	443.4	P	356	P	1411.7	P	216.4	P	PPPPPPPPP
A05-43.1_RC_x_at	Ldhb	LDH-H,TRG-5	lactate dehydrogenase B	2068	P	3856.2	P	2344.3	P	964.7	P	5055.8	P	3522.1	P	106.9	P	2349.7	P	1190.6	P	PPPPPPPPP
A05-46.1_RC_s_at				290.1	P	65.2	P	179.9	P	52	P	2922.8	P	1937.3	P	65.9	P	1449.8	P	136.5	P	PPPPPPPPP
A07-49.1_RC_at	Pgrmc1	MPR,HPR6.6	progesterone receptor membrane component 1	60.6	P	138.3	P	292.4	P	31.1	P	375.7	P	238.4	P	851.2	P	51.1	P	92.4	P	PPPPPPPPP
A07-51.1_RC_s_at	Gbf1	FLJ21263,FLJ21500,KIAA0248,MGC134877,MGC134878	golgi-specific brefeldin A-resistance factor 1	107.2	P	113.4	P	107.2	P	109.2	P	230.6	P	200.4	P	163.9	P	163.3	P	108	P	PPPPPPPPP
A08-44.3_RC_at	Tcea1	SII,TCEA,TF2S,GTF2S,TFIIS	transcription elongation factor A (SII) 1	56.6	P	56.3	P	69.2	P	57.1	P	230.8	P	127.7	P	150.8	P	121.5	P	96.6	P	PPPPPPPPP
A08-47.3_RC_at	Rfc5	RFC36,MGC1155	replication factor C (activator 1) 5	40.2	P	38.9	P	44.1	P	51	P	175.2	P	74.6	P	39.6	P	33	P	56.7	P	PPPPPPPPP
A09-43.1_RC_at	LYK5	STRAD,FLJ90524	Protein kinase LYK5	59.9	P	76.1	P	89.3	P	268.5	P	324.5	P	307.3	P	114.1	P	184.1	P	99.6	P	PPPPPPPPP
A09-47.1_RC_at	NAG	FLJ40407,DKFZP586G1219	neuroblastoma-amplified protein	49.1	P	34.6	P	49.3	P	493.6	P	120.1	P	150.6	P	144.4	P	249.5	P	56.9	P	PPPPPPPPP
A09-48.1_RC_s_at	Mid2	FXY2,MID1,RNF60,TRIM1	midline 2	141.7	P	131.2	P	69.5	P	54.3	P	92.4	P	79	P	251.9	P	237.3	P	243.4	P	PPPPPPPPP
A09-51.1_RC_s_at	Cnbp	DM2,ZNF9,CNBP1,PROMM,RNF163,ZCCHC22	cellular nucleic acid binding protein	295	P	389.9	P	431.2	P	357	P	226.3	P	144.6	P	649.2	P	723.3	P	373	P	PPPPPPPPP
A10-45.3_RC_at				73.5	P	150.9	P	85	P	392.9	P	346.9	P	330.7	P	108.2	P	105.7	P	112.9	P	PPPPPPPPP
A10-47.3_RC_at	Dhx30	DDX30,FLJ11214,KIAA0890	DEAH (Asp-Glu-Ala-His) box polypeptide 30	83.2	P	61.4	P	55.8	P	341.9	P	312.4	P	371	P	103.9	P	131.6	P	66.1	P	PPPPPPPPP
A10-52.3_RC_at	Pdk4	FLJ40832	pyruvate dehydrogenase kinase, isoenzyme 4	1310.9	P	264.8	P	58	P	17.5	P	87.4	P	53.9	P	1795.9	P	3148.8	P	695.1	P	PPPPPPPPP
A10-53.3_RC_s_at	Txndc4	ERP44,KIAA0573	thioredoxin domain containing 4 (endoplasmic reticulum)	252.5	P	259.5	P	564.9	P	172.1	P	196.5	P	126.2	P	677.2	P	276.1	P	277.1	P	PPPPPPPPP
A12-41.3_RC_s_at	Aup1	null	ancient ubiquitous protein	654.4	P	709.6	P	638	P	703	P	1121.2	P	820.6	P	2637	P	1378.1	P	572.8	P	PPPPPPPPP
A12-44.3_RC_at	RNF31	ZIBRA,FLJ10111,FLJ23501,MGC19975	ring finger protein 31	125.9	P	85.4	P	116.8	P	179.1	P	144.2	P	117.4	P	290.6	P	300.5	P	144.9	P	PPPPPPPPP
A12-45.3_RC_at	Zbtb33	ZNF348,ZNF-kaiso	zinc finger and BTB domain containing 33	32.7	P	47.4	P	45.1	P	20.4	P	302.8	P	121.7	P	160.7	P	117.5	P	47.7	P	PPPPPPPPP
A12-54.3_RC_s_at				376.5	P	655.7	P	376.8	P	24.1	P	1472.4	P	961.4	P	1213.4	P	343.2	P	898.6	P	PPPPPPPPP
A13-49.1_RC_at	Rai1	SMS,SMCR,KIAA1820,MGC12824,DKFZP434A139	retinoic acid induced 1	28.5	P	26.4	P	14.6	P	13.6	P	287.8	P	194.2	P	56	P	51.2	P	67.4	P	PPPPPPPPP
A13-54.1_RC_s_at	Rapgef1	C3G,GRF2,DKFZp781P1719	Rap guanine nucleotide exchange factor (GEF) 1	344.2	P	197.4	P	351.1	P	136.8	P	550.7	P	429.8	P	183.5	P	731.4	P	324.4	P	PPPPPPPPP
A14-40.3_RC_at	Mgea5	MEA5,NCOAT,FLJ11229,FLJ23355,KIAA0679	meningioma expressed antigen 5 (hyaluronidase)	110.2	P	72.1	P	61.5	P	49.1	P	594.7	P	449.3	P	197.2	P	178.9	P	131.7	P	PPPPPPPPP
A14-51.3_RC_s_at	Idh2	IDH,IDP,IDHM,ICD-M,mNADP-IDH	isocitrate dehydrogenase 2 (NADP+), mitochondrial	379.9	P	1551.4	P	288.6	P	87.1	P	787.5	P	677.1	P	1535.1	P	3993.3	P	189.3	P	PPPPPPPPP
A14-52.3_RC_at	Pfkfb3	PFK2,IPFK2	6-phosphofructo-2-kinase/fructose-2,6-biphosphatase 3	1609.1	P	352.1	P	417.2	P	159.7	P	938	P	662.2	P	298.6	P	1878.6	P	2643.6	P	PPPPPPPPP
A14-54.3_RC_at	Azin1	OAZI,OAZIN,ODC1L,MGC691,MGC3832	antizyme inhibitor 1	89.1	P	95.9	P	196.2	P	66.4	P	854	P	408.6	P	518.1	P	225	P	139.8	P	PPPPPPPPP
A15-40.1_RC_at	Oaz2	null	ornithine decarboxylase antizyme 2	497	P	454.6	P	712	P	566.6	P	1264.7	P	1034.8	P	436.8	P	1111.9	P	553.2	P	PPPPPPPPP
A15-43.1_RC_s_at	Sars2	SYS,SARS,SERS,SARSM,SerRSmt,mtSerRS,FLJ20450	seryl-aminoacyl-tRNA synthetase 2	126.5	P	189.1	P	77.8	P	53.3	P	93.3	P	93.6	P	229.5	P	150.8	P	63	P	PPPPPPPPP
A15-45.1_RC_at	Sema5a	semF,SEMAF	sema domain, seven thrombospondin repeats (type 1 and type 1-like), transmembrane domain (TM) and short cytoplasmic domain, (semaphorin) 5A	60.8	P	1368.9	P	94.8	P	129.7	P	220.8	P	201.6	P	97	P	59.8	P	215	P	PPPPPPPPP
A15-51.1_RC_s_at	ARRDC3	TLIMP,KIAA1376	arrestin domain containing 3	27.6	P	58.9	P	35.5	P	14.1	P	94.5	P	45.5	P	83	P	56.6	P	63.6	P	PPPPPPPPP
A15-54.1_RC_s_at	Sf1	ZFM1,ZNF162,D11S636	splicing factor 1	223	P	196.1	P	155.1	P	189.1	P	1064.7	P	785	P	557.7	P	747.7	P	430.3	P	PPPPPPPPP
A16-45.3_RC_s_at	Tmed10	TMP21,S31I125,Tmp-21-I,S31III125,P24(DELTA)	transmembrane emp24-like trafficking protein 10 (yeast)	107.4	P	136.2	P	377.7	P	197.4	P	191.7	P	101.4	P	441.5	P	307.9	P	230.1	P	PPPPPPPPP
A17-49.1_RC_s_at	Rbms1	YC1,MSSP,SCR2,MSSP-1,MSSP-2,MSSP-3,MGC3331,MGC15146	RNA binding motif, single stranded interacting protein 1	480.9	P	202.8	P	440.4	P	61.4	P	142.1	P	130.2	P	321	P	402	P	533.1	P	PPPPPPPPP
A17-52.1_RC_at	Slc35b2	PAPST1,UGTrel4	solute carrier family 35, member B2	150.8	P	234.3	P	160.6	P	94.1	P	200.8	P	186.7	P	300.5	P	208.4	P	134.3	P	PPPPPPPPP
A17-54.1_RC_at	Ihpk1	PiUS,IP6K1,MGC9925	inositol hexaphosphate kinase 1	149.7	P	136.7	P	107.4	P	122.8	P	564.3	P	487.8	P	190.8	P	81.2	P	154.6	P	PPPPPPPPP
A18-41.3_RC_at				80.9	P	100.2	P	145.5	P	58.3	P	372.4	P	192.2	P	199.5	P	164.2	P	112.2	P	PPPPPPPPP
A18-48.3_RC_at	Nxf1	TAP,MEX67,DKFZp667O0311	nuclear RNA export factor 1 homolog (S. cerevisiae)	417.1	P	347	P	435.9	P	356.9	P	570.5	P	714.1	P	621.9	P	553.1	P	424.7	P	PPPPPPPPP
A18-49.3_RC_at	Lancl2	TASP,GPR69B,MGC87139	LanC (bacterial lantibiotic synthetase component C)-like 2	58.1	P	72.9	P	100.7	P	69.5	P	384.5	P	231.1	P	87.9	P	126.9	P	59.1	P	PPPPPPPPP
A18-54.3_RC_x_at	Ranbp5	IMB3,IPO5,KPNB3,MGC2068,FLJ43041,DKFZp686O1576	RAN binding protein 5	6.1	P	27.6	P	20.6	P	39.6	P	80.8	P	38.2	P	33	P	103.4	P	36.7	P	PPPPPPPPP
A19-53.1_RC_at	Dync1h1	p22,DHC1,DNCL,DYHC,HL-3,DHC1a,DNCH1,DNECL,Dnchc1,KIAA0325,DKFZp686P2245	dynein cytoplasmic 1 heavy chain 1	398.6	P	391.3	P	393.6	P	346	P	2432.3	P	1975.5	P	482.4	P	638.3	P	585.5	P	PPPPPPPPP
A21-42.1_RC_at	OCA2	P,PED,BOCA,D15S12	oculocutaneous albinism II (pink-eye dilution homolog, mouse)	38	P	14.2	P	12.4	P	31.2	P	61.5	P	39.6	P	105.3	P	33.5	P	52.5	P	PPPPPPPPP
A21-44.1_RC_at	Wrnip1	WHIP,FLJ22526,bA420G6.2,RP11-420G6.2	Werner helicase interacting protein 1	31.3	P	28	P	24.6	P	131.5	P	220.8	P	148	P	95.3	P	167.1	P	91.9	P	PPPPPPPPP
A21-51.1_RC_s_at				145.8	P	159	P	245.4	P	176.1	P	329.7	P	321	P	93.9	P	318.6	P	89	P	PPPPPPPPP
A21-52.1_RC_at	PLXNB1	SEP,PLXN5,KIAA0407,PLEXIN-B1	plexin B1	100	P	376.4	P	36.5	P	29.8	P	149.5	P	200.4	P	322	P	35.2	P	82.6	P	PPPPPPPPP
A22-45.3_RC_s_at	Ada	null	adenosine deaminase	304.2	P	27.4	P	86.4	P	23.3	P	76.8	P	70.1	P	68.6	P	59.9	P	293.2	P	PPPPPPPPP
A22-49.3_RC_at	Mrpl43	bMRP36a,MGC17989,MGC48892	mitochondrial ribosomal protein L43	207.9	P	295.2	P	354.5	P	277.6	P	429.1	P	227.1	P	497.7	P	530.9	P	231.8	P	PPPPPPPPP
A22-50.3_RC_at	Polr3f	RPC6,RPC39,MGC13517	polymerase (RNA) III (DNA directed) polypeptide F	28	P	21.4	P	30.5	P	36.6	P	24.5	P	13.4	P	21.6	P	18.1	P	32.7	P	PPPPPPPPP
A23-40.1_RC_s_at	Prkca	AAG6,PKCA,PRKACA,MGC129900,MGC129901,PKC-alpha	protein kinase C, alpha	35.5	P	55.2	P	156.8	P	11.4	P	778.1	P	413.9	P	84.7	P	96.2	P	106.2	P	PPPPPPPPP
A23-43.1_RC_s_at	Jmjd1c	TRIP8,FLJ14374,KIAA1380,RP11-10C13.2,DKFZp761F0118	jumonji domain containing 1C	31.1	P	65.5	P	42	P	30.2	P	234.1	P	108.7	P	157	P	183.9	P	67.7	P	PPPPPPPPP
A23-49.1_RC_s_at	Bmpr2	BMR2,BMPR3,BRK-3,T-ALK,BMPR-II	bone morphogenic protein receptor, type II (serine/threonine kinase)	134.9	P	67.8	P	500.3	P	60.4	P	681.1	P	469	P	367.6	P	401.5	P	183.2	P	PPPPPPPPP
A24-50.3_RC_s_at	Hspd1	CPN60,GROEL,HSP60,HSP65,SPG13,HuCHA60	heat shock protein 1 (chaperonin)	506.4	P	905.6	P	4226.6	P	317.7	P	1505.7	P	1085.3	P	3750.9	P	1450.5	P	922.2	P	PPPPPPPPP
A24-52.3_RC_at	Atp11b	ATPIF,ATPIR,KIAA0956,MGC46576,DKFZP434J238,DKFZP434N1615	ATPase, Class VI, type 11B	98.8	P	111.6	P	176.8	P	38.2	P	352.5	P	206.6	P	207.4	P	125.5	P	166.9	P	PPPPPPPPP
A24-53.3_RC_s_at	Stub1	CHIP,UBOX1,HSPABP2,NY-CO-7,SDCCAG7	STIP1 homology and U-Box containing protein 1	385.6	P	453.7	P	628.9	P	406.2	P	1082.3	P	1020.3	P	552.8	P	738.6	P	300.1	P	PPPPPPPPP
AF272012_s_at			17-beta-hydroxysteroid dehydrogenase type 8 mRNA, partial CDS	594.3	P	1356.6	P	2917.9	P	274.4	P	542.9	P	478.2	P	2694.3	P	1145.7	P	400.8	P	PPPPPPPPP
AF295586_at			cytochrome b gene, mitochondrial gene encoding mitochondrial protein	9637.4	P	9492.7	P	9436.8	P	7133.5	P	9136.3	P	7411.6	P	9446.4	P	8767.4	P	5359.9	P	PPPPPPPPP
AF353204_s_at			thioredoxin (trx) mRNA, complete cds	1617.7	P	1239.7	P	2562	P	351.5	P	2557	P	1655.6	P	3661.5	P	760.4	P	984.4	P	PPPPPPPPP
AY118191_s_at			clone Cja2 cytochrome oxidase II (COII) gene, partial cds; mitochondrial gene for mitochondrial product	11639.4	P	12477.8	P	12638.8	P	11197.6	P	11681.9	P	9830.7	P	12110.2	P	11766.1	P	7261.7	P	PPPPPPPPP
AY225975_s_at			glucocorticoid receptor	116.3	P	92.8	P	99.2	P	20.3	P	54	P	33.8	P	39.9	P	48.9	P	258.3	P	PPPPPPPPP
B01-50.2_RC_s_at	Gps1	CSN1,COPS1,MGC71287	G protein pathway suppressor 1	124.7	P	170.7	P	118.1	P	282.8	P	350.8	P	287.1	P	185.3	P	237.2	P	113.1	P	PPPPPPPPP
B01-54.2_RC_at	OS9	null	amplified in osteosarcoma	717.3	P	814.8	P	671.9	P	203.6	P	1266.6	P	965.5	P	2109.7	P	457.4	P	734.9	P	PPPPPPPPP
B02-45.4_RC_at	Gprc5b	RAIG2,RAIG-2	G protein-coupled receptor, family C, group 5, member B	50.3	P	137.6	P	67.6	P	198.7	P	1691.7	P	1940.8	P	32.8	P	366.8	P	86.3	P	PPPPPPPPP
B02-52.4_RC_at	Txn2	MTRX,TRX2,MT-TRX	thioredoxin 2	908.2	P	746.4	P	934	P	600	P	1649.7	P	1136.5	P	1238.4	P	1763	P	367.4	P	PPPPPPPPP
B03-50.2_RC_at	Msra	null	methionine sulfoxide reductase A	93.2	P	702.1	P	330.8	P	92.3	P	167	P	91.3	P	1012.9	P	167.6	P	81.9	P	PPPPPPPPP
B03-53.2_RC_s_at	Ddx1	DBP-RB,UKVH5d	DEAD (Asp-Glu-Ala-Asp) box polypeptide 1	440.3	P	596.8	P	224	P	480.1	P	1107	P	742.6	P	1148.4	P	1970.6	P	420.5	P	PPPPPPPPP
B04-41.4_RC_s_at	Ddx52	ROK1	DEAD (Asp-Glu-Ala-Asp) box polypeptide 52	54.8	P	51	P	57	P	179.2	P	100	P	85	P	108.7	P	112.3	P	58.2	P	PPPPPPPPP
B04-48.4_RC_at	Akap7	AKAP18	A kinase (PRKA) anchor protein 7	72.9	P	72.9	P	164.7	P	42.9	P	402.4	P	242.9	P	226.8	P	112.4	P	127	P	PPPPPPPPP
B04-51.4_RC_at	Slbp	HBP	stem-loop binding protein	92.1	P	100	P	164.9	P	191.7	P	1020.1	P	548.9	P	375.7	P	127.3	P	161.8	P	PPPPPPPPP
B04-53.4_RC_s_at	Ncald	MGC33870,MGC74858	neurocalcin delta	90.6	P	76.9	P	48.9	P	11.5	P	3944.1	P	1983	P	73.3	P	58.3	P	125.6	P	PPPPPPPPP
B05-43.2_RC_s_at	Sf3b1	PRP10,PRPF10,SAP155,SF3b155	splicing factor 3b, subunit 1	322.7	P	298.6	P	340.5	P	252.8	P	812.4	P	457.2	P	736.1	P	786	P	469.8	P	PPPPPPPPP
B05-53.2_RC_at	Ywhaz	KCIP-1,MGC111427,MGC126532,MGC138156	tyrosine 3-monooxygenase/tryptophan 5-monooxygenase activation protein, zeta polypeptide	567.8	P	238.7	P	600.4	P	157.2	P	2844.3	P	1740.5	P	341.6	P	301.4	P	606.2	P	PPPPPPPPP
B06-46.4_RC_at				54.9	P	31	P	76.4	P	75.1	P	63.1	P	70.2	P	53.6	P	53	P	62.2	P	PPPPPPPPP
B06-52.4_RC_at	Cecr5	null	cat eye syndrome chromosome region, candidate 5 homolog (human)	97.9	P	141.7	P	119.6	P	395.9	P	159.8	P	137.1	P	180.7	P	136.6	P	46.2	P	PPPPPPPPP
B07-40.2_RC_at	DGCR6 /// DGCR6L	FLJ10666	DiGeorge syndrome critical region gene 6 /// DiGeorge syndrome critical region gene 6-like	68.3	P	107.8	P	114.9	P	243	P	133.9	P	119.6	P	81.2	P	151.1	P	43.2	P	PPPPPPPPP
B08-41.4_RC_s_at	Rnh1	RAI,RNH,MGC4569,MGC18200,MGC54054	ribonuclease/angiogenin inhibitor 1	1129.4	P	891.2	P	991.5	P	256.2	P	842	P	608.3	P	1567.1	P	686.8	P	745.3	P	PPPPPPPPP
B08-43.4_RC_at	Gbas	NIPSNAP2	glioblastoma amplified sequence	430	P	524.6	P	341	P	202.4	P	1148.9	P	781.1	P	270	P	3964.8	P	484.9	P	PPPPPPPPP
B09-52.2_RC_s_at	Eprs /// LOC633677	EARS,PARS,QARS,QPRS,PIG32,DKFZp313B047	glutamyl-prolyl-tRNA synthetase /// similar to Bifunctional aminoacyl-tRNA synthetase	25	P	33.2	P	41.7	P	49.8	P	72.9	P	53.5	P	92	P	81.9	P	31.3	P	PPPPPPPPP
B10-45.4_RC_at	Slc23a2	NBTL1,SVCT2,YSPL2,SLC23A1,KIAA0238	solute carrier family 23 (nucleobase transporters), member 2	96.4	P	48.1	P	365.6	P	53.1	P	502.4	P	373	P	254.6	P	49.8	P	182.4	P	PPPPPPPPP
B10-47.4_RC_s_at	Calm2	PHKD,CAMII,PHKD2	calmodulin 2	1372.3	P	924.1	P	2354	P	4906.6	P	5591	P	4496.1	P	2784.5	P	3052.6	P	1866.6	P	PPPPPPPPP
B10-52.4_RC_at	Gtpbp4	NGB,CRFG,FLJ10686,FLJ10690	GTP binding protein 4	57.4	P	101.8	P	136.2	P	167.4	P	231.4	P	202.7	P	140.9	P	87.1	P	111.2	P	PPPPPPPPP
B11-52.2_RC_x_at	Sqle	null	squalene epoxidase	66.5	P	35	P	243.5	P	223.4	P	437	P	285.4	P	598.2	P	24.1	P	96.5	P	PPPPPPPPP
B12-42.4_RC_at	Hdgf	HMG1L2,DKFZp686J1764	hepatoma-derived growth factor	334.5	P	480	P	207.4	P	200.8	P	571.5	P	448.9	P	997.4	P	957.3	P	222.2	P	PPPPPPPPP
B12-44.4_RC_s_at	Hars	HRS,FLJ20491	histidyl-tRNA synthetase	117.6	P	108	P	166.5	P	277.2	P	659.8	P	532.5	P	254.3	P	232.8	P	132.5	P	PPPPPPPPP
B13-45.2_RC_s_at	Ccm2	C7orf22,MGC4067,MGC4607,PP10187,MGC74868	cerebral cavernous malformation 2 homolog (human)	273.1	P	134.9	P	191.5	P	128.7	P	462.2	P	438.4	P	425.2	P	242.4	P	213.2	P	PPPPPPPPP
B13-46.2_RC_at	Pdhb	PHE1B,DKFZp564K0164	pyruvate dehydrogenase (lipoamide) beta	545.4	P	526.7	P	716.6	P	517.1	P	591.1	P	237.1	P	961.2	P	1893.8	P	192.3	P	PPPPPPPPP
B14-48.4_RC_at	Psen2	AD4,PS2,AD3L,STM2	presenilin 2	54.3	P	51.3	P	163.3	P	79.5	P	105.7	P	73.3	P	99.5	P	82.4	P	21.7	P	PPPPPPPPP
B14-51.4_RC_at	Gprasp1	GASP,GASP1,KIAA0443	G protein-coupled receptor associated sorting protein 1	69.3	P	70.8	P	134.7	P	27.9	P	1409.7	P	854.3	P	114.6	P	78.3	P	70.1	P	PPPPPPPPP
B14-54.4_RC_s_at	Cops2	CSN2,SGN2,ALIEN,TRIP15	COP9 (constitutive photomorphogenic) homolog, subunit 2 (Arabidopsis thaliana)	155.1	P	111.4	P	264.2	P	185.2	P	439.7	P	279.3	P	305.7	P	534.1	P	254	P	PPPPPPPPP
B15-46.2_RC_at	Adcy9	null	adenylate cyclase 9	67.8	P	94.5	P	86.5	P	34.7	P	340	P	232.4	P	115.1	P	525.3	P	51	P	PPPPPPPPP
B16-45.4_RC_s_at	Vtn	VN,V75,VNT	vitronectin	451.1	P	130.2	P	339.2	P	31.1	P	512.1	P	379.4	P	6528.3	P	30.5	P	249	P	PPPPPPPPP
B16-53.4_RC_at				60.2	P	70.8	P	197.8	P	96	P	524.2	P	481.1	P	133.8	P	83.6	P	110.2	P	PPPPPPPPP
B18-41.4_RC_s_at	Mapkapk2	null	MAP kinase-activated protein kinase 2	226.2	P	133.7	P	413.3	P	110.6	P	144.3	P	90.5	P	168	P	1063.8	P	110.6	P	PPPPPPPPP
B18-42.4_RC_at	Mdh2	MDH,MOR1,M-MDH,MGC	malate dehydrogenase 2, NAD (mitochondrial)	1256.4	P	1489.5	P	1297.5	P	578.8	P	1924.5	P	1626.6	P	2581.9	P	3976.6	P	673.5	P	PPPPPPPPP
B18-44.4_RC_at	BRWD2	DR11,WDR11,WDR15,FLJ42531,DKFZp434L1715	bromodomain and WD repeat domain containing 2	67.8	P	156.5	P	128.6	P	115.4	P	299	P	271.2	P	297.1	P	47.5	P	140.4	P	PPPPPPPPP
B19-54.2_RC_at	Atp13a3	null	ATPase type 13A3	302.3	P	212.5	P	148	P	53	P	354.1	P	177.3	P	652.9	P	161.7	P	208.6	P	PPPPPPPPP
B20-42.4_RC_at	Scamp1	SCAMP,SCAMP37	secretory carrier membrane protein 1	47.9	P	107.5	P	174.9	P	56.7	P	667.3	P	339.6	P	270	P	111.8	P	103.9	P	PPPPPPPPP
B20-45.4_RC_s_at	GTPBP9	PTD004,DKFZp313H1942	GTP-binding protein 9 (putative) /// GTP-binding protein 9 (putative)	308.3	P	231.9	P	400.5	P	353.8	P	1108.7	P	642.8	P	626.1	P	1066.1	P	271.8	P	PPPPPPPPP
B20-46.4_RC_s_at	Bnip3l	NIX,BNIP3a	BCL2/adenovirus E1B interacting protein 3-like	298.1	P	303.4	P	573.9	P	230.5	P	1434.2	P	958.2	P	526.2	P	78.9	P	736.9	P	PPPPPPPPP
B21-40.2_RC_s_at	Ak2	ADK2	adenylate kinase 2	26.4	P	58.5	P	52.6	P	35.5	P	150.9	P	93.2	P	42.3	P	130.4	P	28.9	P	PPPPPPPPP
B21-41.2_RC_s_at	Csnk1a1	CK1,HLCDGP1,PRO2975	casein kinase 1, alpha 1	150.1	P	157.1	P	210.7	P	119.2	P	103.7	P	114.7	P	88.7	P	113.9	P	204.4	P	PPPPPPPPP
B21-46.2_RC_at	Bckdha	MSU,MSUD1	branched chain ketoacid dehydrogenase E1, alpha polypeptide	89.8	P	126.4	P	54.9	P	69	P	125.8	P	106.1	P	178.7	P	302.4	P	58.1	P	PPPPPPPPP
B21-53.2_RC_at	Fez2	HUM3CL	fasciculation and elongation protein zeta 2 (zygin II)	105.3	P	99.5	P	188.7	P	115.3	P	345.7	P	175.6	P	156.3	P	243	P	203.5	P	PPPPPPPPP
B22-42.4_RC_at	Ranbp10	FLJ31165,KIAA1464	RAN binding protein 10	50.4	P	44.3	P	36.1	P	49.8	P	79.6	P	61.4	P	215	P	94.3	P	47.1	P	PPPPPPPPP
B22-46.4_RC_s_at		GW182,TNRC6,CAGH26,KIAA1460,MGC75384,DKFZp666E117		123.3	P	158.2	P	137.1	P	143.1	P	180.7	P	146.3	P	138.2	P	114.7	P	183.3	P	PPPPPPPPP
B22-54.4_RC_at	Tnpo3	IPO12,TRNSR,MTR10A,TRN-SR,TRN-SR2	transportin 3	29.2	P	50	P	34.4	P	30.4	P	85.1	P	121.4	P	45.5	P	45.2	P	40.8	P	PPPPPPPPP
B23-51.2_RC_at	Lemd2	dJ482C21.1	LEM domain containing 2	56.7	P	60.1	P	47.4	P	114.4	P	90.5	P	51.1	P	93.1	P	34.7	P	44	P	PPPPPPPPP
B23-53.2_RC_s_at	Aldh4a1	P5CD,ALDH4,P5CDh,P5CDhL,P5CDhS	aldehyde dehydrogenase 4 family, member A1	163.1	P	973.4	P	166.7	P	30.3	P	250.8	P	189.5	P	2967.1	P	390	P	360	P	PPPPPPPPP
C01-42.1_RC_at	Anxa5	PP4,ANX5,ENX2	annexin A5	1424.9	P	202.8	P	830.3	P	57.9	P	423.4	P	297	P	316	P	247.7	P	1589.9	P	PPPPPPPPP
C01-46.1_RC_at	Snapc2	SNAP45,PTFdelta	small nuclear RNA activating complex, polypeptide 2	80.2	P	71.1	P	91.7	P	102.9	P	346.6	P	254.3	P	63.1	P	58.3	P	50.9	P	PPPPPPPPP
C01-50.1_RC_at				7761.5	P	8573	P	8562.8	P	7314.8	P	7222.1	P	6241.3	P	7898.8	P	7767.8	P	5031.6	P	PPPPPPPPP
C02-53.3_RC_at	Tspan6	T245,TM4SF6,TSPAN-6	tetraspanin 6	28.1	P	61.2	P	65.1	P	20.7	P	52.5	P	42	P	217.3	P	22.8	P	82.3	P	PPPPPPPPP
C03-44.1_RC_at	LIPA	LAL,CESD	Lipase A, lysosomal acid, cholesterol esterase (Wolman disease)	133.3	P	32.7	P	265	P	14.5	P	22.6	P	30.7	P	212.2	P	41.4	P	173.9	P	PPPPPPPPP
C03-45.1_RC_at	Glul	GS,GLNS,PIG43	glutamate-ammonia ligase (glutamine synthetase)	2472.8	P	962.5	P	751.1	P	524.4	P	6487.1	P	5098.2	P	4530.9	P	4299	P	2699.9	P	PPPPPPPPP
C03-48.1_RC_at	Txndc14	TMX2,PIG26,CGI-31,MGC111151,DKFZp781O2021	thioredoxin domain containing 14	294.2	P	220.5	P	291.5	P	363.5	P	723.7	P	496	P	296.9	P	273.2	P	103.6	P	PPPPPPPPP
C03-53.1_RC_at	Comt	null	catechol-O-methyltransferase	277.9	P	828.5	P	754.6	P	223.4	P	506.8	P	218.9	P	1868.1	P	242.3	P	383.9	P	PPPPPPPPP
C04-48.3_RC_s_at	Phgdhl1	FLJ26351,FLJ30001,FLJ30548,FLJ42413,MGC90487	Phosphoglycerate dehydrogenase like 1	57.2	P	151	P	87	P	252.9	P	241.2	P	218.3	P	224.7	P	194.7	P	81	P	PPPPPPPPP
C04-49.3_RC_at	Pygo2	FLJ33226,1190004M21Rik	pygopus 2	44.4	P	48.3	P	48.2	P	60.5	P	145.5	P	89.8	P	56.5	P	27.2	P	74.2	P	PPPPPPPPP
C04-52.3_RC_s_at	Nfe2l2	NRF2	nuclear factor, erythroid derived 2, like 2	285.5	P	887.4	P	1374.3	P	363.7	P	942.3	P	601.4	P	719.4	P	1009.3	P	1207.5	P	PPPPPPPPP
C05-43.1_RC_s_at	C17orf25	HC71,CGI-150	chromosome 17 open reading frame 25	174.4	P	262.4	P	574.9	P	90.4	P	572	P	361.6	P	399.6	P	140.1	P	387.3	P	PPPPPPPPP
C05-46.1_RC_at	Cse1l	CAS,CSE1,XPO2,MGC117283,MGC130036,MGC130037	chromosome segregation 1-like (S. cerevisiae)	21.9	P	22.2	P	49.5	P	141.8	P	115.9	P	38	P	80.2	P	62.6	P	60.6	P	PPPPPPPPP
C05-49.1_RC_at	Vps39	TLP,hVam6p,KIAA0770	vacuolar protein sorting 39 (yeast)	135.9	P	76.7	P	126.6	P	125.6	P	253.9	P	264.8	P	77	P	170	P	127.8	P	PPPPPPPPP
C05-50.1_RC_at	Nap1l4	NAP2,NAP2L,hNAP2,MGC4565	nucleosome assembly protein 1-like 4	161.7	P	594.2	P	262.5	P	644.6	P	496.2	P	557.1	P	359.3	P	710.4	P	232.7	P	PPPPPPPPP
C06-43.3_RC_s_at	Ptov1	MGC71475,DKFZP586I111	prostate tumor over expressed gene 1	375.8	P	441.6	P	551.9	P	584.2	P	1396.9	P	1167.8	P	649.7	P	812.1	P	438.2	P	PPPPPPPPP
C06-48.3_RC_s_at	Ptplb	null	protein tyrosine phosphatase-like (proline instead of catalytic arginine), member b	99.6	P	133.6	P	55.6	P	83.1	P	314.9	P	155.9	P	462.2	P	56.6	P	178.2	P	PPPPPPPPP
C07-53.1_RC_at	Qars	GLNRS,PRO2195	glutaminyl-tRNA synthetase	432.2	P	424.3	P	470.9	P	1116.8	P	479.4	P	390.5	P	776.8	P	649.3	P	458.6	P	PPPPPPPPP
C08-40.3_RC_s_at	Ywhaq	1C5,HS1	tyrosine 3-monooxygenase/tryptophan 5-monooxygenase activation protein, theta polypeptide	1034.9	P	786.6	P	1152.1	P	1921	P	3064.1	P	2284.4	P	1369.5	P	482	P	1222.8	P	PPPPPPPPP
C08-45.3_RC_s_at	CSNK1G3	null	casein kinase 1, gamma 3	25.2	P	36.9	P	43.2	P	38.4	P	121.1	P	62.2	P	60	P	38.8	P	52.8	P	PPPPPPPPP
C09-47.1_RC_at	QSCN6L1	SOXN,QSOX2,RP11-83N9.4,DKFZp762A2013	quiescin Q6-like 1	113.1	P	266.1	P	161	P	286.3	P	733	P	652	P	377.3	P	142.6	P	180.3	P	PPPPPPPPP
C09-49.1_RC_at	SAE1	AOS1,SUA1,HSPC140	SUMO-1 activating enzyme subunit 1	221.7	P	172.6	P	183.4	P	678.5	P	990.1	P	683	P	216.4	P	313.9	P	209.2	P	PPPPPPPPP
C09-51.1_RC_s_at	Cnih	CNIL,CNIH1,TGAM77,MGC117156	cornichon homolog (Drosophila)	114.6	P	51.4	P	277.9	P	68.4	P	411.9	P	232.8	P	604.8	P	196.6	P	229.6	P	PPPPPPPPP
C10-45.3_RC_at	Ecsit	SITPEC	ECSIT homolog (Drosophila)	126.4	P	141.3	P	102.1	P	59.6	P	190.6	P	152.4	P	219.1	P	543.2	P	100.9	P	PPPPPPPPP
C11-48.1_RC_at	Epas1	HLF,MOP2,HIF2A,PASD2	endothelial PAS domain protein 1	341.1	P	228.4	P	177.9	P	58.9	P	195.3	P	150.7	P	454.5	P	213.8	P	745.7	P	PPPPPPPPP
C11-52.1_RC_s_at	Ogdh	E1k,OGDC,AKGDH	oxoglutarate dehydrogenase (lipoamide)	275.8	P	261.9	P	106.6	P	35	P	199.2	P	174.1	P	191.3	P	522.7	P	133.5	P	PPPPPPPPP
C12-40.3_RC_s_at	Pdk2	null	pyruvate dehydrogenase kinase, isoenzyme 2	384.2	P	477.7	P	100.4	P	42.7	P	780.4	P	552.5	P	2040.3	P	1538.1	P	176.2	P	PPPPPPPPP
C12-42.3_RC_at	Itgb5	FLJ26658	integrin beta 5	643.6	P	898.6	P	333.7	P	381	P	400.2	P	435.7	P	252.4	P	702.4	P	618	P	PPPPPPPPP
C12-50.3_RC_x_at	Laptm4a	MBNT,Mtrp,LAPTM4,HUMORF13,KIAA0108	lysosomal-associated protein transmembrane 4A	495	P	270.6	P	580	P	215.8	P	338.6	P	175.1	P	780.7	P	370.5	P	396.6	P	PPPPPPPPP
C13-46.1_RC_s_at	Snx3	SDP3,SNX3A,MGC17570	sorting nexin 3	918.7	P	962.2	P	1932.9	P	1256.1	P	3168.8	P	2012.3	P	1584.9	P	3422.4	P	1235.7	P	PPPPPPPPP
C13-50.1_RC_at	SMUG1	FDG,UNG3,HMUDG	single-strand-selective monofunctional uracil-DNA glycosylase 1	49.1	P	49.2	P	68.5	P	43.4	P	94.9	P	86.5	P	61.8	P	83.4	P	74.7	P	PPPPPPPPP
C14-46.3_RC_at	TLN2	ILWEQ,KIAA0320,DKFZp451B1011	Talin 2	23.5	P	555.6	P	124.3	P	43.4	P	300.4	P	261.5	P	59.8	P	135.2	P	92	P	PPPPPPPPP
C15-44.1_RC_s_at	Usp9x	FAF,DFFRX	ubiquitin specific peptidase 9, X chromosome	266	P	166	P	369.3	P	87.2	P	559.5	P	329.4	P	572.4	P	697.1	P	317.2	P	PPPPPPPPP
C15-49.1_RC_at	Ap1m1	AP47,CLTNM,MU-1A,CLAPM2	adaptor-related protein complex AP-1, mu subunit 1	122.7	P	106.4	P	143.7	P	694.5	P	422.9	P	277.8	P	267.9	P	192.7	P	92.5	P	PPPPPPPPP
C16-40.3_RC_at	Shc1	SHC,p66,SHCA,p52SHC,p66SHC,FLJ26504	src homology 2 domain-containing transforming protein C1	621	P	330.8	P	392.8	P	54.7	P	184.9	P	116.7	P	395.7	P	329.2	P	464.5	P	PPPPPPPPP
C16-52.3_RC_at				39.9	P	41.2	P	90.2	P	34.3	P	290.4	P	184.4	P	18.2	P	204	P	70.7	P	PPPPPPPPP
C17-41.1_RC_at	PRDM2	RIZ,RIZ1,RIZ2,MTB-ZF,HUMHOXY1	PR domain containing 2, with ZNF domain	40.5	P	15.8	P	20.5	P	34.6	P	232.7	P	150.4	P	32.3	P	73.3	P	60.6	P	PPPPPPPPP
C17-44.1_RC_x_at	Pcf11	KIAA0824	cleavage and polyadenylation factor subunit homolog (S. cerevisiae)	22.8	P	11.8	P	17.9	P	30.8	P	54.4	P	33.2	P	42.4	P	33.2	P	32.4	P	PPPPPPPPP
C17-50.1_RC_at	Nudt2	APAH1,MGC10404	nudix (nucleoside diphosphate linked moiety X)-type motif 2	53.9	P	27.9	P	62.7	P	217.8	P	76.2	P	91.2	P	44.9	P	49.2	P	52.6	P	PPPPPPPPP
C18-40.3_RC_at	Psmb7	Z	proteasome (prosome, macropain) subunit, beta type 7	696.5	P	920.7	P	1842.1	P	2061.7	P	1646.1	P	1192.8	P	1315.4	P	2125.7	P	542.9	P	PPPPPPPPP
C18-48.3_RC_s_at	Sec13l1	SEC13R,D3S1231E	SEC13-like 1 (S. cerevisiae)	219.5	P	304.8	P	325.9	P	360.9	P	304.7	P	187.3	P	678.3	P	222	P	243.1	P	PPPPPPPPP
C18-50.3_RC_s_at	Cd151	GP27,MER2,RAPH,SFA1,PETA-3,TSPAN24	CD151 antigen	988.3	P	313.7	P	340.4	P	84.3	P	52.3	P	41.2	P	256.9	P	266.2	P	405.4	P	PPPPPPPPP
C19-43.1_RC_at	Nubp2	CFD1,NUBP1	nucleotide binding protein 2	157.9	P	203.4	P	100.7	P	70.4	P	185.2	P	137.5	P	254.6	P	94.5	P	87.5	P	PPPPPPPPP
C19-47.1_RC_s_at	Ppp1r10	FB19,CAT53,PNUTS	protein phosphatase 1, regulatory subunit 10	79.5	P	63.5	P	38.8	P	70	P	89.7	P	65.4	P	39.4	P	31.2	P	83	P	PPPPPPPPP
C19-50.1_RC_at	Capn2	mCANP,CANPL2,CANPml	calpain 2	1033.2	P	867.3	P	688.1	P	150.6	P	1049.8	P	930.8	P	320.9	P	1254	P	719.1	P	PPPPPPPPP
C20-51.3_RC_at	Tmem4	MSAP,ZSIG9,HP10390	transmembrane protein 4	158.9	P	170.8	P	152.6	P	112.4	P	299.4	P	217.2	P	109.3	P	86.4	P	97.4	P	PPPPPPPPP
C21-49.1_RC_s_at	IHPK2	PiUS,IP6K2	inositol hexaphosphate kinase 2	78.1	P	67.9	P	72.4	P	122.4	P	216.9	P	154	P	52.1	P	38.4	P	131.2	P	PPPPPPPPP
C22-40.3_RC_x_at	Hspa5	BIP,MIF2,GRP78,FLJ26106	heat shock 70kD protein 5 (glucose-regulated protein)	494	P	822.9	P	1055	P	1341.6	P	2156.9	P	1697.8	P	3806.1	P	929.3	P	903	P	PPPPPPPPP
C23-44.1_RC_at	Eif2ak1	HRI,KIAA1369	eukaryotic translation initiation factor 2 alpha kinase 1	309.4	P	295.6	P	690.1	P	425.6	P	917.5	P	710.4	P	752.3	P	571.1	P	333.1	P	PPPPPPPPP
C23-48.1_RC_at	Per1	PER,hPER,RIGUI,MGC88021	period homolog 1 (Drosophila)	215.6	P	96.4	P	91.6	P	124.6	P	319.7	P	224.6	P	111.8	P	212.5	P	189.4	P	PPPPPPPPP
C24-41.3_RC_s_at	MGC4268	FLJ38552	hypothetical protein MGC4268	58.6	P	62.3	P	89.7	P	100.2	P	92.4	P	43.8	P	130	P	74.7	P	108.6	P	PPPPPPPPP
C24-44.3_RC_at	Gdi2	RABGDIB,FLJ16452	guanosine diphosphate (GDP) dissociation inhibitor 2	298.3	P	301.8	P	357	P	484.6	P	752.5	P	458	P	829.6	P	331.9	P	334	P	PPPPPPPPP
CAT_at			catalase	406.5	P	928.3	P	384.5	P	30.5	P	102.3	P	49.6	P	3240	P	1004.4	P	913.9	P	PPPPPPPPP
D01-46.2_RC_at	Pex7	RD,PTS2R,RCDP1	peroxisome biogenesis factor 7	29.9	P	25.4	P	46.9	P	67.7	P	27.9	P	23.6	P	56.1	P	81.7	P	25.2	P	PPPPPPPPP
D01-48.2_RC_s_at	Aig1	AIG-1,FLJ10485,dJ95L4.1,RP1-95L4.1,DKFZp686F03136	androgen-induced 1	86	P	128.5	P	175.4	P	62.4	P	146.4	P	86.4	P	554	P	38.8	P	142.2	P	PPPPPPPPP
D01-51.2_RC_at	Rbm7	FLJ11153	RNA binding motif protein 7	19.3	P	30.6	P	29.6	P	22.9	P	57.1	P	35.7	P	101.2	P	38	P	33.5	P	PPPPPPPPP
D02-48.4_RC_at	Tloc1	HTP1,Dtrp1,SEC62,FLJ32803	translocation protein 1	148.4	P	157.7	P	254.8	P	210.4	P	591.7	P	281.1	P	652.7	P	162.6	P	307.4	P	PPPPPPPPP
D03-47.2_RC_at	Coq4	CGI-92	coenzyme Q4 homolog (yeast)	203.1	P	366.2	P	423.9	P	269.3	P	400.2	P	299.5	P	408	P	175.8	P	195.1	P	PPPPPPPPP
D04-51.4_RC_s_at	Rbm16	KIAA1116	RNA binding motif protein 16	64.8	P	71	P	118.4	P	178.8	P	360.7	P	228	P	222.3	P	247.1	P	157.9	P	PPPPPPPPP
D06-44.4_RC_at	Herc2	jdf2,p528,D15F37S1,KIAA0393,DKFZp547P028	hect (homologous to the E6-AP (UBE3A) carboxyl terminus) domain and RCC1 (CHC1)-like domain (RLD) 2	196.7	P	251.3	P	262.4	P	220.5	P	921.9	P	881.7	P	298.7	P	525.4	P	361.9	P	PPPPPPPPP
D06-45.4_RC_at	Flna	FLN,FMD,MNS,OPD,ABPX,FLN1,NHBP,OPD1,OPD2,ABP-280,filaminA,DKFZp434P031	filamin, alpha	3589.1	P	283.1	P	597.8	P	183.1	P	408.6	P	425.7	P	287.2	P	422.9	P	1413.6	P	PPPPPPPPP
D06-47.4_RC_at	Idh3b	H-IDHB,MGC903,FLJ11043	isocitrate dehydrogenase 3 (NAD+) beta	261.2	P	322.5	P	247.3	P	52.6	P	546.6	P	430.1	P	461.2	P	113.5	P	242.8	P	PPPPPPPPP
D07-44.2_RC_at	Arhgef12	LARG,PRO2792,KIAA0382,DKFZp686O2372	Rho guanine nucleotide exchange factor (GEF) 12	108.7	P	142.3	P	126.4	P	31.4	P	892.3	P	589	P	582.1	P	201.8	P	231.1	P	PPPPPPPPP
D08-40.4_RC_s_at	Pcsk7	LPC,PC7,PC8,SPC7	proprotein convertase subtilisin/kexin type 7	36.7	P	52.9	P	59.5	P	57.5	P	67.4	P	76.9	P	75.5	P	38	P	74.4	P	PPPPPPPPP
D08-43.4_RC_at	Irak4	REN64,NY-REN-64	interleukin-1 receptor-associated kinase 4	51.1	P	52.3	P	50.7	P	64.3	P	45.5	P	34.9	P	127.1	P	24.8	P	65.8	P	PPPPPPPPP
D09-48.2_RC_at	Timm17a	TIM17,TIM17A	translocase of inner mitochondrial membrane 17a	359.6	P	173	P	203.9	P	177.5	P	634.6	P	352.4	P	315.7	P	453.3	P	124.4	P	PPPPPPPPP
D09-49.2_RC_s_at	Luzp1	LUZP,KIAA0601	leucine zipper protein 1	56	P	64.8	P	121	P	57.2	P	733.3	P	593.8	P	61.8	P	32.7	P	134.8	P	PPPPPPPPP
D11-44.2_RC_at	ZFYVE1	DFCP1,TAFF1,ZNFN2A1,KIAA1589	zinc finger, FYVE domain containing 1	182.4	P	370.4	P	158.5	P	196.8	P	434.6	P	392.2	P	396.7	P	374.9	P	223.3	P	PPPPPPPPP
D11-45.2_RC_s_at	Pabpc4 /// LOC432881	APP1,APP-1,PABP4,iPABP	poly A binding protein, cytoplasmic 4 /// similar to Poly(A) binding protein, cytoplasmic 4, isoform 1	70	P	47.5	P	84.9	P	157.1	P	91	P	51.4	P	274.1	P	428.2	P	101.9	P	PPPPPPPPP
D11-46.2_RC_s_at	Rpl8	null	ribosomal protein L8	1023.6	P	881.8	P	1120.9	P	510.9	P	516	P	304.1	P	1161.2	P	781.2	P	830.6	P	PPPPPPPPP
D11-53.2_RC_at	Rpe	RPE2-1,MGC2636	ribulose-5-phosphate-3-epimerase	36.8	P	20.5	P	22.2	P	20.4	P	99.2	P	48	P	41.3	P	28.1	P	27.3	P	PPPPPPPPP
D12-51.4_RC_at	SEC31L2	SEC31B-1,DKFZP434M183	SEC31-like 2 (S. cerevisiae)	122.2	P	115.6	P	63.2	P	68.8	P	231.6	P	247.3	P	305.7	P	824.6	P	97.6	P	PPPPPPPPP
D12-52.4_RC_at	Zfp91	PZF,FKSG11,ZNF757	zinc finger protein 91	156.1	P	102	P	147.2	P	739.3	P	685.6	P	340.8	P	203.3	P	549.9	P	201.1	P	PPPPPPPPP
D12-54.4_RC_at	Hpcal1	BDR1,HLP2,VILIP-3	hippocalcin-like 1	482.2	P	562.2	P	292	P	469.1	P	2116.9	P	1097.4	P	373.4	P	298.2	P	390.2	P	PPPPPPPPP
D13-54.2_RC_s_at	Sf3a1	PRP21,PRPF21,SAP114,SF3A120	splicing factor 3a, subunit 1	101.9	P	78.4	P	74.2	P	142.4	P	289.1	P	199.9	P	259.4	P	168.7	P	129.8	P	PPPPPPPPP
D14-51.4_RC_at	Pex11b	PEX11-BETA	peroxisomal biogenesis factor 11b	134.8	P	104.8	P	137.1	P	118.1	P	493	P	312.1	P	162.6	P	136	P	86.6	P	PPPPPPPPP
D14-53.4_RC_at				32.4	P	21.1	P	45.4	P	25.5	P	63.4	P	23.3	P	52.6	P	55.7	P	69.2	P	PPPPPPPPP
D15-40.2_RC_s_at	Fmr1	FMRP,FRAXA,MGC87458	fragile X mental retardation syndrome 1 homolog	18.5	P	122.5	P	77.6	P	27.4	P	255.2	P	106.7	P	282.9	P	34.1	P	44.5	P	PPPPPPPPP
D15-46.2_RC_at	Tsc22d3	DIP,GILZ,hDIP,DSIPI,TSC-22R,DKFZp313A1123	TSC22 domain family 3	1037.5	P	478.2	P	1657.6	P	90.2	P	1441.2	P	923.3	P	562.6	P	2433.4	P	1203.1	P	PPPPPPPPP
D15-47.2_RC_at				91.1	P	90.8	P	196.9	P	387.7	P	269.6	P	176	P	224.6	P	176.2	P	154.7	P	PPPPPPPPP
D15-48.2_RC_at	Arsa	MLD	arylsulfatase A	194.5	P	137	P	164.1	P	129	P	227.4	P	289	P	213	P	114.8	P	185.9	P	PPPPPPPPP
D15-52.2_RC_s_at	Rb1	RB,OSRC	retinoblastoma 1	24.2	P	25.8	P	36.7	P	21.2	P	72.2	P	47.6	P	48.4	P	56.9	P	27.2	P	PPPPPPPPP
D16-42.4_RC_s_at	Smc1a	SMC1,SMCB,SB1.8,SMC1L1,DXS423E,KIAA0178,MGC138332,SMC1alpha,DKFZp686L19178	structural maintenance of chromosomes 1A	33.4	P	37.4	P	24.6	P	31.6	P	49.7	P	44.6	P	92.1	P	65.1	P	60.8	P	PPPPPPPPP
D16-47.4_RC_at	Cbx7	null	Chromobox homolog 7	183.5	P	109.7	P	60.1	P	120.7	P	595.5	P	408	P	106.2	P	222.3	P	169.5	P	PPPPPPPPP
D17-43.2_RC_s_at				172.8	P	387.2	P	320.9	P	201	P	231.7	P	158.1	P	341.7	P	152.3	P	130.3	P	PPPPPPPPP
D17-44.2_RC_s_at		null		65.8	P	119.3	P	77.3	P	118.9	P	142.2	P	155.8	P	145.7	P	106.3	P	63.7	P	PPPPPPPPP
D17-48.2_RC_s_at	Rad23a	HHR23A,MGC111083	RAD23a homolog (S. cerevisiae)	243.9	P	187.7	P	354.8	P	289.8	P	581.2	P	369.4	P	313.4	P	1299.3	P	183.1	P	PPPPPPPPP
D18-43.4_RC_at	Ywhab	HS1,GW128,KCIP-1	tyrosine 3-monooxygenase/tryptophan 5-monooxygenase activation protein, beta polypeptide	299.5	P	180.5	P	320	P	186.7	P	513	P	374.1	P	201.8	P	202	P	488.7	P	PPPPPPPPP
D18-45.4_RC_s_at	Slc25a3	PHC,OK/SW-cl.48	solute carrier family 25 (mitochondrial carrier, phosphate carrier), member 3	1284.7	P	1909.9	P	2256.5	P	449.6	P	2824	P	1841.7	P	2258.3	P	5594.5	P	1305.7	P	PPPPPPPPP
D19-43.2_RC_at	Bcl2l13	MIL1,BCL-RAMBO	BCL2-like 13 (apoptosis facilitator)	363.1	P	218.9	P	198.7	P	165.3	P	504.4	P	340.5	P	298.1	P	1433.7	P	254.4	P	PPPPPPPPP
D19-47.2_RC_at	Psmf1	PI31	proteasome (prosome, macropain) inhibitor subunit 1	103.8	P	71.2	P	75.5	P	1330.1	P	238.2	P	138.2	P	337.5	P	129.4	P	79.2	P	PPPPPPPPP
D20-42.4_RC_at	Gpr175	TPRA40,FLJ32197	G protein-coupled receptor 175	39.5	P	70.9	P	60.8	P	26.4	P	94.8	P	107.2	P	146.7	P	51.4	P	80.6	P	PPPPPPPPP
D20-45.4_RC_s_at	Atp6v1d	VATD,VMA8,ATP6M	ATPase, H+ transporting, lysosomal V1 subunit D	268.5	P	366.9	P	282.7	P	1376.9	P	1286.3	P	698.4	P	286.9	P	390.1	P	229	P	PPPPPPPPP
D20-52.4_RC_s_at	Snx14	RGS-PX2,MGC13217,RP11-321N4.2	sorting nexin 14	75.1	P	158.5	P	145.4	P	62.3	P	182.8	P	79.6	P	352.7	P	37.5	P	101.5	P	PPPPPPPPP
D21-41.2_RC_at	Vdac3	HD-VDAC3	voltage-dependent anion channel 3	139.1	P	153.3	P	226.6	P	352.4	P	525.4	P	364.3	P	349.3	P	1726.7	P	170.8	P	PPPPPPPPP
D21-46.2_RC_s_at	Apeh	APH,OPH,ACPH,D3S48E,D3F15S2,DNF15S2,MGC2178	acylpeptide hydrolase	93	P	139.4	P	97.1	P	40	P	133.1	P	85	P	204.8	P	176.3	P	80.5	P	PPPPPPPPP
D22-49.4_RC_s_at	Fah	null	fumarylacetoacetate hydrolase	286.3	P	576.7	P	558.5	P	59.2	P	236.2	P	163.1	P	2690.6	P	162.8	P	256.5	P	PPPPPPPPP
D23-40.2_RC_at	Clk1	CLK,STY,CLK/STY	CDC-like kinase 1	404.2	P	575.2	P	619.5	P	251.4	P	531.9	P	349.3	P	829.3	P	691.8	P	652.9	P	PPPPPPPPP
D23-50.2_RC_s_at	MARS	METRS,MTRNS	methionine-tRNA synthetase	147.8	P	96.1	P	137.8	P	333.5	P	260.2	P	142	P	216	P	221.6	P	120.3	P	PPPPPPPPP
D23-53.2_RC_at	Bcl7b	null	B-cell CLL/lymphoma 7B	214.5	P	110.8	P	124.8	P	167.2	P	558.1	P	449.1	P	258.4	P	357.9	P	200.3	P	PPPPPPPPP
D24-47.4_RC_at	Srpx	DRS,ETX1	sushi-repeat-containing protein	132.2	P	31.7	P	344.3	P	82.4	P	102.9	P	103.2	P	15.1	P	19.6	P	353.6	P	PPPPPPPPP
D24-51.4_RC_at	Vat1	VATI,FLJ20230	vesicle amine transport protein 1 homolog (T californica)	722.6	P	438.1	P	750.6	P	208.2	P	432.5	P	485	P	383	P	172	P	573.1	P	PPPPPPPPP
E01-43.1_RC_at	Adpgk	ADP-GK,DKFZP434B195,2610017G09Rik	ADP-dependent glucokinase	55.4	P	104	P	204.6	P	106.8	P	182.9	P	124.2	P	96.4	P	32.8	P	159	P	PPPPPPPPP
E01-44.1_RC_s_at	ANK2	LQT4,FLJ38277,DKFZp686P0948,DKFZp686M09125	Ankyrin 2, neuronal	136.3	P	73.7	P	154.7	P	19.7	P	2417.2	P	2100.7	P	272.1	P	1491.4	P	115.3	P	PPPPPPPPP
E01-50.1_RC_at	Anxa3	ANX3	annexin A3	435.3	P	109.6	P	105.5	P	59.5	P	151.4	P	87.8	P	62.8	P	193.3	P	375.4	P	PPPPPPPPP
E01-52.1_RC_at	Taf6	TAF2E,TAFII70,TAFII80,TAFII85,MGC	TAF6 RNA polymerase II, TATA box binding protein (TBP)-associated factor	120.2	P	114.8	P	103.4	P	144.1	P	342.4	P	251.9	P	125.9	P	244.6	P	120.7	P	PPPPPPPPP
E02-47.3_RC_s_at	KLHL17	RP11-54O7.6	kelch-like 17 (Drosophila)	185.4	P	177.7	P	172	P	103.6	P	362.8	P	375.4	P	199.2	P	86.1	P	119	P	PPPPPPPPP
E02-51.3_RC_at	NAV1	POMFIL3,FLJ12560,FLJ14203,KIAA1151,MGC14961,steerin-1,DKFZp781D0314	Neuron navigator 1	137.9	P	44	P	36	P	16.5	P	260.9	P	193.4	P	37.8	P	80.1	P	304.6	P	PPPPPPPPP
E02-53.3_RC_at	Ap2a2	HIP9,HYPJ,ADTAB,CLAPA2	adaptor protein complex AP-2, alpha 2 subunit	76.3	P	234.3	P	83.7	P	131.5	P	449.5	P	383.4	P	300.9	P	42.2	P	115.6	P	PPPPPPPPP
E03-45.1_RC_at				69	P	60.2	P	658.4	P	82.6	P	438.6	P	282.1	P	271.7	P	78.2	P	257.1	P	PPPPPPPPP
E03-50.1_RC_at	Cap2	null	CAP, adenylate cyclase-associated protein, 2 (yeast)	51.2	P	14.9	P	43.7	P	29	P	1506	P	745.7	P	11.1	P	1789.6	P	131.1	P	PPPPPPPPP
E04-46.3_RC_at	HOP	OB1,LAGY,Toto,Cameo,NECC1,SMAP31,MGC20820	homeodomain-only protein	27.1	P	43.8	P	17	P	115.2	P	1474.2	P	851.3	P	21.6	P	29.2	P	82.9	P	PPPPPPPPP
E05-43.1_RC_at	Mlycd	MCD,MGC59795	malonyl-CoA decarboxylase	75.8	P	142.5	P	88.8	P	39.7	P	67.2	P	44.4	P	619.7	P	264.2	P	59.8	P	PPPPPPPPP
E06-49.3_RC_at	Vps26a	HB58,VPS26,Hbeta58,FLJ12930	vacuolar protein sorting 26 homolog A (yeast)	59.5	P	80	P	114.3	P	97.5	P	217.3	P	91.2	P	77.7	P	106.3	P	134.1	P	PPPPPPPPP
E07-41.1_RC_at	Pcm1	PTC4	pericentriolar material 1	199.2	P	325.6	P	363.1	P	1327	P	339.3	P	279.6	P	134.9	P	341	P	251	P	PPPPPPPPP
E07-52.1_RC_s_at	Tfb2m	Hkp1,FLJ22661,FLJ23182	transcription factor B2, mitochondrial	208.3	P	413.4	P	366	P	140.1	P	435.1	P	303.6	P	1149.8	P	844	P	225.9	P	PPPPPPPPP
E07-53.1_RC_at	Rhoa	ARHA,ARH12,RHO12,RHOH12	ras homolog gene family, member A	993.6	P	554.3	P	663.1	P	235.5	P	919.4	P	701.2	P	1358.4	P	896.6	P	1286.4	P	PPPPPPPPP
E09-47.1_RC_at				20.8	P	35.7	P	38.2	P	47.2	P	101.7	P	98.3	P	61.5	P	147.3	P	45.4	P	PPPPPPPPP
E09-49.1_RC_at				159.9	P	199.6	P	728.7	P	338.6	P	901.7	P	619.8	P	816.5	P	90.4	P	192.8	P	PPPPPPPPP
E11-49.1_RC_at				127.7	P	104.7	P	96.5	P	40	P	723.3	P	589	P	135.9	P	125.1	P	96.1	P	PPPPPPPPP
E13-48.1_RC_s_at	Slc39a6	LIV-1	solute carrier family 39 (metal ion transporter), member 6	37.6	P	28.2	P	131.5	P	118.3	P	255.5	P	130	P	61.5	P	24	P	107.8	P	PPPPPPPPP
E13-49.1_RC_at	Iars	ILRS,PRO0785,FLJ20736	isoleucine-tRNA synthetase	229.9	P	160.2	P	331	P	263.6	P	936.2	P	606.3	P	356	P	251.7	P	221.1	P	PPPPPPPPP
E13-54.1_RC_at				169.3	P	276.6	P	106	P	186.7	P	239.9	P	238.6	P	263.5	P	95.1	P	136.6	P	PPPPPPPPP
E14-40.3_RC_at	Aes	GRG,ESP1,GRG5,TLE5,AES-1,AES-2	amino-terminal enhancer of split	208.7	P	288.8	P	255.1	P	143.5	P	174	P	110.7	P	142.5	P	87.7	P	151.6	P	PPPPPPPPP
E14-48.3_RC_s_at	Scotin	null	scotin gene	542.4	P	429.3	P	685.3	P	195.7	P	766.3	P	545.9	P	1072.2	P	144.2	P	625.2	P	PPPPPPPPP
E14-52.3_RC_s_at	Ywhag	14-3-3GAMMA	3-monooxygenase/tryptophan 5-monooxygenase activation protein, gamma polypeptide	190.9	P	133.4	P	401.1	P	68.2	P	2144.5	P	1234.5	P	378	P	1003.4	P	382	P	PPPPPPPPP
E15-45.1_RC_s_at	Ralbp1	RIP,RIP1,RLIP76	ralA binding protein 1	127.2	P	130.5	P	139.7	P	111.9	P	629.5	P	492.5	P	217.9	P	323.4	P	324.4	P	PPPPPPPPP
E15-52.1_RC_s_at	Dusp22	VHX,JKAP,JSP1,MKPX	dual specificity phosphatase 22	64.5	P	89.6	P	113	P	1122	P	339.3	P	275.8	P	96.5	P	398.1	P	90.2	P	PPPPPPPPP
E16-48.3_RC_at	Bcap31	CDM,BAP31,6C6-AG,DXS1357E	B-cell receptor-associated protein 31	819.4	P	995	P	1540.5	P	576.6	P	1284.1	P	1053	P	1703.4	P	639.9	P	1028	P	PPPPPPPPP
E16-49.3_RC_s_at	AKAP11	PRKA11,AKAP220,FLJ11304,KIAA0629,DKFZp781I12161	A kinase (PRKA) anchor protein 11	435.6	P	449.8	P	480.1	P	764.7	P	3743.4	P	3026	P	588.3	P	518.2	P	606.4	P	PPPPPPPPP
E16-51.3_RC_s_at	Calml4	MGC4809,NY-BR-20	calmodulin-like 4	28.6	P	21.1	P	42.8	P	49	P	148.3	P	123.5	P	56.9	P	59.3	P	57.5	P	PPPPPPPPP
E17-44.1_RC_s_at				92.9	P	58.3	P	55.5	P	35.9	P	504.3	P	343.9	P	123.1	P	101.3	P	102.4	P	PPPPPPPPP
E17-47.1_RC_at	PPP1R12B	MYPT2,MGC87886,MGC131980	protein phosphatase 1, regulatory (inhibitor) subunit 12B	688.8	P	30	P	153	P	29.4	P	571.2	P	344.7	P	45.2	P	1096.2	P	558.9	P	PPPPPPPPP
E17-48.1_RC_s_at	Rab40b	RAR,SEC4L	Rab40b, member RAS oncogene family	34.5	P	178.8	P	70.9	P	51.2	P	560	P	259.9	P	179.6	P	327.1	P	98.3	P	PPPPPPPPP
E17-51.1_RC_s_at				301.9	P	223.9	P	282.1	P	136.1	P	1090.9	P	756	P	531.7	P	537.2	P	423.9	P	PPPPPPPPP
E17-54.1_RC_at				324	P	333.7	P	232.1	P	351.2	P	197.9	P	160.3	P	572.8	P	97.4	P	174.5	P	PPPPPPPPP
E18-52.3_RC_at	Pscd1	B2-1,SEC7,D17S811E,FLJ34050,FLJ41900,CYTOHESIN-1	pleckstrin homology, Sec7 and coiled-coil domains 1	69.2	P	104.9	P	124.8	P	77.5	P	274.9	P	197.1	P	136.1	P	144.4	P	48.5	P	PPPPPPPPP
E18-53.3_RC_s_at	Falz	BPTF,FAC1,NURF301	fetal Alzheimer antigen	48.4	P	44.1	P	64.8	P	81.1	P	152.3	P	146	P	77.7	P	62.7	P	102.3	P	PPPPPPPPP
E18-54.3_RC_s_at	Carm1	PRMT4	coactivator-associated arginine methyltransferase 1	208.1	P	102.7	P	176	P	298.4	P	614.4	P	462	P	282.6	P	989.1	P	161.8	P	PPPPPPPPP
E19-47.1_RC_s_at	MYCBP2	PAM,FLJ10106,FLJ13826,FLJ21597,FLJ21646,KIAA0916,DKFZp686M08244	MYC binding protein 2	161.7	P	126.6	P	183.3	P	334.2	P	2383.5	P	1838.5	P	244.4	P	326.3	P	242.2	P	PPPPPPPPP
E19-49.1_RC_x_at	Syne2	NUA,NUANCE,SYNE-2,FLJ11014,FLJ43727,FLJ45710,FLJ46790,KIAA1011,Nesprin-2,DKFZP434H2235,DKFZp686H1931	synaptic nuclear envelope 2	56.2	P	80.7	P	46.2	P	96.2	P	29.7	P	22.4	P	17.7	P	331.3	P	85.8	P	PPPPPPPPP
E19-54.1_RC_at	Gabarapl1	ATG8,GEC1,APG8L	gamma-aminobutyric acid (GABA(A)) receptor-associated protein-like 1	562.5	P	1448.9	P	1602.7	P	140	P	3512.1	P	2074.3	P	1710.6	P	864.1	P	653.4	P	PPPPPPPPP
E20-48.3_RC_at		null		16.5	P	14.3	P	34.3	P	37.8	P	143.4	P	99.9	P	31.9	P	123.4	P	11.8	P	PPPPPPPPP
E20-53.3_RC_at				62	P	77.2	P	105.4	P	42.4	P	323.6	P	198.2	P	300.2	P	92	P	52	P	PPPPPPPPP
E21-44.1_RC_at	Ubr1	JBS,MGC142065,MGC142067	ubiquitin protein ligase E3 component n-recognin 1	65	P	55.2	P	97.2	P	32.3	P	149.9	P	80.9	P	159.1	P	103.2	P	76.8	P	PPPPPPPPP
E21-45.1_RC_s_at	Cnn3	null	calponin 3, acidic	608.7	P	851.2	P	2252.3	P	56.2	P	906	P	646	P	856.7	P	318.9	P	799.1	P	PPPPPPPPP
E21-54.1_RC_at	Necap1	null	NECAP endocytosis associated 1	152.6	P	288.8	P	327	P	159.1	P	2007.7	P	1259.4	P	494.6	P	194.2	P	180.3	P	PPPPPPPPP
E22-45.3_RC_at	Ubadc1	GBDR1,RP11-432J22.3	ubiquitin associated domain containing 1	228.2	P	218.4	P	364.9	P	615.4	P	766.6	P	575.6	P	336.6	P	1305.4	P	259.2	P	PPPPPPPPP
E22-48.3_RC_s_at	Ppp1r7	SDS22	protein phosphatase 1, regulatory (inhibitor) subunit 7	98	P	131.3	P	142.4	P	212.4	P	524	P	326.9	P	155.7	P	140.1	P	131.5	P	PPPPPPPPP
E23-52.1_RC_at	Wdr61	REC14	WD repeat domain 61	23.2	P	35.4	P	105.1	P	246.7	P	91.5	P	43.1	P	54.8	P	52.7	P	36	P	PPPPPPPPP
E24-43.3_RC_at	C21orf2	A2,YF5	Chromosome 21 open reading frame 2	57.2	P	185.8	P	82.7	P	162.4	P	502.8	P	361.1	P	267.4	P	104.9	P	53	P	PPPPPPPPP
F03-41.2_RC_at	Utp11l	CGI94,CGI-94	UTP11-like, U3 small nucleolar ribonucleoprotein, (yeast)	64.4	P	65.3	P	112.6	P	61.3	P	122.4	P	21.8	P	72.9	P	131.5	P	41.6	P	PPPPPPPPP
F03-42.2_RC_at	Ndfip1	N4WBP5,MGC10924	Nedd4 family interacting protein 1	233	P	376.8	P	762.8	P	51.1	P	2612	P	1402.5	P	1439.8	P	771.1	P	470.8	P	PPPPPPPPP
F03-51.2_RC_at	HLA-DMB	RING7,D6S221E	major histocompatibility complex, class II, DM beta /// major histocompatibility complex, class II, DM beta	91.5	P	92	P	57.1	P	25.4	P	19.3	P	10.9	P	175	P	17.1	P	67.6	P	PPPPPPPPP
F05-54.2_RC_at	Gbl	MGC111011	G protein beta subunit-like	49.6	P	27.9	P	35.7	P	86.2	P	109.4	P	104.3	P	44.7	P	38.1	P	29.9	P	PPPPPPPPP
F07-49.2_RC_at	Macf1	ACF7,MACF,OFC4,ABP620,FLJ45612,FLJ46776,KIAA0465,KIAA1251	microtubule-actin crosslinking factor 1	489.3	P	190.3	P	248.3	P	186.4	P	581.8	P	548.4	P	256.1	P	164.8	P	244.7	P	PPPPPPPPP
F08-40.4_RC_at	Fgfrl1	FHFR,FGFR5	fibroblast growth factor receptor-like 1	243.1	P	146.9	P	813.7	P	66.9	P	101.2	P	88.7	P	78	P	95.8	P	296	P	PPPPPPPPP
F08-42.4_RC_s_at	Ppp1cc /// LOC434233	PPP1G	protein phosphatase 1, catalytic subunit, gamma isoform /// similar to protein phosphatase 1 gamma2	208.8	P	229	P	320.9	P	466.9	P	757.9	P	429.5	P	286	P	619.3	P	279.7	P	PPPPPPPPP
F09-41.2_RC_s_at	Ggh /// LOC667301	GH	gamma-glutamyl hydrolase /// similar to Gamma-glutamyl hydrolase precursor (Gamma-Glu-x carboxypeptidase) (Conjugase) (GH) (Folylpolyglutamate hydrolase) (FGPH)	48.2	P	1087.2	P	205.6	P	78.8	P	140.6	P	76.9	P	2247.5	P	40.7	P	99.1	P	PPPPPPPPP
F09-43.2_RC_at	Tmem30a	CDC50A,C6orf67,FLJ10856	transmembrane protein 30A	229	P	114.2	P	174.4	P	39.6	P	708.4	P	446.5	P	337.1	P	288	P	226.3	P	PPPPPPPPP
F09-48.2_RC_at	Atp11a	ATPIH,ATPIS	ATPase, class VI, type 11A	25.3	P	151.9	P	59.6	P	21.4	P	113	P	91.8	P	67.3	P	95.7	P	48.8	P	PPPPPPPPP
F11-50.2_RC_at	Acot7	ACT,ACH1,BACH,LACH,LACH1,hBACH,CTE-II,MGC1126,RP1-120G22.10	acyl-CoA thioesterase 7	156.3	P	497.6	P	554.3	P	2498.7	P	1353.4	P	1069.7	P	421.3	P	326.9	P	177.4	P	PPPPPPPPP
F11-53.2_RC_s_at	Rlf	Zn-15L,ZNF292L,MGC142226	rearranged L-myc fusion sequence	18	P	25.6	P	19	P	66.9	P	72	P	81.8	P	39.3	P	34.9	P	22.4	P	PPPPPPPPP
F12-44.4_RC_at				143.3	P	143.3	P	139.4	P	153.1	P	265.6	P	215.8	P	94.9	P	151.1	P	132.6	P	PPPPPPPPP
F12-51.4_RC_at	Nol12	Nop25,RRP17,MGC3731,FLJ34609,dJ37E16.7	nucleolar protein 12	146.5	P	131	P	118.9	P	177.5	P	352.6	P	280.4	P	232.1	P	162.9	P	131.5	P	PPPPPPPPP
F13-45.2_RC_at	Vcl	MVCL	vinculin	558.7	P	53.2	P	139.9	P	30.3	P	114.8	P	50.6	P	98.8	P	370.2	P	229.6	P	PPPPPPPPP
F14-42.4_RC_s_at	Pcid2	F10,FLJ11305,MGC16774,RP11-98F14.6	PCI domain containing 2	132.7	P	172.9	P	144.4	P	200.3	P	281.6	P	276.1	P	216.9	P	136.3	P	177.6	P	PPPPPPPPP
F15-44.2_RC_at	Glo1	GLYI	glyoxalase 1	93.4	P	144.4	P	354.9	P	74.3	P	699.8	P	386.4	P	351.1	P	1915.1	P	166.8	P	PPPPPPPPP
F15-48.2_RC_at	Cd44	IN,LHR,MC56,MDU2,MDU3,MIC4,Pgp1,CDW44,HCELL,MUTCH-I,ECMR-III,MGC10468	CD44 antigen	58.3	P	42.2	P	271.1	P	16.9	P	25	P	13.7	P	51.3	P	31.8	P	181.6	P	PPPPPPPPP
F17-42.2_RC_s_at				108.5	P	109.6	P	317.5	P	41.8	P	929.1	P	403.2	P	398.2	P	814.8	P	107.7	P	PPPPPPPPP
F17-47.2_RC_at	Rpl29 /// LOC433350 /// LOC433941 /// LOC622707 /// LOC626772 /// LOC665032 /// LOC666642 /// LOC667466 /// LOC669999 /// LOC670334 /// LOC675846	HIP,HUMRPL29,MGC88589	ribosomal protein L29 /// similar to 60S ribosomal protein L29 /// similar to 60S ribosomal protein L29 /// similar to 60S ribosomal protein L29 /// similar to 60S ribosomal protein L29 /// similar to 60S ribosomal protein L29 /// similar to 60S ribosomal	995.7	P	522.1	P	1059.7	P	926.1	P	721	P	646.7	P	1069.5	P	1242.5	P	917.8	P	PPPPPPPPP
F19-45.2_RC_at	Hibch	HIBYL-COA-H	3-hydroxyisobutyryl-Coenzyme A hydrolase	54.8	P	107.2	P	42.4	P	69.4	P	112.9	P	120.9	P	159.5	P	83.8	P	41.3	P	PPPPPPPPP
F19-49.2_RC_s_at				90.8	P	201.6	P	171.5	P	137	P	579.2	P	549.8	P	433.2	P	313.7	P	163.9	P	PPPPPPPPP
F19-53.2_RC_x_at				130	P	161.3	P	105.5	P	70.1	P	303.2	P	241.3	P	111.3	P	98.4	P	103	P	PPPPPPPPP
F20-45.4_RC_s_at	Nme7	null	non-metastatic cells 7, protein expressed in	143.3	P	113.1	P	178.4	P	272	P	346.9	P	219	P	178.2	P	171.5	P	146.4	P	PPPPPPPPP
F20-49.4_RC_at	Lasp1	MLN50,Lasp-1	LIM and SH3 protein 1	243.8	P	227.7	P	191.3	P	37.3	P	754.2	P	434.3	P	478.3	P	65.2	P	418.3	P	PPPPPPPPP
F21-49.2_RC_at	Eif3s6ip	EIF3S11,HSPC021,HSPC025,MSTP005	eukaryotic translation initiation factor 3, subunit 6 interacting protein	1191.6	P	985.8	P	443.4	P	493.3	P	1119.5	P	878.7	P	1135.1	P	1136	P	998.3	P	PPPPPPPPP
F21-53.2_RC_at	Trpc4ap	TRUSS,TRRP4AP,C20orf188	transient receptor potential cation channel, subfamily C, member 4 associated protein	277.4	P	216.2	P	229.9	P	126.2	P	698.2	P	505.3	P	586.9	P	189.2	P	297	P	PPPPPPPPP
F21-54.2_RC_at	CAMLG /// FLJ25222	CAML	calcium modulating ligand /// CXYorf1-related protein	94	P	99.9	P	306.3	P	476.6	P	555.1	P	313.5	P	237.7	P	201.2	P	212.5	P	PPPPPPPPP
F22-46.4_RC_at	Vps41	HVSP41	vacuolar protein sorting 41 (yeast)	178.2	P	173.9	P	194.2	P	142.3	P	944	P	525.5	P	578.5	P	349.4	P	294.5	P	PPPPPPPPP
F22-49.4_RC_at	Asna1	ARSA1,ARSA-I,MGC3821	arsA (bacterial) arsenite transporter, ATP-binding, homolog 1	80.2	P	76.7	P	62.1	P	131.9	P	100.1	P	66.7	P	78.5	P	101.7	P	28.4	P	PPPPPPPPP
F23-41.2_RC_s_at				555.7	P	37	P	555.9	P	24.1	P	108.3	P	75	P	108.6	P	212.9	P	773.1	P	PPPPPPPPP
F23-42.2_RC_s_at	Cxxc1	CGBP,PCCX1,PHF18,hCGBP,HsT2645,2410002I16Rik,5830420C16Rik	CXXC finger 1 (PHD domain)	103.1	P	150.2	P	94.5	P	188.7	P	220.8	P	202.4	P	144.8	P	41.8	P	173.1	P	PPPPPPPPP
F23-44.2_RC_at	Mlh1	FCC2,COCA2,HNPCC,hMLH1,HNPCC2,MGC5172	mutL homolog 1 (E. coli)	74.6	P	53.8	P	75.3	P	387.5	P	201.7	P	157.9	P	180.9	P	79.4	P	128	P	PPPPPPPPP
F24-52.4_RC_at	Acacb	ACC2,ACCB,HACC275	acetyl-Coenzyme A carboxylase beta	405.7	P	257.8	P	43.7	P	22.1	P	41.2	P	39.5	P	1188.5	P	343.7	P	703	P	PPPPPPPPP
G01-44.1_RC_s_at	Trim28	KAP1,TF1B,RNF96,TIF1B,FLJ29029	tripartite motif protein 28	307.7	P	323	P	267.1	P	820.7	P	812.5	P	547.5	P	671.1	P	469.9	P	311.4	P	PPPPPPPPP
G01-45.1_RC_at	Tm4sf1	L6,H-L6,M3S1,TAAL6	transmembrane 4 superfamily member 1	291.2	P	21.3	P	180.9	P	17.6	P	50.4	P	68.8	P	51.1	P	100.4	P	371	P	PPPPPPPPP
G01-49.1_RC_at	Kars /// LOC631033	KARS2,KIAA0070	lysyl-tRNA synthetase /// similar to lysyl-tRNA synthetase	514.3	P	607.7	P	801.7	P	1414.6	P	1118.6	P	1006.5	P	1082.6	P	1923.4	P	560	P	PPPPPPPPP
G01-52.1_RC_at	Bcat2	BCAM,BCT2	branched chain aminotransferase 2, mitochondrial	99	P	188.6	P	243.3	P	264	P	182.8	P	137.3	P	58.4	P	321.8	P	135	P	PPPPPPPPP
G02-47.3_RC_at	Top2b	TOPIIB,top2beta	topoisomerase (DNA) II beta	32.1	P	32.5	P	25.2	P	17.6	P	125.5	P	84.1	P	42.6	P	38.5	P	40.3	P	PPPPPPPPP
G03-42.1_RC_at	Aars	null	alanyl-tRNA synthetase	234.4	P	266.8	P	277.9	P	248.3	P	1374.8	P	1012.3	P	905.9	P	526.5	P	285.1	P	PPPPPPPPP
G03-46.1_RC_x_at	Atp6ap2	M8-9,MRXE,XMRE,HT028,ELDF10,ATP6IP2,MSTP009,APT6M8-9,ATP6M8-9,MGC99577	ATPase, H+ transporting, lysosomal accessory protein 2	60.4	P	96.8	P	236.9	P	8.6	P	343.5	P	169.4	P	140.2	P	36.3	P	69.3	P	PPPPPPPPP
G06-42.3_RC_at	Slc26a6	DKFZp586E1422	solute carrier family 26, member 6	51.6	P	128.4	P	50	P	35.3	P	70.7	P	70.7	P	172.9	P	152.5	P	58.3	P	PPPPPPPPP
G06-46.3_RC_at	Minpp1	MIPP,HIPER1,MINPP2,DKFZp564L2016	multiple inositol polyphosphate histidine phosphatase 1	55.5	P	46.2	P	146.6	P	25.3	P	121.2	P	37.1	P	258.2	P	28.6	P	105.6	P	PPPPPPPPP
G06-47.3_RC_s_at				116.9	P	167.6	P	68.4	P	33.9	P	733.2	P	500.6	P	148.3	P	329.1	P	175.6	P	PPPPPPPPP
G06-51.3_RC_s_at	Kpna6	IPOA7,KPNA7,FLJ11249,MGC17918	karyopherin (importin) alpha 6	35.4	P	36.6	P	32.7	P	122.5	P	39.4	P	32.2	P	30.2	P	68.9	P	26.3	P	PPPPPPPPP
G07-43.1_RC_s_at	Hnrpul1	E1BAP5,E1B-AP5,FLJ12944	heterogeneous nuclear ribonucleoprotein U-like 1	140.1	P	78.7	P	70.2	P	200.1	P	111.5	P	52.2	P	106.6	P	68.5	P	55	P	PPPPPPPPP
G07-46.1_RC_at	Tbce	HRD,KCS,KCS1,pac2	tubulin-specific chaperone e	58.1	P	67.7	P	87.8	P	48.2	P	171	P	60	P	74.3	P	78.1	P	62.5	P	PPPPPPPPP
G07-51.1_RC_s_at	Ube2a	UBC2,HHR6A,RAD6A	ubiquitin-conjugating enzyme E2A, RAD6 homolog (S. cerevisiae)	95.9	P	62.5	P	220.8	P	35.3	P	430.4	P	242.3	P	362.8	P	428.3	P	189.4	P	PPPPPPPPP
G07-53.1_RC_at	ARHGAP11A	KIAA0013,MGC70740,GAP(1-12)	Rho GTPase activating protein 11A	104.1	P	24.2	P	93.1	P	68.7	P	255	P	116.5	P	89.9	P	179.4	P	79.9	P	PPPPPPPPP
G09-42.1_RC_s_at	Arl8b	Gie1,ARL10C,FLJ10702	ADP-ribosylation factor-like 8B	87.7	P	94.2	P	177.1	P	141.2	P	926.9	P	630.3	P	247.7	P	684.3	P	162.3	P	PPPPPPPPP
G09-47.1_RC_at	SCFD2	FLJ39514,STXBP1L1	Sec1 family domain containing 2	140.1	P	86.9	P	378.7	P	34.2	P	326.4	P	240.1	P	371.6	P	80.9	P	117.7	P	PPPPPPPPP
G09-52.1_RC_at	Snx2	TRG-9,MGC5204	sorting nexin 2	46.6	P	61.8	P	55.8	P	44	P	54.5	P	44.1	P	78.9	P	29.7	P	62.4	P	PPPPPPPPP
G10-49.3_RC_at	Srr	null	serine racemase	35	P	27.8	P	65.4	P	122.1	P	116.2	P	117	P	66.5	P	46.6	P	51.2	P	PPPPPPPPP
G11-50.1_RC_s_at				60.5	P	52.8	P	79.1	P	384	P	304.9	P	193.1	P	135	P	111.5	P	81.1	P	PPPPPPPPP
G12-45.3_RC_at	Sart3	TIP110,KIAA0156,MGC138188,p110(nrb),RP11-13G14	squamous cell carcinoma antigen recognized by T-cells 3	114.5	P	71.3	P	128.5	P	80.3	P	503	P	221.4	P	228.4	P	219.5	P	287.5	P	PPPPPPPPP
G12-52.3_RC_at	Crat	CAT1	carnitine acetyltransferase	312	P	361.8	P	117.1	P	1197	P	105.2	P	125.7	P	435	P	1195.9	P	97.1	P	PPPPPPPPP
G12-53.3_RC_at	St13	HIP,HOP,P48,AAG2,SNC6,HSPABP,FAM10A1,HSPABP1,PRO0786,FLJ27260,MGC129952	Suppression of tumorigenicity 13	29.4	P	43.8	P	29.2	P	14.9	P	37.3	P	19.2	P	73.6	P	56.9	P	27.7	P	PPPPPPPPP
G13-40.1_RC_s_at	Cog1	LDLB,KIAA1381,DKFZp762L1710	component of oligomeric golgi complex 1	164.4	P	126.2	P	128.8	P	147.4	P	504.5	P	289.1	P	176.2	P	157.9	P	116.9	P	PPPPPPPPP
G13-42.1_RC_at	Aldh2	ALDM,ALDHI,ALDH-E2,MGC1806	aldehyde dehydrogenase 2, mitochondrial	2188	P	2602.5	P	2005.1	P	366.7	P	1803.3	P	1224.5	P	7991.8	P	2004.1	P	2322.3	P	PPPPPPPPP
G13-53.1_RC_x_at	Itm2b	BRI,FBD,ABRI,BRI2,E25B,E3-16,BRICD2B	integral membrane protein 2B	2964.2	P	4055.4	P	4299.9	P	1316.8	P	4604.5	P	3083.8	P	4329.8	P	2519.9	P	2321.3	P	PPPPPPPPP
G14-51.3_RC_at	Gucy1b3	GUCB3,GC-SB3,GUC1B3,GUCSB3,GC-S-beta-1	guanylate cyclase 1, soluble, beta 3	98	P	47.9	P	169.5	P	40	P	1602.1	P	1005	P	115	P	111.5	P	175	P	PPPPPPPPP
G15-40.1_RC_at	Elmo2	CED12,CED-12,ELMO-2,FLJ11656,KIAA1834	engulfment and cell motility 2, ced-12 homolog (C. elegans)	49.1	P	36.9	P	56.9	P	177.9	P	413.7	P	282.2	P	58.8	P	80.4	P	71	P	PPPPPPPPP
G16-49.3_RC_at	Oat	HOGA,DKFZp781A11155	ornithine aminotransferase	219.7	P	387.8	P	327.1	P	191.7	P	584.8	P	320.2	P	453.2	P	390.5	P	390.5	P	PPPPPPPPP
G16-51.3_RC_at	Frap1	FRAP,MTOR,FRAP2,RAFT1,RAPT1,FLJ44809	FK506 binding protein 12-rapamycin associated protein 1	102.4	P	113.5	P	102.2	P	148.6	P	238.2	P	191.7	P	232.2	P	179.3	P	151.8	P	PPPPPPPPP
G16-52.3_RC_at	MPI	PMI,PMI1,FLJ39201	mannose phosphate isomerase	23.5	P	25.3	P	37.1	P	148.5	P	99.6	P	87.5	P	40.7	P	246.5	P	27	P	PPPPPPPPP
G16-54.3_RC_at	Rnf4	SNURF,RES4-26	ring finger protein 4	130.9	P	154.9	P	185.8	P	198.2	P	626.6	P	331.4	P	247.3	P	231.8	P	247.7	P	PPPPPPPPP
G17-49.1_RC_at	Rbbp7	RbAp46,MGC138867,MGC138868	retinoblastoma binding protein 7	39.4	P	16.7	P	215	P	5.4	P	38.8	P	43	P	27.6	P	11.8	P	11.5	P	PPPPPPPPP
G19-42.1_RC_s_at	Ccnl1	BM-001,PRO1073,ania-6a	cyclin L1	128.6	P	131	P	148.7	P	117.7	P	290.9	P	156.3	P	444	P	190.8	P	278.5	P	PPPPPPPPP
G19-43.1_RC_at	Pias3	FLJ14651	protein inhibitor of activated STAT 3	65.9	P	42.2	P	79.6	P	58	P	115.4	P	82	P	73.1	P	96.8	P	62.9	P	PPPPPPPPP
G19-49.1_RC_at	Mpv17	SYM1	Mpv17 transgene, kidney disease mutant	205.5	P	126.6	P	305.6	P	178.3	P	393.9	P	287.6	P	89.8	P	112.5	P	115	P	PPPPPPPPP
G20-40.3_RC_s_at	Dgcr2	IDD,LAN,DGS-C,SEZ-12,KIAA0163,DKFZp686I1730	DiGeorge syndrome critical region gene 2	190.5	P	210.9	P	219.2	P	182.5	P	911.9	P	678.8	P	256.8	P	164.1	P	227	P	PPPPPPPPP
G20-42.3_RC_at				110.1	P	121.4	P	123.5	P	68.8	P	1109.2	P	850.4	P	629.7	P	189.4	P	139.2	P	PPPPPPPPP
G20-46.3_RC_s_at	B3galnt1	P,P1,GLOB,GLCT3,galT3,Gb4Cer,B3GALT3,beta3Gal-T3	UDP-GalNAc:betaGlcNAc beta 1,3-galactosaminyltransferase, polypeptide 1	113.1	P	76.8	P	180.4	P	93.6	P	719	P	478.3	P	18.7	P	31.5	P	118.1	P	PPPPPPPPP
G21-44.1_RC_s_at	Api5	AAC11,AAC-11,API5L1	apoptosis inhibitor 5	355.1	P	264.6	P	275.5	P	393.3	P	1233.3	P	690.9	P	677.3	P	663.7	P	364.1	P	PPPPPPPPP
G21-51.1_RC_at	Aldh7a1	ATQ1	aldehyde dehydrogenase family 7, member A1	245	P	1099.3	P	448.3	P	273.7	P	595.2	P	492.3	P	1464	P	466.4	P	346.4	P	PPPPPPPPP
G22-42.3_RC_s_at	Ppp2ca	RP-C,PP2Ac,PP2CA	protein phosphatase 2 (formerly 2A), catalytic subunit, alpha isoform	464.6	P	235.9	P	490	P	526.4	P	1252.4	P	855.2	P	583.8	P	555.5	P	408	P	PPPPPPPPP
G24-40.3_RC_s_at	Acads	SCAD,ACAD3	acyl-Coenzyme A dehydrogenase, short chain	146.6	P	218.6	P	89.9	P	52.2	P	78	P	53.8	P	342.9	P	156.9	P	85.8	P	PPPPPPPPP
G24-54.3_RC_at	Nfyc	HSM,CBFC,HAP5,CBF-C,NF-YC,H1TF2A,hCBF-C,DKFZp667G242	nuclear transcription factor-Y gamma	41.1	P	68.6	P	84.1	P	70.4	P	93.4	P	39.8	P	39.5	P	80.8	P	75.2	P	PPPPPPPPP
GPx1_at			glutathione peroxidase 1	2209.8	P	3375.6	P	2546.2	P	477.8	P	2043.2	P	1736.9	P	5008.7	P	2417.9	P	1330.6	P	PPPPPPPPP
GPx4_at			glutathione peroxidase 4	201.3	P	198.6	P	273.3	P	257.5	P	122.5	P	128.2	P	171.4	P	113.2	P	56.7	P	PPPPPPPPP
H01-41.2_RC_s_at	Smc3	BAM,BMH,HCAP,CSPG6,SMC3L1	structural maintenace of chromosomes 3	48.4	P	85.2	P	84.3	P	197.5	P	212.4	P	116.6	P	160.7	P	69.7	P	197.3	P	PPPPPPPPP
H01-45.2_RC_at	Stx18	Ufe1,DKFZp686O15149	syntaxin 18	161.5	P	184.7	P	141.4	P	420.3	P	516.7	P	334.6	P	145.5	P	187.8	P	126.3	P	PPPPPPPPP
H02-44.4_RC_s_at	Csnk1d	HCKID	casein kinase 1, delta	107.6	P	91.4	P	130.7	P	218.1	P	84.4	P	102.6	P	128.9	P	137.2	P	107.4	P	PPPPPPPPP
H02-53.4_RC_at	Vdac2	FLJ23841	voltage-dependent anion channel 2	55.8	P	61.5	P	77.2	P	43.7	P	55.5	P	51.7	P	50.3	P	166.3	P	58.5	P	PPPPPPPPP
H03-44.2_RC_at	Tmepai	STAG1,PMEPA1	transmembrane, prostate androgen induced RNA	803.1	P	193.3	P	335.4	P	20	P	485.3	P	619.1	P	14.2	P	155.3	P	485.7	P	PPPPPPPPP
H04-41.4_RC_at				163.9	P	210.7	P	212.4	P	174.7	P	699	P	490.1	P	343.2	P	439.7	P	214.4	P	PPPPPPPPP
H04-45.4_RC_s_at	Sdf4	Cab45,RP5-902P8.6	stromal cell derived factor 4	444.7	P	556.3	P	534.7	P	430.5	P	363.9	P	323.7	P	683.1	P	324.6	P	355.7	P	PPPPPPPPP
H05-49.2_RC_at				119.6	P	91.6	P	121.5	P	48	P	485	P	383.2	P	389.5	P	412	P	185.6	P	PPPPPPPPP
H06-47.4_RC_s_at	Th1l	TH1,NELF-C,NELF-D,HSPC130	TH1-like homolog (Drosophila)	333.8	P	587.2	P	721.1	P	469.5	P	912.2	P	710.1	P	674.3	P	389.8	P	458.5	P	PPPPPPPPP
H07-50.2_RC_s_at				71.5	P	50.3	P	128.8	P	50.4	P	89.5	P	122.2	P	76.3	P	42.3	P	123.5	P	PPPPPPPPP
H07-51.2_RC_at				66.5	P	26	P	40.6	P	37.1	P	70.6	P	74.9	P	85.5	P	52.7	P	96.6	P	PPPPPPPPP
H07-53.2_RC_at	Itpk1	ITRPK1	inositol 1,3,4-triphosphate 5/6 kinase	118.5	P	33.2	P	156.8	P	59.3	P	607.4	P	401	P	81.7	P	129.3	P	102.5	P	PPPPPPPPP
H08-45.4_RC_s_at				143.6	P	84.7	P	163.9	P	37.4	P	607.1	P	369.6	P	75.3	P	61.5	P	187.7	P	PPPPPPPPP
H08-49.4_RC_s_at	Cbara1	CALC,EFHA3,FLJ12684,DKFZp564C246	calcium binding atopy-related autoantigen 1	236.4	P	131	P	261.4	P	89.9	P	270.5	P	233.1	P	232.3	P	304.8	P	203.9	P	PPPPPPPPP
H08-53.4_RC_at	Opa1	NPG,NTG,largeG,FLJ12460,KIAA0567	optic atrophy 1 homolog (human)	53.1	P	68.1	P	64.8	P	27.7	P	327.7	P	156.6	P	121.8	P	175.4	P	46.9	P	PPPPPPPPP
H09-47.2_RC_at	Igbp1	IBP1	immunoglobulin (CD79A) binding protein 1	55.6	P	49.5	P	67	P	141.1	P	104	P	56.6	P	71.7	P	58.5	P	97	P	PPPPPPPPP
H09-49.2_RC_s_at	Zswim6	null	zinc finger, SWIM domain containing 6	20.5	P	36.8	P	126.4	P	126.3	P	306	P	238.2	P	114.6	P	110.3	P	94.8	P	PPPPPPPPP
H10-40.4_RC_at	LPHN2	CL2,LEC1,CIRL2,LPHH1	latrophilin 2	248	P	190.5	P	204.4	P	44.7	P	742.5	P	575.9	P	1018.5	P	363.4	P	410.2	P	PPPPPPPPP
H10-50.4_RC_at	Fdft1	SS,SQS,DGPT,ERG9	farnesyl diphosphate farnesyl transferase 1	96.8	P	112.6	P	103.1	P	368.6	P	393	P	296.6	P	747.2	P	495.8	P	123.5	P	PPPPPPPPP
H12-51.4_RC_s_at	SYNJ1	INPP5G	Synaptojanin 1	17.6	P	13.1	P	23.2	P	72.1	P	1022.8	P	680.6	P	60.6	P	153	P	65.1	P	PPPPPPPPP
H12-53.4_RC_at				159.5	P	114.8	P	165.7	P	182.7	P	643.8	P	472.2	P	233.3	P	258	P	207.8	P	PPPPPPPPP
H13-43.2_RC_at	Trim44	MC7,DIPB,MGC3490,HSA249128	tripartite motif-containing 44	149.5	P	204.3	P	120.3	P	72.1	P	891.7	P	596.4	P	247.7	P	107.2	P	243.7	P	PPPPPPPPP
H13-54.2_RC_at				26.7	P	24.5	P	44	P	19.6	P	81.9	P	42.6	P	33.5	P	36.7	P	28.1	P	PPPPPPPPP
H14-52.4_RC_at	Mapk3	ERK1,PRKM3,P44ERK1,P44MAPK,HS44KDAP,HUMKER1A,MGC20180	mitogen activated protein kinase 3	245.4	P	295.7	P	173.9	P	159.4	P	533.3	P	398.9	P	194.6	P	196.2	P	245.1	P	PPPPPPPPP
H15-40.2_RC_at	Ppp1r11	HCGV,HCG-V,TCTE5,TCTEX5,MGC125741,MGC125742,MGC125743	protein phosphatase 1, regulatory (inhibitor) subunit 11	407.7	P	430	P	170.4	P	227.8	P	1236.8	P	754.5	P	460.1	P	465.6	P	436.2	P	PPPPPPPPP
H15-42.2_RC_s_at	Bsg	M6,OK,5F7,TCSF,CD147,EMMPRIN	basigin	1858.3	P	1592.6	P	734.2	P	1076.5	P	2163.9	P	1460.7	P	1178	P	1193.9	P	1383.2	P	PPPPPPPPP
H15-43.2_RC_at	Adhfe1	ADH8,FLJ32430,HMFT2263,MGC48605	alcohol dehydrogenase, iron containing, 1	213.2	P	832.1	P	309.9	P	24.2	P	448.3	P	317.8	P	2715.8	P	1660.1	P	176.5	P	PPPPPPPPP
H16-43.4_RC_at	Eral1	ERA,ERAL1A,HERA-A,HERA-B	Era (G-protein)-like 1 (E. coli)	136.1	P	156.6	P	150.3	P	103.6	P	190.3	P	141.3	P	342.9	P	323.3	P	128.8	P	PPPPPPPPP
H16-53.4_RC_at	Grn	GEP,GP88,PEPI,PGRN,PCDGF	granulin	269.7	P	579.8	P	266.7	P	92.9	P	156.7	P	174.8	P	438.7	P	169.2	P	256.8	P	PPPPPPPPP
H17-43.2_RC_at	Gdi1	GDIL,MRX41,MRX48,OPHN2,XAP-4,RABGD1A,RABGDIA,FLJ41411	guanosine diphosphate (GDP) dissociation inhibitor 1	154.5	P	100	P	123.9	P	45.5	P	1219.5	P	760.9	P	110.8	P	192.5	P	180	P	PPPPPPPPP
H17-44.2_RC_at	Glb1	null	galactosidase, beta 1	233.4	P	425	P	666.3	P	178.5	P	351.9	P	296.2	P	538.4	P	105.7	P	293.2	P	PPPPPPPPP
H17-52.2_RC_at	TRAK2	GRIF1,OIP98,CALS-C,GRIF-1,ALS2CR3,KIAA0549	trafficking protein, kinesin binding 2	88.6	P	138.6	P	118.6	P	17.5	P	284.9	P	152.4	P	81.4	P	139.1	P	66.1	P	PPPPPPPPP
H19-44.2_RC_s_at	Ndufb5	SGDH,CI-SGDH,FLJ30597,MGC12314,MGC111204	NADH dehydrogenase (ubiquinone) 1 beta subcomplex, 5	751.9	P	533.1	P	988.9	P	601.6	P	1139.2	P	983.2	P	1165.7	P	2373.3	P	370.1	P	PPPPPPPPP
H19-47.2_RC_at	Arl6	BBS3,MGC32934	ADP-ribosylation factor-like 6	107.3	P	157.6	P	183.4	P	348.7	P	484.4	P	265.9	P	58.8	P	108.3	P	128.6	P	PPPPPPPPP
H20-42.4_RC_at	Copz1	COPZ,CGI-120,zeta1-COP	coatomer protein complex, subunit zeta 1	107.4	P	85.5	P	107.3	P	55.2	P	378.2	P	246.4	P	219.3	P	270.9	P	86.3	P	PPPPPPPPP
H20-49.4_RC_s_at	Pigo	MGC3079,FLJ00135,MGC20536,DKFZp434M222,RP11-182N22.4	phosphatidylinositol glycan anchor biosynthesis, class O	22	P	45	P	30.5	P	56.4	P	35.3	P	39.3	P	73.3	P	34.6	P	40.7	P	PPPPPPPPP
H21-43.2_RC_s_at	FBXO44	FBG3,FBX30,Fbx44,Fbxo6a,MGC14140,DKFZp781J0852	F-box protein 44	110.3	P	104.1	P	63.3	P	101.8	P	253.1	P	233.5	P	58.3	P	52.6	P	75.4	P	PPPPPPPPP
H21-46.2_RC_at	Mrpl45	MGC11321	mitochondrial ribosomal protein L45	72.1	P	118.1	P	180	P	84.3	P	205.9	P	113.3	P	306.9	P	383.3	P	92.8	P	PPPPPPPPP
H21-48.2_RC_at	DNAJB2	HSJ1,HSPF3	DnaJ (Hsp40) homolog, subfamily B, member 2	204.9	P	266.2	P	243.6	P	219.2	P	984.3	P	1034.9	P	380.5	P	847.1	P	300.2	P	PPPPPPPPP
H21-49.2_RC_at	Slc30a9	HUEL,ZNT9,GAC63,C4orf1	solute carrier family 30 (zinc transporter), member 9	86.4	P	107.1	P	202.1	P	51.2	P	437.8	P	248.8	P	154.2	P	120.1	P	84.9	P	PPPPPPPPP
H22-45.4_RC_s_at	Skp1a	OCP2,SKP1,EMC19,OCP-II,TCEB1L,MGC34403	S-phase kinase-associated protein 1A	631.7	P	635.7	P	1134.8	P	434.5	P	2377.8	P	1277.3	P	608.1	P	863	P	376.8	P	PPPPPPPPP
H22-46.4_RC_at	GNRH1	GRH,GNRH,LHRH,LNRH	gonadotropin-releasing hormone 1 (luteinizing-releasing hormone)	103.5	P	31.8	P	68.4	P	29.8	P	66.8	P	59.6	P	42	P	129.8	P	211.7	P	PPPPPPPPP
H22-52.4_RC_s_at	Celsr2	EGFL2,MEGF3,CDHF10,FLJ34118,FLJ42737,FLJ45143,KIAA0279,Flamingo1	cadherin EGF LAG seven-pass G-type receptor 2	39.3	P	278.5	P	43.2	P	112.2	P	2172.1	P	1804.8	P	39.2	P	187.6	P	87.3	P	PPPPPPPPP
H23-49.2_RC_at	Mbd1	RFT,PCM1,CXXC3	methyl-CpG binding domain protein 1	91	P	66.8	P	74.1	P	158.7	P	384.5	P	239.4	P	105.5	P	104.6	P	102.9	P	PPPPPPPPP
H23-50.2_RC_at	Amotl2	LCCP	angiomotin like 2	275.1	P	375.2	P	188.4	P	10.7	P	219.5	P	148.4	P	304.9	P	171.1	P	294.9	P	PPPPPPPPP
H23-54.2_RC_s_at	Mapk8ip3	JIP3,SYD2,JSAP1,FLJ00027,KIAA1066,DKFZp762N1113	mitogen-activated protein kinase 8 interacting protein 3	168.5	P	113.6	P	211.6	P	145	P	659.9	P	599.8	P	100	P	139.6	P	117.9	P	PPPPPPPPP
H24-48.4_RC_s_at				393.8	P	159.3	P	226.3	P	232.2	P	629.8	P	457.7	P	103.9	P	295.1	P	396.2	P	PPPPPPPPP
H24-53.4_RC_s_at	Ppp2r4	PP2A,PR53,PTPA,MGC2184	protein phosphatase 2A, regulatory subunit B (PR 53)	189.7	P	86.4	P	115.5	P	171.6	P	124.8	P	81.8	P	77.8	P	57.7	P	99.3	P	PPPPPPPPP
H24-54.4_RC_at	Tbp	GTF2D,SCA17,TFIID,GTF2D1,MGC117320,MGC126054,MGC126055	TATA box binding protein	47.9	P	38.2	P	45.5	P	847.4	P	196	P	133.6	P	137.1	P	87.5	P	80.6	P	PPPPPPPPP
I01-41.1_RC_at	Nup54	MGC13407	nucleoporin 54	25.8	P	24.4	P	22.6	P	15.5	P	35.8	P	11.4	P	43.1	P	22.2	P	29.1	P	PPPPPPPPP
I01-42.1_RC_at	Ppan	SSF,SSF1,SSF2,BXDC3,MGC14226,MGC45852	peter pan homolog (Drosophila)	236.8	P	220.3	P	180.2	P	309.5	P	388.4	P	299.6	P	337.8	P	192.9	P	223.8	P	PPPPPPPPP
I01-54.1_RC_at	Nisch	I-1,IRAS,KIAA0975	nischarin	191.6	P	203.2	P	163	P	276.9	P	1438.3	P	1143.9	P	211.4	P	196.6	P	257.1	P	PPPPPPPPP
I02-40.3_RC_at	Parp3	IRT1,ADPRT3,ADPRTL2,ADPRTL3,hPARP-3,pADPRT-3	poly (ADP-ribose) polymerase family, member 3	115.4	P	77.6	P	303.4	P	37	P	98.9	P	50.2	P	132.5	P	291.9	P	102.7	P	PPPPPPPPP
I02-43.3_RC_s_at	Ppap2c	LPP2,PAP-2c,PAP2-g	phosphatidic acid phosphatase type 2c	47.2	P	210.2	P	27.6	P	25.2	P	380.7	P	314.9	P	24	P	26.6	P	57.6	P	PPPPPPPPP
I02-46.3_RC_at	RNF139	RCA1,TRC8,HRCA1,MGC31961	ring finger protein 139	41.2	P	43.4	P	56.7	P	49.9	P	171.3	P	77.6	P	72.7	P	71.7	P	38	P	PPPPPPPPP
I02-51.3_RC_at	Gmpr2	MGC830,MGC15084	guanosine monophosphate reductase 2	155.7	P	222.3	P	282.8	P	166.5	P	319.3	P	231.8	P	191.6	P	133.5	P	155.2	P	PPPPPPPPP
I03-42.1_RC_s_at	Rhob	ARH6,ARHB,RHOH6	ras homolog gene family, member B	538.7	P	116.6	P	87.2	P	22.8	P	733.4	P	661.8	P	347.7	P	126.1	P	451.7	P	PPPPPPPPP
I03-43.1_RC_at	Map1lc3b	MAP1A/1BLC3	microtubule-associated protein 1 light chain 3 beta	341.9	P	270.8	P	448.7	P	202.2	P	1612.1	P	1050.8	P	589	P	1123	P	527.9	P	PPPPPPPPP
I03-48.1_RC_at	Slc35c2	CGI-15,OVCOV1,C20orf5,FLJ37039,MGC20633,MGC32079,MGC39183,BA394O2.1	solute carrier family 35, member C2	73.5	P	76.1	P	157.2	P	118.1	P	203.4	P	181.9	P	68.6	P	48.6	P	92.7	P	PPPPPPPPP
I04-44.3_RC_at	Higd1a	HIG1,DKFZP564K247	HIG1 domain family, member 1A	312.9	P	221.4	P	765.9	P	739.5	P	1133.1	P	626.9	P	1260.8	P	904.4	P	332.7	P	PPPPPPPPP
I04-50.3_RC_s_at	Bat2	G2,D6S51,D6S51E,DKFZp686D09175	HLA-B associated transcript 2	141.2	P	85.7	P	200.7	P	578.8	P	687.2	P	387	P	58.8	P	229.4	P	253.1	P	PPPPPPPPP
I05-40.1_RC_at				1309.5	P	439	P	865.5	P	361.9	P	1891.3	P	1322.3	P	1311.2	P	5377.9	P	1011.2	P	PPPPPPPPP
I05-41.1_RC_at	Fkbp1a	FKBP1,PKC12,PKCI2,FKBP12,PPIASE,FKBP-12,FKBP12C	FK506 binding protein 1a	822.6	P	442.5	P	1025.1	P	304.8	P	2138.6	P	1823.6	P	1652.6	P	1094.6	P	1325.1	P	PPPPPPPPP
I05-47.1_RC_s_at				326.1	P	102.7	P	235	P	57.3	P	1269	P	985.3	P	198.4	P	841.8	P	249.1	P	PPPPPPPPP
I07-49.1_RC_at	Flot2	ESA,ECS1,ESA1,ECS-1,M17S1	flotillin 2	187.2	P	100.4	P	101.5	P	39.9	P	329.6	P	298.4	P	199.7	P	186.9	P	111	P	PPPPPPPPP
I08-40.3_RC_at	Mmd	MMA,PAQR11	monocyte to macrophage differentiation-associated	442.2	P	15.8	P	173.4	P	178.9	P	673.7	P	359.9	P	89.4	P	48.4	P	545.6	P	PPPPPPPPP
I08-41.3_RC_at	Picalm	LAP,CALM,CLTH	phosphatidylinositol binding clathrin assembly protein	112.7	P	84.6	P	73.5	P	24.5	P	191.9	P	132.5	P	195.8	P	95.1	P	172.2	P	PPPPPPPPP
I08-47.3_RC_at	Adrm1	GP110,MGC29536	adhesion regulating molecule 1	313.3	P	419.2	P	449.5	P	619.3	P	900.8	P	566.4	P	741.2	P	932.3	P	189.9	P	PPPPPPPPP
I08-50.3_RC_s_at	Dnaja4	MST104,MSTP104,PRO1472	DnaJ (Hsp40) homolog, subfamily A, member 4	243.1	P	206.6	P	212	P	149	P	2995.6	P	1614.5	P	114.5	P	2664.9	P	705.8	P	PPPPPPPPP
I09-45.1_RC_at	UBE1	A1S9,A1ST,GXP1,A1S9T,UBE1X,MGC4781	ubiquitin-activating enzyme E1 (A1S9T and BN75 temperature sensitivity complementing)	429.3	P	430.5	P	674.9	P	316.2	P	1500.5	P	842.2	P	713.5	P	895.8	P	388.4	P	PPPPPPPPP
I09-47.1_RC_s_at	Pja1	RNF70	praja1, RING-H2 motif containing	46.6	P	44.2	P	76.8	P	96.2	P	635.3	P	412.3	P	63.3	P	80.2	P	97.7	P	PPPPPPPPP
I10-45.3_RC_at	Adfp	ADRP,MGC10598	adipose differentiation related protein	118.5	P	819.2	P	55.8	P	95.8	P	35.1	P	28.1	P	3580.1	P	98.2	P	212.5	P	PPPPPPPPP
I10-47.3_RC_s_at	Kcnma1	SLO,BKTM,MaxiK,SAKCA,KCa1.1,MGC71881,SLO-ALPHA,DKFZp686K1437	potassium large conductance calcium-activated channel, subfamily M, alpha member 1	220.4	P	39.4	P	25.6	P	62.3	P	250.6	P	229.7	P	175.6	P	346.9	P	196.2	P	PPPPPPPPP
I10-48.3_RC_at	Sntb2	SNT3,SNTL,SNT2B2,EST25263,D16S2531E	syntrophin, basic 2	49.1	P	26.7	P	82.1	P	40.3	P	101.6	P	71.2	P	123	P	23.2	P	140.2	P	PPPPPPPPP
I10-53.3_RC_at	ZNF12	KOX3,HZF11,GIOT-3,ZNF325	zinc finger protein 12	37.2	P	33.2	P	69.5	P	19.3	P	186.9	P	109.4	P	54.3	P	46.3	P	50.4	P	PPPPPPPPP
I11-40.1_RC_s_at	Amot	KIAA1071	angiomotin	47.6	P	70.6	P	76	P	50.6	P	333.5	P	212.6	P	25.7	P	346.8	P	238.1	P	PPPPPPPPP
I11-43.1_RC_at	Arhgap29	PARG1,RP11-255E17.1	Rho GTPase activating protein 29	55.8	P	243.3	P	93.7	P	67.7	P	127.5	P	75.7	P	272.3	P	109.7	P	281.7	P	PPPPPPPPP
I11-44.1_RC_x_at	Spg20	SPARTIN,TAHCCP1,KIAA0610	spastic paraplegia 20, spartin (Troyer syndrome) homolog (human)	13	P	26.1	P	34.9	P	14.1	P	89.9	P	44.4	P	23.9	P	43.5	P	49.8	P	PPPPPPPPP
I11-51.1_RC_at	Map3k5 /// LOC675366	ASK1,MEKK5,MAPKKK5	mitogen activated protein kinase kinase kinase 5 /// similar to mitogen activated protein kinase kinase kinase 5	27.5	P	37.9	P	287.5	P	55.5	P	344.3	P	250.6	P	17.9	P	14.2	P	113.6	P	PPPPPPPPP
I12-40.3_RC_at	Rbm39	HCC1,CAPER,CC1.3,CC1.4,RNPC2,FLJ44170,DKFZp781C0423	RNA binding motif protein 39	55.6	P	28.6	P	56.3	P	27.4	P	48.2	P	40.7	P	88.8	P	64.6	P	122.7	P	PPPPPPPPP
I12-48.3_RC_at	Dap3	DAP-3,MRPS29,MRP-S29,bMRP-10,MGC126058,MGC126059,DKFZp686G12159	death associated protein 3	67.9	P	64	P	85	P	209.7	P	153.2	P	128.6	P	159.2	P	134.8	P	59.4	P	PPPPPPPPP
I12-51.3_RC_at	Cox4i1	COX4,COXIV,MGC72016	cytochrome c oxidase subunit IV isoform 1	2890.8	P	2405	P	1756	P	1630.2	P	3550.8	P	2818.1	P	3451	P	5784.7	P	1472.1	P	PPPPPPPPP
I13-48.1_RC_at	Ruvbl2	RVB2,ECP51,TIP48,CGI-46,TIP49B	RuvB-like protein 2	141.3	P	519.6	P	39.6	P	86	P	299.5	P	210.1	P	285.2	P	200.7	P	30.2	P	PPPPPPPPP
I13-50.1_RC_s_at	Atp6v0b	ATP6F,HATPL,VMA16	ATPase, H+ transporting, lysosomal V0 subunit B	521.5	P	728.5	P	667	P	384.7	P	1233	P	705.6	P	645.8	P	411	P	352.8	P	PPPPPPPPP
I14-45.3_RC_at	Pde4b	DPDE4,PDEIVB,MGC126529,DKFZp686F2182	phosphodiesterase 4B, cAMP specific	38.6	P	24.3	P	41.4	P	26.6	P	405.3	P	388.2	P	43.7	P	463.8	P	54.8	P	PPPPPPPPP
I14-54.3_RC_s_at	Dnpep	DAP,ASPEP	aspartyl aminopeptidase	464.5	P	635.8	P	382.3	P	216.8	P	594.9	P	467.6	P	707.4	P	872.4	P	476.7	P	PPPPPPPPP
I15-47.1_RC_at	Clk2	hCLK2,MGC61500	CDC-like kinase 2	201.8	P	385	P	377.9	P	198.7	P	436.1	P	410.5	P	291.6	P	255.6	P	343.5	P	PPPPPPPPP
I15-48.1_RC_s_at	PPM2C	PDH,PDP,PDP1,PDPC,FLJ32517,MGC119646	protein phosphatase 2C, magnesium-dependent, catalytic subunit	218.4	P	117.2	P	177.3	P	214.6	P	3649.1	P	2102	P	74.9	P	3630.5	P	157.4	P	PPPPPPPPP
I15-51.1_RC_s_at	Syt3	SytIII,DKFZp761O132	synaptotagmin III	56.3	P	89	P	39.6	P	45	P	553.1	P	707.1	P	37.2	P	63.9	P	42.2	P	PPPPPPPPP
I16-45.3_RC_at	Fdxr	ADXR	ferredoxin reductase	72.1	P	50.5	P	2597.4	P	455.3	P	96.9	P	62.8	P	114.2	P	52.7	P	60.2	P	PPPPPPPPP
I16-48.3_RC_s_at	Ckap4	p63,CLIMP-63,ERGIC-63,MGC99554	cytoskeleton-associated protein 4	168.6	P	99.7	P	526.9	P	248.2	P	588.8	P	364.5	P	46.2	P	119.6	P	165.5	P	PPPPPPPPP
I16-51.3_RC_s_at	Sf4	RBP,F23858,DKFZp434E2216	splicing factor 4	108.7	P	95.2	P	57.9	P	298.5	P	283.5	P	274	P	174.5	P	227.8	P	137.8	P	PPPPPPPPP
I16-53.3_RC_x_at	Crebl1	G13,CREB-RP,FLJ10066	cAMP responsive element binding protein-like 1	154	P	165.2	P	220.3	P	151.9	P	591.1	P	385.4	P	339.8	P	121.3	P	207	P	PPPPPPPPP
I17-50.1_RC_at	Map2k5	MEK5,MAPKK5,PRKMK5,HsT17454	mitogen activated protein kinase kinase 5	115.1	P	153.6	P	117.6	P	186.1	P	288.1	P	250.6	P	338.7	P	247.9	P	136.9	P	PPPPPPPPP
I18-45.3_RC_at	Taf1c	SL1,TAFI95,TAFI110,MGC	TATA box binding protein (Tbp)-associated factor, RNA polymerase I, C	57.7	P	53.1	P	47.1	P	44.2	P	120.3	P	101.9	P	91.8	P	65	P	59.9	P	PPPPPPPPP
I18-53.3_RC_s_at				142.1	P	169.7	P	134	P	196	P	268	P	267.6	P	197.3	P	135.4	P	182	P	PPPPPPPPP
I19-45.1_RC_s_at	Smarca2	BRM,hBRM,Sth1p,BAF190,SNF2L2,SNF2LA,hSNF2a,FLJ36757,MGC74511	SWI/SNF related, matrix associated, actin dependent regulator of chromatin, subfamily a, member 2	91.3	P	70.5	P	98.3	P	89.8	P	341.9	P	246.4	P	146.6	P	136.1	P	131.8	P	PPPPPPPPP
I20-41.3_RC_s_at				483.5	P	532.9	P	533	P	555.3	P	1409.3	P	964.6	P	1240.2	P	1385.8	P	719.9	P	PPPPPPPPP
I20-47.3_RC_s_at	Cct4	SRB,Cctd,MGC126164,MGC126165	chaperonin subunit 4 (delta)	384.7	P	404.3	P	860.3	P	696.7	P	1713.2	P	973.6	P	1825.8	P	1584.6	P	704.4	P	PPPPPPPPP
I20-48.3_RC_at	Trim8	GERP,RNF27	tripartite motif protein 8	31.2	P	55.8	P	27	P	26.3	P	60.4	P	22.4	P	49.5	P	60.1	P	18.8	P	PPPPPPPPP
I20-49.3_RC_s_at	CYP20A1	CYP-M,MGC22229	cytochrome P450, family 20, subfamily A, polypeptide 1	47.6	P	87.7	P	69.6	P	57.4	P	46	P	29.4	P	94.3	P	64.2	P	84.9	P	PPPPPPPPP
I20-54.3_RC_s_at	Tmem15	KIAA1094	transmembrane protein 15	37.9	P	56.2	P	57.7	P	79.7	P	84.6	P	57.4	P	138.8	P	57.5	P	54.5	P	PPPPPPPPP
I21-50.1_RC_at	Ppgb	GSL,CTSA,GLB2,NGBE,PPCA	protective protein for beta-galactosidase	700.8	P	1634.9	P	910.5	P	167.8	P	518.5	P	436.4	P	1325.5	P	959.1	P	687.6	P	PPPPPPPPP
I22-50.3_RC_at	Hmbs	UPS,PBGD,PBG-D	hydroxymethylbilane synthase	118.8	P	136.7	P	287.1	P	103.6	P	218.7	P	104.1	P	280.9	P	278.7	P	107.7	P	PPPPPPPPP
I23-45.1_RC_s_at	Tfrc	TFR,CD71,TFR1,TRFR	transferrin receptor	145.1	P	102.9	P	570	P	270.9	P	798.6	P	523.3	P	471.3	P	185.3	P	131.6	P	PPPPPPPPP
I24-44.3_RC_at	Gpr108	null	G protein-coupled receptor 108	110	P	134	P	86.3	P	142.2	P	91.2	P	101.3	P	330.8	P	50.3	P	108.1	P	PPPPPPPPP
I24-46.3_RC_s_at	Gstm5	GTM5,GSTM5-5	glutathione S-transferase, mu 5	427.5	P	1404.7	P	650.6	P	346.6	P	959.1	P	677.2	P	1807.1	P	438.4	P	1272.9	P	PPPPPPPPP
I24-50.3_RC_at	Gpx3	GPx-P,GSHPx-3,GSHPx-P	glutathione peroxidase 3	2659.4	P	7633.7	P	920.8	P	249.7	P	223.3	P	217.2	P	670.9	P	1746.7	P	3130.2	P	PPPPPPPPP
J01-41.2_RC_s_at	Ube2d2	UBC4,PUBC1,UBC4/5,UBCH5B,E2(17)KB2	ubiquitin-conjugating enzyme E2D 2	243.6	P	167.8	P	281	P	404.2	P	931.8	P	564.3	P	293.5	P	469.2	P	300.7	P	PPPPPPPPP
J01-47.2_RC_at	Kua	UBE2V1	ubiquitin-conjugating enzyme variant Kua	71.5	P	149.1	P	128.1	P	119	P	284.4	P	234.5	P	161.5	P	79.5	P	75.5	P	PPPPPPPPP
J01-53.2_RC_at	Ap4b1	BETA-4	adaptor-related protein complex AP-4, beta 1	53.5	P	62.2	P	60.6	P	186.2	P	112	P	108.5	P	61.6	P	84.9	P	72.2	P	PPPPPPPPP
J02-42.4_RC_s_at	Anapc7	APC7	anaphase promoting complex subunit 7	75.4	P	43	P	133	P	297.3	P	208.5	P	114.6	P	56.8	P	56	P	81.5	P	PPPPPPPPP
J02-54.4_RC_s_at	Rabep1	RAB5EP,RABPT5	rabaptin, RAB GTPase binding effector protein 1	153.1	P	127.1	P	140.3	P	116	P	882.3	P	619.8	P	204	P	524.2	P	123	P	PPPPPPPPP
J03-45.2_RC_s_at	Ctsd	CPSD,CLN10,MGC2311	cathepsin D	3302.7	P	4005.6	P	3825.1	P	436.2	P	1083.4	P	969.4	P	3006.4	P	1814	P	1532	P	PPPPPPPPP
J04-40.4_RC_at	NAGPA	UCE,APAA	N-acetylglucosamine-1-phosphodiester alpha-N-acetylglucosaminidase	144.6	P	174.6	P	126.4	P	76.3	P	253	P	183.7	P	181.5	P	111.1	P	132.7	P	PPPPPPPPP
J04-43.4_RC_at				186.7	P	120.5	P	123.6	P	46.2	P	130.8	P	130.9	P	155.2	P	185.8	P	160.7	P	PPPPPPPPP
J04-44.4_RC_s_at	Zfyve21	MGC2550	zinc finger, FYVE domain containing 21	151.4	P	108.5	P	143.5	P	123.5	P	386.9	P	271.7	P	180.7	P	57.3	P	156.9	P	PPPPPPPPP
J04-47.4_RC_s_at	Rbm4	LARK,RBM4A,ZCRB3A,ZCCHC21,MGC75138,DKFZp547K0918	RNA binding motif protein 4	69.7	P	202	P	149.7	P	210.3	P	406.9	P	235.4	P	216.2	P	111.4	P	193.5	P	PPPPPPPPP
J04-49.4_RC_at	RAB11FIP2	nRip11,KIAA0941,Rab11-FIP2	RAB11 family interacting protein 2 (class I)	64	P	60.1	P	49.1	P	40.1	P	325	P	152.8	P	64.7	P	80	P	76.6	P	PPPPPPPPP
J04-52.4_RC_s_at	Ppp2r2a	MGC52248	protein phosphatase 2 (formerly 2A), regulatory subunit B (PR 52), alpha isoform	121.6	P	162.9	P	429.6	P	205.5	P	529.9	P	390	P	343.9	P	795	P	224.3	P	PPPPPPPPP
J05-43.2_RC_s_at	Slc25a14	UCP5,BMCP1,MGC149543	solute carrier family 25 (mitochondrial carrier, brain), member 14	21.2	P	32.6	P	36.8	P	41.8	P	273.6	P	170.5	P	29.7	P	18.9	P	22.3	P	PPPPPPPPP
J06-41.4_RC_at	Bccip	TOK-1	BRCA2 and CDKN1A interacting protein	316.3	P	114.8	P	295.7	P	158.8	P	874.1	P	565.9	P	413.7	P	735.1	P	306.5	P	PPPPPPPPP
J07-43.2_RC_x_at				89.6	P	157.1	P	171.9	P	93.6	P	549.1	P	405	P	375.5	P	556.5	P	174.4	P	PPPPPPPPP
J07-47.2_RC_at	Txndc12	ERP18,ERP19,TLP19	thioredoxin domain containing 12 (endoplasmic reticulum)	228.6	P	266.3	P	393.8	P	222.8	P	431.9	P	282.4	P	705.3	P	277.2	P	239.5	P	PPPPPPPPP
J07-53.2_RC_at	Atp2a2	DD,DAR,ATP2B,SERCA2,MGC45367	ATPase, Ca++ transporting, cardiac muscle, slow twitch 2	254.3	P	284.9	P	402.4	P	968.3	P	1042.2	P	899.4	P	622.6	P	57.5	P	413.6	P	PPPPPPPPP
J09-43.2_RC_at	FLT3LG	null	fms-related tyrosine kinase 3 ligand	101.2	P	44	P	35	P	29.6	P	38.8	P	54.7	P	36.6	P	41.5	P	59	P	PPPPPPPPP
J09-44.2_RC_s_at				32.6	P	31.2	P	35	P	77.4	P	303.4	P	201.4	P	17.7	P	91.4	P	36.2	P	PPPPPPPPP
J09-49.2_RC_at	Ltbp1	null	latent transforming growth factor beta binding protein 1	2061.9	P	173.6	P	1772.3	P	90.8	P	93.3	P	67.1	P	925.8	P	182.2	P	546.7	P	PPPPPPPPP
J09-49.2_RC_x_at	Ltbp1	null	latent transforming growth factor beta binding protein 1	655.1	P	99.3	P	912.5	P	44.3	P	50.1	P	54.4	P	304.9	P	59.5	P	256.4	P	PPPPPPPPP
J09-53.2_RC_s_at	Zfand5	ZA20D2,ZNF216,ZFAND5A	zinc finger, AN1-type domain 5	684.9	P	751.7	P	1259.7	P	630.5	P	3473.6	P	2262.9	P	2328.5	P	3880.3	P	892.8	P	PPPPPPPPP
J10-40.4_RC_s_at	Nfil3	E4BP4,IL3BP1,NFIL3A,NF-IL3A	nuclear factor, interleukin 3, regulated	64.8	P	29	P	60.5	P	78.1	P	71.6	P	51.3	P	292.3	P	173.6	P	85.8	P	PPPPPPPPP
J10-44.4_RC_s_at	Leng4	BB1	leukocyte receptor cluster (LRC) member 4	148.5	P	216.2	P	213.9	P	155.2	P	1090.1	P	751.6	P	138.3	P	95.3	P	216.9	P	PPPPPPPPP
J10-48.4_RC_s_at	Mkl1	MAL,BSAC,MRTF-A	MKL (megakaryoblastic leukemia)/myocardin-like 1	91.4	P	69.5	P	60	P	68.4	P	224.8	P	168.1	P	38.8	P	82.1	P	114.8	P	PPPPPPPPP
J10-52.4_RC_s_at	Mtch2	HSPC032	mitochondrial carrier homolog 2 (C. elegans)	92.1	P	104.9	P	78.3	P	177.6	P	176.5	P	115.5	P	262.9	P	297.5	P	80.3	P	PPPPPPPPP
J11-43.2_RC_at				9028.5	P	10006.3	P	10898.4	P	9014.3	P	9306.9	P	7600	P	9380.2	P	9541.9	P	5330.3	P	PPPPPPPPP
J12-45.4_RC_at	IL11RA	MGC2146	interleukin 11 receptor, alpha	190.7	P	172.6	P	237.2	P	79.4	P	129	P	130	P	354.8	P	741	P	242.2	P	PPPPPPPPP
J12-48.4_RC_at				392.4	P	64.8	P	69.6	P	19.2	P	267.9	P	275	P	219.2	P	75.2	P	306.1	P	PPPPPPPPP
J14-43.4_RC_at				22.7	P	18.2	P	49.8	P	31	P	133.6	P	92.5	P	55.2	P	23.7	P	21.6	P	PPPPPPPPP
J14-47.4_RC_at	Surb7	SRB7,MED21	SRB7 (suppressor of RNA polymerase B) homolog (S. cerevisiae)	125.4	P	39.4	P	103.8	P	167	P	253.5	P	166.8	P	66.1	P	186.3	P	58.4	P	PPPPPPPPP
J15-44.2_RC_s_at	Rabggta	null	Rab geranylgeranyl transferase, a subunit	46.9	P	59.7	P	53.2	P	35.6	P	189	P	154.1	P	88.3	P	115.1	P	66.1	P	PPPPPPPPP
J15-45.2_RC_s_at	Mras	M-RAs,RRAS3,R-RAS3	muscle and microspikes RAS	502.1	P	65.5	P	243.8	P	37.3	P	420.6	P	394.7	P	91.2	P	55.5	P	397.2	P	PPPPPPPPP
J15-50.2_RC_at	Hacl1	HPCL,HPCL2,PHYH2,2-HPCL	2-hydroxyacyl-CoA lyase 1	84.2	P	166.8	P	65.4	P	79.3	P	444.9	P	324.1	P	846.3	P	95.1	P	122.6	P	PPPPPPPPP
J15-53.2_RC_at	Ranbp2	TRP1,TRP2,NUP358	RAN binding protein 2	69.7	P	83.9	P	103.9	P	124	P	415.3	P	237.7	P	228.4	P	126.7	P	65	P	PPPPPPPPP
J16-40.4_RC_s_at	Lamp1	LAMPA,CD107a,LGP120	lysosomal membrane glycoprotein 1	605.3	P	1101.6	P	886	P	471.7	P	885.6	P	842	P	1508.6	P	951.1	P	1120.9	P	PPPPPPPPP
J16-43.4_RC_s_at	Xrcc6	ML8,KU70,TLAA,CTC75,CTCBF,G22P1	X-ray repair complementing defective repair in Chinese hamster cells 6	645	P	549.2	P	1014.7	P	1806.9	P	1540.6	P	1046.7	P	1031.1	P	1483.4	P	755.8	P	PPPPPPPPP
J16-46.4_RC_at	SUCLA2	A-BETA	succinate-CoA ligase, ADP-forming, beta subunit	1186.4	P	54.2	P	353.9	P	55.9	P	1244.2	P	537.2	P	268.8	P	1590.1	P	345.2	P	PPPPPPPPP
J16-50.4_RC_at	Il18bp	IL18BPa	interleukin 18 binding protein	224.9	P	155.7	P	109.3	P	44.2	P	143.6	P	119.6	P	147.9	P	66.3	P	88.6	P	PPPPPPPPP
J17-50.2_RC_s_at	Arpc5	ARC16,p16-Arc,dJ127C7.3	actin related protein 2/3 complex, subunit 5	171.3	P	189.9	P	284.3	P	113	P	502.1	P	267.3	P	265.1	P	60.1	P	279	P	PPPPPPPPP
J18-42.4_RC_at	ARPP-19	ARPP16,ARPP19,ARPP-16,FLJ41622	cyclic AMP phosphoprotein, 19 kD	307.9	P	436.2	P	210.4	P	84.3	P	1932.8	P	1365.9	P	316.4	P	685.6	P	405.3	P	PPPPPPPPP
J18-53.4_RC_s_at	Zdhhc16	APH2,MGC2993	zinc finger, DHHC domain containing 16	64.4	P	98	P	127.6	P	151.1	P	215.9	P	108.3	P	205.5	P	133.2	P	84.8	P	PPPPPPPPP
J19-48.2_RC_x_at	Fuca1	null	fucosidase, alpha-L- 1, tissue	367.5	P	525.2	P	990.1	P	480.7	P	428.1	P	302.8	P	1180.2	P	98	P	513.6	P	PPPPPPPPP
J20-54.4_RC_s_at	Ppp2cb	PP2CB	protein phosphatase 2 (formerly 2A), catalytic subunit, beta isoform	357.3	P	372.4	P	609.5	P	298.4	P	1216.8	P	624.9	P	443.1	P	307	P	466.8	P	PPPPPPPPP
J22-46.4_RC_s_at	Vbp1	PFD3,PFDN3,VBP-1	von Hippel-Lindau binding protein 1	248.1	P	151.6	P	422	P	133.8	P	1005.9	P	504.4	P	302.6	P	949.6	P	262.3	P	PPPPPPPPP
J22-47.4_RC_s_at	Vamp1	SYB1,VAMP-1,DKFZp686H12131	vesicle-associated membrane protein 1	86.4	P	64.9	P	41.3	P	48.2	P	3271.6	P	2709	P	494.3	P	131.3	P	68.2	P	PPPPPPPPP
J22-52.4_RC_at	Tnfaip1	B12,B61,EDP1,MGC2317	tumor necrosis factor, alpha-induced protein 1 (endothelial)	95.6	P	126.5	P	181.4	P	60.7	P	285.1	P	150.4	P	283.6	P	112.8	P	164.3	P	PPPPPPPPP
J24-44.4_RC_at				68.9	P	50	P	97.8	P	84.3	P	209.1	P	126.2	P	97.5	P	513.6	P	85.4	P	PPPPPPPPP
J24-54.4_RC_at	Mecp2	RTS,RTT,PPMX,MRX16,MRX79,AUTSX3,DKFZp686A24160	methyl CpG binding protein 2	97.2	P	42.7	P	45.3	P	47.5	P	531.6	P	410.5	P	50.6	P	89	P	54.2	P	PPPPPPPPP
K01-43.1_RC_s_at	Rgl2	KE1.5,RAB2L,HKE1.5	ral guanine nucleotide dissociation stimulator-like 2	199.2	P	76.2	P	85.6	P	74	P	185.1	P	142.1	P	180.4	P	79.6	P	235.3	P	PPPPPPPPP
K01-48.1_RC_at	Nosip	CGI-25	nitric oxide synthase interacting protein	143.7	P	164.1	P	121.2	P	103.1	P	215.6	P	183.3	P	149.5	P	269.2	P	87.6	P	PPPPPPPPP
K02-42.3_RC_at	Hadhb	MSTP029,TP-BETA,MGC87480	hydroxyacyl-Coenzyme A dehydrogenase/3-ketoacyl-Coenzyme A thiolase/enoyl-Coenzyme A hydratase (trifunctional protein), beta subunit	699.1	P	740.4	P	526	P	245.3	P	299.6	P	192.6	P	1526.5	P	1098.1	P	343.8	P	PPPPPPPPP
K02-46.3_RC_at	GPI	AMF,NLK,PGI,PHI,GNPI,SA-36	glucose phosphate isomerase	288.5	P	265.2	P	347.9	P	409.2	P	423.4	P	321.9	P	771.4	P	430	P	218.7	P	PPPPPPPPP
K03-49.1_RC_at	Darc	FY,Dfy,GPD,CCBP1,CD234	Duffy blood group, chemokine receptor	89.7	P	17.1	P	40.6	P	35.3	P	195.7	P	150.5	P	24	P	109.7	P	127.8	P	PPPPPPPPP
K03-54.1_RC_at	Stat5b	STAT5	signal transducer and activator of transcription 5B	48.2	P	81.4	P	37	P	23.4	P	105.7	P	74.5	P	84.8	P	236.7	P	150.3	P	PPPPPPPPP
K04-40.3_RC_at	Man1b1	MANA-ER	mannosidase, alpha, class 1B, member 1	221.5	P	293.5	P	480.2	P	150.7	P	420.1	P	347.2	P	418.3	P	260.5	P	281.5	P	PPPPPPPPP
K04-43.3_RC_s_at	Smarca1	ISWI,SWI2,SNF2L,SNF2L1,SNF2LB,NURF140	SWI/SNF related, matrix associated, actin dependent regulator of chromatin, subfamily a, member 1	166.5	P	230.1	P	801.2	P	180.8	P	771.9	P	324	P	102.7	P	55.1	P	257.3	P	PPPPPPPPP
K05-43.1_RC_s_at	Agt	ANHU,SERPINA8	angiotensinogen (serpin peptidase inhibitor, clade A, member 8)	81.8	P	4788.1	P	6458.4	P	10.6	P	1463.3	P	1282.2	P	8448.9	P	246.1	P	35	P	PPPPPPPPP
K05-52.1_RC_s_at	Bat5	NG26,D6S82E	HLA-B associated transcript 5	154.4	P	179.5	P	192	P	182.2	P	759.3	P	525.3	P	249.8	P	258	P	176.4	P	PPPPPPPPP
K05-54.1_RC_at	NP	PNP,PRO1837,MGC117396,MGC125915,MGC125916	nucleoside phosphorylase	52.8	P	3130.9	P	79.7	P	70.4	P	158.1	P	78.3	P	26.5	P	17.2	P	96.5	P	PPPPPPPPP
K06-47.3_RC_at	COG5	GTC90,GOLTC1	component of oligomeric golgi complex 5	32.1	P	24.3	P	32.1	P	24.6	P	66	P	56	P	29.5	P	42	P	38.6	P	PPPPPPPPP
K07-43.1_RC_s_at	Dhrs1	FLJ25430,MGC20204	dehydrogenase/reductase (SDR family) member 1	124.8	P	130.4	P	361.2	P	41.1	P	470.4	P	321.8	P	740.1	P	208.5	P	186.9	P	PPPPPPPPP
K07-47.1_RC_s_at	Etv5	ERM	ets variant gene 5	33	P	23.6	P	16.6	P	41.7	P	571.2	P	284.9	P	24.4	P	64.7	P	17.5	P	PPPPPPPPP
K08-40.3_RC_at	Suclg2	G-BETA	succinate-Coenzyme A ligase, GDP-forming, beta subunit	145.4	P	428.9	P	238.3	P	23.4	P	114.4	P	76	P	1083.2	P	648.2	P	152.3	P	PPPPPPPPP
K08-41.3_RC_s_at	Junb	null	Jun-B oncogene	129.9	P	33.6	P	40.3	P	15.1	P	30.8	P	27	P	102.2	P	15.6	P	117.9	P	PPPPPPPPP
K08-47.3_RC_s_at	Mll5	FLJ10078,FLJ14026,HDCMC04P,MGC70452	myeloid/lymphoid or mixed-lineage leukemia 5	46.3	P	73.9	P	106.7	P	102.2	P	310.6	P	122.4	P	52.8	P	54.5	P	114.7	P	PPPPPPPPP
K08-53.3_RC_s_at	Ecd	GCR2,HSGT1	ecdysoneless homolog (Drosophila)	57.8	P	69.7	P	104.4	P	215.8	P	244.3	P	135.3	P	91.5	P	162.6	P	69.5	P	PPPPPPPPP
K09-49.1_RC_at	Dhcr7	SLOS	7-dehydrocholesterol reductase	65.6	P	40.9	P	76.2	P	123.7	P	47	P	46.4	P	96	P	21	P	36.1	P	PPPPPPPPP
K09-54.1_RC_s_at	Ap2m1	AP50,CLAPM1	adaptor protein complex AP-2, mu1	497.6	P	661.8	P	735.7	P	332.4	P	2405.6	P	1965.3	P	798.8	P	914.7	P	632.8	P	PPPPPPPPP
K10-47.3_RC_at	Rab18	RAB18LI1	RAB18, member RAS oncogene family	104.4	P	84.7	P	151.2	P	37.3	P	495.8	P	291.5	P	268.9	P	249.6	P	133.5	P	PPPPPPPPP
K11-48.1_RC_at	KIAA0430	LKAP,A-362G6.1	KIAA0430	83.1	P	128.4	P	68.8	P	72.3	P	586.7	P	387.5	P	172.8	P	164.9	P	158.4	P	PPPPPPPPP
K12-52.3_RC_at	Sh3glb1	Bif-1,CGI-61,KIAA0491,dJ612B15.2	SH3-domain GRB2-like B1 (endophilin)	45.8	P	16.5	P	31.6	P	17.5	P	48.6	P	31.6	P	66.2	P	58.6	P	101.2	P	PPPPPPPPP
K13-54.1_RC_at	Chchd4	MIA40,FLJ31709	coiled-coil-helix-coiled-coil-helix domain containing 4	81.8	P	121.4	P	127	P	272.7	P	298.6	P	220.3	P	231.1	P	103.4	P	77.1	P	PPPPPPPPP
K14-40.3_RC_at	Sod2	IPO-B,MNSOD,Mn-SOD	superoxide dismutase 2, mitochondrial	777.8	P	822.6	P	844	P	237.8	P	895.3	P	648.9	P	1570.1	P	1621.9	P	535.5	P	PPPPPPPPP
K14-43.3_RC_s_at	Mir16	GDE1,363E6.2	membrane interacting protein of RGS16	51.2	P	120.9	P	131.2	P	236	P	334.5	P	228.2	P	240.8	P	826.2	P	111.1	P	PPPPPPPPP
K15-40.1_RC_s_at	Hnrpf	HNRNPF,mcs94-1,MGC110997	heterogeneous nuclear ribonucleoprotein F	159.4	P	270	P	160.4	P	280	P	235.4	P	153.9	P	620.5	P	269.1	P	287.5	P	PPPPPPPPP
K15-52.1_RC_at	Gna12	RMP,gep,NNX3,MGC99644,MGC104623	guanine nucleotide binding protein, alpha 12	153.1	P	96.2	P	91	P	86.3	P	606.6	P	389.6	P	117.5	P	85	P	174.6	P	PPPPPPPPP
K16-48.3_RC_s_at	Cand1	TIP120,TIP120A,FLJ10114,FLJ10929,FLJ38691,FLJ90441,KIAA0829,DKFZp434M1414	cullin associated and neddylation disassociated 1	29	P	31.4	P	57.6	P	52.4	P	68	P	46.8	P	91.3	P	26.3	P	52	P	PPPPPPPPP
K17-40.1_RC_at	Sdhd	PGL,CBT1,PGL1,SDH4	succinate dehydrogenase complex, subunit D, integral membrane protein	337.1	P	312.4	P	597.8	P	64.8	P	397	P	177.1	P	1415.5	P	1651.6	P	245.9	P	PPPPPPPPP
K19-50.1_RC_s_at	Ebag9	EB9,PDAF,RCAS1	estrogen receptor-binding fragment-associated gene 9	231.8	P	243.5	P	269	P	177.9	P	616.9	P	389.8	P	348.4	P	519.5	P	130	P	PPPPPPPPP
K19-52.1_RC_s_at	ZNF207	DKFZp761N202	zinc finger protein 207	76.9	P	66.9	P	154.8	P	257.6	P	268.6	P	190	P	202.2	P	211.3	P	216.6	P	PPPPPPPPP
K19-53.1_RC_at	Bin1	AMPH2,AMPHL,SH3P9,MGC10367,DKFZp547F068	bridging integrator 1	322.6	P	753.9	P	136.8	P	30.9	P	3226.3	P	3045.8	P	582.1	P	6955.3	P	293.7	P	PPPPPPPPP
K20-47.3_RC_at				98	P	65.3	P	25.7	P	17.2	P	570	P	814.3	P	78.8	P	42.3	P	138.2	P	PPPPPPPPP
K21-40.1_RC_at	Bclaf1	BTF,KIAA0164,bK211L9.1	BCL2-associated transcription factor 1	57.7	P	33.8	P	105.3	P	71.3	P	365.3	P	160.1	P	228.8	P	156.7	P	57.4	P	PPPPPPPPP
K21-43.1_RC_at	Cd9	5H9,BA2,P24,GIG2,MIC3,MRP-1,BTCC-1,DRAP-27,TSPAN29	CD9 antigen	870	P	272.5	P	429.1	P	35	P	693.4	P	466.3	P	115.4	P	243.9	P	989.8	P	PPPPPPPPP
K21-44.1_RC_s_at	Bzw2	MST017,HSPC028,MSTP017	basic leucine zipper and W2 domains 2	68.4	P	40.9	P	75.7	P	50.6	P	250.9	P	169.2	P	77.4	P	869.3	P	98.4	P	PPPPPPPPP
K21-45.1_RC_s_at	Dom3z	NG6,DOM3L	DOM-3 homolog Z (C. elegans)	150.2	P	146.8	P	234.7	P	280.2	P	240.4	P	152.3	P	179.8	P	104.1	P	161.9	P	PPPPPPPPP
K22-46.3_RC_at	Polr2c	RPB3,RPB31,hRPB33,hsRPB3	polymerase (RNA) II (DNA directed) polypeptide C	247.9	P	302.9	P	334.5	P	237	P	664.5	P	390.6	P	408.8	P	546.1	P	260.4	P	PPPPPPPPP
K24-46.3_RC_s_at	Gtpbp5	FLJ10741,MGC29512,dJ1005F21.2	GTP binding protein 5	68.8	P	109.7	P	66.9	P	90.3	P	94.1	P	56.8	P	199.4	P	132.8	P	90.3	P	PPPPPPPPP
K3218129_RC_at				75	P	99.3	P	207.2	P	55	P	235	P	157	P	315.8	P	281.1	P	161.3	P	PPPPPPPPP
L01-40.2_RC_at	HLA-A	HLAA	major histocompatibility complex, class I, A	1001.2	P	165.5	P	397.1	P	33.8	P	86.4	P	73.4	P	289.6	P	90.2	P	348	P	PPPPPPPPP
L01-44.2_RC_s_at	Atp5g2	null	ATP synthase, H+ transporting, mitochondrial F0 complex, subunit c (subunit 9), isoform 2	2329.8	P	2156.6	P	2042.1	P	2649.2	P	2237.4	P	1419.4	P	2861.2	P	3555.8	P	1500.2	P	PPPPPPPPP
L01-48.2_RC_at	Actr2	ARP2	ARP2 actin-related protein 2 homolog (yeast)	479.6	P	402.3	P	462.6	P	108.4	P	2184.7	P	1647.3	P	1349.8	P	511.2	P	651.1	P	PPPPPPPPP
L02-53.4_RC_at	ZNF259	ZPR1,MGC110983	zinc finger protein 259 /// zinc finger protein 259	137.4	P	148.4	P	205.7	P	819	P	475.8	P	290.9	P	991.9	P	328.3	P	193	P	PPPPPPPPP
L04-46.4_RC_x_at	Lin7c	VELI3,LIN-7C,MALS-3,LIN-7-C,FLJ11215	lin-7 homolog C (C. elegans)	29.8	P	28.4	P	65	P	12.5	P	84.1	P	62.8	P	88.1	P	32.4	P	27.5	P	PPPPPPPPP
L05-53.2_RC_at	Ap1b1	ADTB1,BAM22,AP105A,CLAPB2	adaptor protein complex AP-1, beta 1 subunit	163.4	P	140	P	83.8	P	106.2	P	289.9	P	234	P	253.7	P	116.9	P	123.4	P	PPPPPPPPP
L06-48.4_RC_at	Rbm5	G15,H37,RMB5,LUCA15	RNA binding motif protein 5	402.8	P	528.6	P	736.3	P	831.8	P	1293.5	P	1003.4	P	644.3	P	1232.1	P	837.3	P	PPPPPPPPP
L06-49.4_RC_s_at	Sp2	null	Sp2 transcription factor	10.1	P	15.4	P	19.4	P	14.2	P	93.6	P	68	P	47.4	P	27.9	P	35.9	P	PPPPPPPPP
L06-50.4_RC_at	Hyou1	ORP150,DKFZp686N08236	hypoxia up-regulated 1	131.6	P	177.3	P	258.3	P	513.2	P	618.3	P	431.8	P	914	P	157.6	P	160.9	P	PPPPPPPPP
L07-41.2_RC_s_at	Rab7	PRO2706	RAB7, member RAS oncogene family	521	P	331.6	P	388.7	P	83.6	P	1017.7	P	669	P	555.9	P	998	P	460.3	P	PPPPPPPPP
L07-43.2_RC_at	Prepl	FLJ16627,KIAA0436	prolyl endopeptidase-like	151.1	P	184.3	P	647.5	P	166.1	P	3535.2	P	2333.1	P	251.4	P	580.5	P	236.1	P	PPPPPPPPP
L07-53.2_RC_at				39.6	P	55.1	P	137.5	P	99.4	P	493.3	P	243.7	P	162.1	P	263.3	P	96	P	PPPPPPPPP
L08-41.4_RC_at	Cnnm3	ACDP3,FLJ20018	cyclin M3	124.6	P	125.9	P	50.9	P	67.8	P	322.2	P	303.6	P	292.3	P	151.1	P	141	P	PPPPPPPPP
L08-44.4_RC_at	Gng12	FLJ31352,FLJ34695	guanine nucleotide binding protein (G protein), gamma 12	306.2	P	124.3	P	100.5	P	33.5	P	60.6	P	42.2	P	66.5	P	31.1	P	68.4	P	PPPPPPPPP
L08-50.4_RC_s_at	RAPGEF2	null	Rap guanine nucleotide exchange factor (GEF) 2	124.6	P	200.7	P	420.2	P	95.2	P	3110.7	P	1748.3	P	549.7	P	562.2	P	403.5	P	PPPPPPPPP
L10-40.4_RC_at	Fos	c-fos	FBJ osteosarcoma oncogene	471.8	P	35.8	P	79.3	P	30.4	P	196.1	P	149.3	P	37.1	P	109.1	P	498.2	P	PPPPPPPPP
L10-51.4_RC_at	Slc4a2	AE2,HKB3,BND3L,NBND3,EPB3L1	solute carrier family 4 (anion exchanger), member 2	336.2	P	211.4	P	128.2	P	42.6	P	88.4	P	111.2	P	257.9	P	107.4	P	182.4	P	PPPPPPPPP
L10-53.4_RC_s_at	Bub3	BUB3L,hBUB3	budding uninhibited by benzimidazoles 3 homolog (S. cerevisiae)	114.7	P	68.7	P	170.8	P	732	P	88.5	P	65.4	P	210.4	P	109.9	P	211.4	P	PPPPPPPPP
L11-53.2_RC_s_at	Klc4	KNSL8,MGC111777,bA387M24.3	kinesin light chain 4	46.9	P	82	P	31.9	P	57.7	P	128.3	P	68.9	P	79.5	P	48.9	P	36.4	P	PPPPPPPPP
L12-53.4_RC_x_at	Sfrs8	SWAP	splicing factor, arginine/serine-rich 8	40.1	P	37.9	P	45.6	P	68.4	P	98.8	P	63.2	P	65.7	P	51	P	74	P	PPPPPPPPP
L13-41.2_RC_s_at	Pgk1 /// LOC433594 /// LOC665053 /// LOC668435	PGKA,MIG10,MGC8947,MGC117307,MGC142128	phosphoglycerate kinase 1 /// phosphoglycerate kinase 1-like /// phosphoglycerate kinase 1 pseudogene /// phosphoglycerate kinase 1-like	421.4	P	731.2	P	3244.9	P	125.8	P	1995.1	P	1116.4	P	1633.1	P	3529.9	P	762.6	P	PPPPPPPPP
L13-50.2_RC_s_at	Ociad1	OCIA,Asrij,TPA018,FLJ20455,MGC111072	OCIA domain containing 1	147.9	P	122.8	P	265.1	P	225.3	P	1095.7	P	472.8	P	572.8	P	420.3	P	203.2	P	PPPPPPPPP
L14-50.4_RC_at	APRIN	AS3,CG008,FLJ23236,KIAA0979,RP1-267P19.1	androgen-induced proliferation inhibitor	40.4	P	33.9	P	29.6	P	52.4	P	600.5	P	343.8	P	114.6	P	121.7	P	83.7	P	PPPPPPPPP
L15-40.2_RC_s_at	Tbrg1	NIAM,TB-5,FLJ14621,FLJ25020,FLJ90113,MGC129890	transforming growth factor beta regulated gene 1	71.5	P	41.9	P	62.2	P	26.3	P	185.1	P	131.7	P	129	P	128.5	P	87.7	P	PPPPPPPPP
L15-48.2_RC_at	Snx17	KIAA0064	sorting nexin 17	271.1	P	313.6	P	348.1	P	191.2	P	726.4	P	402.1	P	621.7	P	278	P	239.3	P	PPPPPPPPP
L16-41.4_RC_at	Jam3	JAMC,JAM-C,FLJ14529	junction adhesion molecule 3	160.6	P	41.3	P	185.1	P	207.3	P	723.8	P	658.8	P	17.5	P	156	P	230.8	P	PPPPPPPPP
L16-48.4_RC_s_at	Psmc6	P44,p42,SUG2,CADP44,MGC12520	proteasome (prosome, macropain) 26S subunit, ATPase, 6	148	P	87.7	P	322.5	P	115.7	P	294.3	P	150.6	P	421.7	P	656.2	P	115	P	PPPPPPPPP
L16-49.4_RC_at	Rfxap	null	regulatory factor X-associated protein	51.4	P	53.6	P	49.9	P	52.3	P	168.4	P	76.5	P	58.2	P	122.5	P	83.2	P	PPPPPPPPP
L17-42.2_RC_s_at	Senp3	SSP3,SMT3IP1,DKFZP586K0919	SUMO/sentrin specific peptidase 3	240.7	P	153.4	P	172.3	P	277.3	P	741.9	P	482.3	P	196.9	P	176.4	P	342.6	P	PPPPPPPPP
L17-45.2_RC_at	SND1	p100	Staphylococcal nuclease domain containing 1	243.4	P	291.9	P	448.6	P	105.4	P	360.1	P	327.6	P	912.4	P	284.9	P	329.6	P	PPPPPPPPP
L17-46.2_RC_at				26.3	P	48.5	P	51.7	P	46.2	P	12.5	P	12.8	P	35.7	P	24.1	P	62.8	P	PPPPPPPPP
L17-49.2_RC_s_at	Gpsn2	SC2,TER	glycoprotein, synaptic 2	760.1	P	1081.1	P	715.1	P	1087.6	P	1256.6	P	1281	P	1048.2	P	1960.5	P	391.3	P	PPPPPPPPP
L18-40.4_RC_s_at	Cyb5r1	B5R.1,NQO3A2,humb5R2	cytochrome b5 reductase 1	302.7	P	467.5	P	557.7	P	235.2	P	333.1	P	257.3	P	527	P	1097.5	P	373.1	P	PPPPPPPPP
L19-43.2_RC_at	Skiv2l2	Dob1,Mtr4,KIAA0052,MGC142069	superkiller viralicidic activity 2-like 2 (S. cerevisiae)	142.1	P	166.1	P	319.9	P	175.6	P	273.8	P	236.1	P	414.9	P	341.5	P	158	P	PPPPPPPPP
L19-54.2_RC_at	Tom1 /// LOC545878	null	target of myb1 homolog (chicken) /// similar to TOM1	86.4	P	145.8	P	94	P	75	P	221.9	P	182.6	P	184.4	P	153.7	P	70.1	P	PPPPPPPPP
L20-40.4_RC_at	Aco1	IRP1,IREB1,IREBP	aconitase 1	544.2	P	779.2	P	250.7	P	129.7	P	177.7	P	129.3	P	1634.3	P	186.2	P	949.3	P	PPPPPPPPP
L21-41.2_RC_at	Kif1b	KLP,CMT2,CMT2A,CMT2A1,HMSNII,FLJ23699,KIAA0591,KIAA1448,MGC134844	kinesin family member 1B	56.8	P	125.7	P	175.3	P	158	P	1142.9	P	563.4	P	102	P	247.6	P	86.2	P	PPPPPPPPP
L21-45.2_RC_at				42.5	P	107	P	85.8	P	65.2	P	149.3	P	114.3	P	99.6	P	70.6	P	40	P	PPPPPPPPP
L21-53.2_RC_s_at	Nap1l1	NRP,NAP1,NAP1L,MGC8688,FLJ16112,MGC23410	nucleosome assembly protein 1-like 1	196.3	P	129.5	P	281.9	P	151.5	P	480.9	P	333.3	P	236.4	P	267.5	P	137	P	PPPPPPPPP
L22-44.4_RC_s_at				209.1	P	214.3	P	135.5	P	152.6	P	384.2	P	300	P	167.5	P	246.7	P	97.4	P	PPPPPPPPP
L22-46.4_RC_at				112.2	P	76	P	66	P	109.1	P	478.4	P	343.6	P	96.7	P	70.8	P	129.3	P	PPPPPPPPP
L22-53.4_RC_at	Ctnna1	CAP102,FLJ36832	Catenin (cadherin associated protein), alpha 1	267.5	P	461.5	P	302.8	P	63.6	P	399.1	P	328.2	P	702.2	P	203.8	P	581.2	P	PPPPPPPPP
L24-42.4_RC_at	Git1	null	G protein-coupled receptor kinase-interactor 1	147.1	P	81.5	P	69.4	P	204.3	P	539	P	372.6	P	106.1	P	125.5	P	85.6	P	PPPPPPPPP
L24-44.4_RC_at	Abhd4	FLJ12816	abhydrolase domain containing 4	232	P	160.2	P	240.8	P	137.1	P	110.2	P	61.5	P	148.2	P	145.6	P	110.8	P	PPPPPPPPP
M01-45.1_RC_at	Abcf3	FLJ11198,EST201864	ATP-binding cassette, sub-family F (GCN20), member 3	195.6	P	199.2	P	228	P	325	P	429.1	P	335.3	P	421.3	P	307.1	P	159.6	P	PPPPPPPPP
M02-45.3_RC_at	Bcar3	NSP2,SH2D3B,KIAA0554	breast cancer anti-estrogen resistance 3	94.7	P	93.8	P	70.2	P	32.9	P	57.3	P	40.7	P	439.7	P	75.7	P	68.6	P	PPPPPPPPP
M02-51.3_RC_at	Cycs /// LOC672195	CYC,HCS	cytochrome c, somatic /// similar to Cytochrome c, somatic	131.7	P	183.8	P	113.8	P	71.3	P	194.6	P	110	P	185.7	P	436.9	P	93.6	P	PPPPPPPPP
M02-53.3_RC_s_at	Narfl	PRN,HPRN,LET1L,FLJ21988	nuclear prelamin A recognition factor-like	47	P	63	P	41	P	47.2	P	167.9	P	99.4	P	105.1	P	96.5	P	35.3	P	PPPPPPPPP
M03-41.1_RC_at	Ube3a	AS,ANCR,E6-AP,HPVE6A,EPVE6AP,FLJ26981	ubiquitin protein ligase E3A	18.9	P	39.5	P	39.9	P	51.1	P	45	P	59	P	46.4	P	99.7	P	30.1	P	PPPPPPPPP
M03-45.1_RC_at	BTN2A1	BTF1,BT2.1,DJ3E1.1,BK14H9.1,FLJ36567	butyrophilin, subfamily 2, member A1	59.4	P	42	P	27.9	P	27.1	P	113	P	70.2	P	99.6	P	42.8	P	55.7	P	PPPPPPPPP
M03-49.1_RC_at	Cs	null	citrate synthase	713.5	P	287.9	P	382.7	P	126.6	P	948.4	P	624.4	P	407.8	P	1504.7	P	525	P	PPPPPPPPP
M05-40.1_RC_at				41.1	P	31.4	P	41.6	P	19.4	P	138.4	P	89	P	87.7	P	45.9	P	62.2	P	PPPPPPPPP
M05-47.1_RC_s_at	Cct3	CCTG,PIG48,TRIC5,CCT-gamma,TCP-1-gamma	chaperonin subunit 3 (gamma)	100.5	P	95.6	P	166.4	P	314.3	P	421.3	P	273.9	P	506.5	P	264	P	176	P	PPPPPPPPP
M05-52.1_RC_at	Pja2	RNF131,KIAA0438,Neurodap1	praja 2, RING-H2 motif containing	114.7	P	68.8	P	157.3	P	76.4	P	759.5	P	407.5	P	136.8	P	111	P	81.9	P	PPPPPPPPP
M05-54.1_RC_s_at	Polm	Tdt-N	polymerase (DNA directed), mu	58.6	P	35.7	P	34.7	P	32.2	P	104.7	P	79.2	P	75.4	P	92.1	P	54.5	P	PPPPPPPPP
M06-41.3_RC_s_at	Psmd14	PAD1,POH1,rpn11	proteasome (prosome, macropain) 26S subunit, non-ATPase, 14	332.8	P	153.5	P	919.9	P	946.8	P	647.9	P	315.9	P	336.1	P	741.9	P	163.9	P	PPPPPPPPP
M07-51.1_RC_s_at	M6prbp1	PP17,TIP47,MGC2012,MGC11117	mannose-6-phosphate receptor binding protein 1	214.3	P	231.8	P	605.5	P	226.7	P	385.2	P	352.9	P	971.3	P	71	P	130.8	P	PPPPPPPPP
M07-53.1_RC_s_at	Stim1	GOK,D11S4896E	stromal interaction molecule 1	154	P	47.6	P	220.9	P	141.5	P	404.3	P	279.4	P	344.1	P	689.3	P	154.5	P	PPPPPPPPP
M08-41.3_RC_at	Tmem115	PL6	transmembrane protein 115	124.1	P	78.1	P	149.1	P	44	P	219.7	P	170.1	P	168.9	P	135.8	P	114.4	P	PPPPPPPPP
M09-48.1_RC_s_at	Ssb	La,LARP3	Sjogren syndrome antigen B	177.3	P	107.2	P	142.9	P	216.5	P	446.3	P	287.6	P	236.3	P	186.3	P	169.2	P	PPPPPPPPP
M09-54.1_RC_x_at	Bmpr1a	ALK3,CD292,ACVRLK3	bone morphogenetic protein receptor, type 1A	156.6	P	50	P	117.4	P	38.7	P	198.3	P	71.6	P	50.8	P	519.5	P	114.2	P	PPPPPPPPP
M10-46.3_RC_at	ZNF313	RNF114	zinc finger protein 313 /// zinc finger protein 313	183.3	P	275	P	197.7	P	644.8	P	249.6	P	203.4	P	356.6	P	329.4	P	195.4	P	PPPPPPPPP
M11-40.1_RC_s_at	G3BP2	null	Ras-GTPase activating protein SH3 domain-binding protein 2	72.5	P	68.5	P	143.8	P	136.1	P	953.3	P	594.3	P	266.8	P	242.8	P	147.7	P	PPPPPPPPP
M11-46.1_RC_at	Ccdc6	H4,PTC,TPC,TST1,D10S170	coiled-coil domain containing 6	18.2	P	29.7	P	15.4	P	28.4	P	53.8	P	33.1	P	20.4	P	62.3	P	24.4	P	PPPPPPPPP
M11-52.1_RC_at	Stk25	SOK1,YSK1,DKFZp686J1430	serine/threonine kinase 25 (yeast)	217.4	P	194.7	P	202.1	P	197.3	P	768.8	P	574.5	P	422	P	439.6	P	311.5	P	PPPPPPPPP
M11-54.1_RC_s_at	Mrpl30	RPML28,MGC3314,MRP-L28,FLJ44438,MGC24095	mitochondrial ribosomal protein L30	112.1	P	86.3	P	140.6	P	31.9	P	443.6	P	294.6	P	196.9	P	707.6	P	98.6	P	PPPPPPPPP
M12-42.3_RC_at				106.6	P	202.7	P	152.7	P	143.9	P	838.5	P	634.7	P	159.5	P	171.3	P	242.9	P	PPPPPPPPP
M12-44.3_RC_at	Drg2	null	developmentally regulated GTP binding protein 2	60.2	P	73.9	P	69.8	P	43.1	P	83.1	P	83.2	P	124	P	63.9	P	56	P	PPPPPPPPP
M12-46.3_RC_s_at				446.7	P	52.2	P	105.5	P	7.2	P	801.8	P	417.6	P	129.2	P	795.5	P	300.8	P	PPPPPPPPP
M13-40.1_RC_at	Ndnl2	HCA4,MAGEG1,MAGEL3	necdin-like 2	34.1	P	22.7	P	45.9	P	82.7	P	218.2	P	125.4	P	69.7	P	89.3	P	27	P	PPPPPPPPP
M13-41.1_RC_at	C11orf58	SMAP,MGC117265,IMAGE145052	chromosome 11 open reading frame 58 /// chromosome 11 open reading frame 58	59.8	P	69.9	P	132.8	P	41	P	169	P	99.6	P	129.9	P	69.2	P	119.2	P	PPPPPPPPP
M13-46.1_RC_at	Cri1	EID1,EID-1,RBP21,PTD014,C15orf3,PNAS-22,IRO45620,MGC138883,MGC138884	CREBBP/EP300 inhibitory protein 1	496.4	P	319.6	P	757.4	P	96	P	1195.2	P	561.3	P	758.6	P	952	P	571.2	P	PPPPPPPPP
M13-48.1_RC_s_at	OATL1	MGC126866,MGC126868	ornithine aminotransferase-like 1	39.8	P	44.9	P	26.9	P	34.4	P	140.7	P	103.4	P	90.7	P	60.9	P	38.7	P	PPPPPPPPP
M13-50.1_RC_s_at	Pnpla6	NTE,sws	patatin-like phospholipase domain containing 6	55.9	P	84.9	P	98	P	44.9	P	227.6	P	205.9	P	80	P	65.8	P	105.7	P	PPPPPPPPP
M13-51.1_RC_at	Birc2	API1,MIHB,HIAP2,RNF48,cIAP1,Hiap-2	baculoviral IAP repeat-containing 2	86.3	P	150.9	P	550.5	P	148.5	P	264	P	107.2	P	398.3	P	559.3	P	332.4	P	PPPPPPPPP
M13-53.1_RC_at	Anxa6	ANX6,CBP68	annexin A6	666.9	P	163.6	P	556.9	P	125.5	P	792.6	P	463.4	P	207.9	P	899.1	P	463.3	P	PPPPPPPPP
M14-40.3_RC_at	Fxyd6	null	FXYD domain-containing ion transport regulator 6	83.7	P	26.6	P	251.1	P	206.5	P	1473.6	P	1056.9	P	79.8	P	66.9	P	111.8	P	PPPPPPPPP
M15-46.1_RC_s_at	Capn10	null	calpain 10	81	P	132.9	P	128.5	P	116.6	P	171.7	P	161.8	P	103.7	P	68.8	P	84.5	P	PPPPPPPPP
M15-52.1_RC_at	MTRF1	RF1,MTTRF1,MGC47721	mitochondrial translational release factor 1	18.6	P	14.3	P	57.8	P	138.5	P	67.3	P	31.2	P	55.1	P	44.1	P	18.4	P	PPPPPPPPP
M16-48.3_RC_at	Tef	null	thyrotroph embryonic factor	84.2	P	214.7	P	57.9	P	51.5	P	593.8	P	508.8	P	68.3	P	97.4	P	82	P	PPPPPPPPP
M16-54.3_RC_s_at	Dock7	ZIR2,KIAA1771	dedicator of cytokinesis 7	16.2	P	9.7	P	7.5	P	7.2	P	29.7	P	8.4	P	19	P	12.5	P	18	P	PPPPPPPPP
M17-49.1_RC_s_at	Tesk1	null	testis specific protein kinase 1	227.8	P	126.4	P	167.6	P	288.1	P	243.3	P	156.6	P	129	P	167.5	P	81.2	P	PPPPPPPPP
M17-52.1_RC_at	Dnajc9	JDD1,SB73,KIAA0974	DnaJ (Hsp40) homolog, subfamily C, member 9	25.1	P	28	P	44.4	P	110.3	P	96.8	P	69.7	P	41.5	P	52.3	P	41.4	P	PPPPPPPPP
M18-42.3_RC_at	Ptprf	LAR,FLJ43335,FLJ45062,FLJ45567	protein tyrosine phosphatase, receptor type, F	122.6	P	299	P	90.8	P	86.5	P	815	P	671	P	515	P	51	P	454.6	P	PPPPPPPPP
M18-45.3_RC_at				42	P	35.2	P	56.2	P	70.9	P	302.8	P	210.4	P	59.3	P	101.7	P	60.4	P	PPPPPPPPP
M18-54.3_RC_s_at	Serpini1	PI12,neuroserpin,DKFZp781N13156	serine (or cysteine) peptidase inhibitor, clade I, member 1	128.7	P	252.4	P	196.9	P	140.9	P	2240.2	P	1280	P	950.6	P	41.5	P	151.4	P	PPPPPPPPP
M19-43.1_RC_at	Tomm70a	FLJ90470	translocase of outer mitochondrial membrane 70 homolog A (yeast)	17.4	P	14.8	P	28.8	P	11.3	P	96.1	P	80.1	P	47	P	73.4	P	17.4	P	PPPPPPPPP
M19-49.1_RC_at	Ftsj3	EPCS3,FLJ20062	FtsJ homolog 3 (E. coli)	109.9	P	146.3	P	122.8	P	115.2	P	106.4	P	107.6	P	125	P	111.7	P	134.6	P	PPPPPPPPP
M19-54.1_RC_at	SIAHBP1	FIR,PUF60,RoBPI	fuse-binding protein-interacting repressor	218.8	P	323.9	P	387.6	P	996	P	1013.3	P	715.2	P	657.6	P	656.1	P	317.2	P	PPPPPPPPP
M20-52.3_RC_s_at	Ncor1	N-CoR,TRAC1,hN-CoR,KIAA1047,MGC104216,hCIT529I10	nuclear receptor co-repressor 1	188	P	303.6	P	218.3	P	182.4	P	966.9	P	651.7	P	401.1	P	498.5	P	435.5	P	PPPPPPPPP
M21-44.1_RC_at	Hsp90b1	ECGP,GP96,TRA1,GRP94	heat shock protein 90kDa beta (Grp94), member 1	158	P	141.8	P	175	P	167.3	P	324.9	P	205.9	P	685.4	P	134.4	P	160.7	P	PPPPPPPPP
M21-50.1_RC_at	Slc39a7	KE4,HKE4,ZIP7,RING5,H2-KE4,D6S115E,D6S2244E	solute carrier family 39 (zinc transporter), member 7	74.6	P	155	P	175.9	P	65.3	P	156.6	P	167.5	P	390.8	P	30	P	110.6	P	PPPPPPPPP
M21-51.1_RC_at	Fntb	FPTB,MGC31935	farnesyltransferase, CAAX box, beta	96.5	P	81.8	P	93.1	P	130.5	P	494.9	P	236.4	P	110.9	P	221.1	P	104.2	P	PPPPPPPPP
M21-52.1_RC_x_at	Gga1	null	golgi associated, gamma adaptin ear containing, ARF binding protein 1	135.3	P	141.3	P	88.6	P	208.4	P	304.8	P	269.7	P	206.5	P	233.8	P	96	P	PPPPPPPPP
M22-40.3_RC_s_at	Pdia4	ERP70,ERP72	protein disulfide isomerase associated 4	91.3	P	112.3	P	124	P	95.4	P	135.3	P	89.2	P	843.7	P	48.7	P	277.6	P	PPPPPPPPP
M22-46.3_RC_at	PRIM2A	p58,PRIM2,MGC75142	primase, polypeptide 2A, 58kDa	60.4	P	34	P	51.4	P	589.8	P	71.2	P	72.9	P	81.6	P	43.6	P	71.9	P	PPPPPPPPP
M23-45.1_RC_at	Mtmr6	null	myotubularin related protein 6	47	P	30.4	P	75.1	P	169.3	P	334.4	P	207.1	P	137.4	P	250.9	P	42.1	P	PPPPPPPPP
M24-40.3_RC_at	Bola1	CGI-143,MGC75015,RP11-196G18.18	bolA-like 1 (E. coli)	722.3	P	149.8	P	299.8	P	458.5	P	287.6	P	189.4	P	318.1	P	234.5	P	155.3	P	PPPPPPPPP
M24-54.3_RC_s_at	Prkag1	AMPKG,MGC8666	protein kinase, AMP-activated, gamma 1 non-catalytic subunit	172.5	P	95.2	P	145.8	P	154.1	P	246.2	P	169.4	P	237.3	P	230.2	P	145.2	P	PPPPPPPPP
N01-45.2_RC_at	Lman2	GP36B,VIP36,C5orf8	lectin, mannose-binding 2	101.8	P	142.5	P	149.2	P	102.3	P	103.2	P	93.4	P	332.1	P	57.8	P	167.3	P	PPPPPPPPP
N02-52.4_RC_at	Scoc	SCOCO,HRIHFB2072	short coiled-coil protein	132.2	P	61.8	P	264.9	P	33.6	P	672.4	P	288.9	P	225	P	159.3	P	79.6	P	PPPPPPPPP
N02-53.4_RC_at				44.8	P	88.7	P	66	P	58.7	P	73.4	P	74.1	P	201.9	P	35.2	P	72.7	P	PPPPPPPPP
N03-43.2_RC_at	Cacybp	SIP,GIG5,MGC87971,PNAS-107,S100A6BP,RP1-102G20.6	calcyclin binding protein	94.6	P	78.7	P	270	P	78.2	P	1413.8	P	934.1	P	783.6	P	578.5	P	95.9	P	PPPPPPPPP
N03-47.2_RC_at	Extl3	REG,RPR,REGR,botv,EXTR1,KIAA0519,DKFZp686C2342	exostoses (multiple)-like 3	183.5	P	159.8	P	92.6	P	95.1	P	322.6	P	311.6	P	163.4	P	141	P	157.8	P	PPPPPPPPP
N03-49.2_RC_at	MICA	PERB11.1,MGC111087,truncated	MHC class I polypeptide-related sequence A	144.3	P	95.5	P	48.2	P	38	P	223.2	P	157.4	P	122.1	P	75.5	P	202	P	PPPPPPPPP
N04-40.4_RC_at	Ddx49	FLJ10432,R27090_2	DEAD (Asp-Glu-Ala-Asp) box polypeptide 49	74.6	P	107.8	P	99.1	P	72.2	P	343.4	P	294.3	P	309	P	158.9	P	121.6	P	PPPPPPPPP
N04-44.4_RC_at	Gfpt1	GFA,GFAT,GFPT,GFAT1,GFAT1m	glutamine fructose-6-phosphate transaminase 1	24.5	P	69	P	66.5	P	104.5	P	46.9	P	24.5	P	98.8	P	14.1	P	22.3	P	PPPPPPPPP
N04-48.4_RC_s_at	Calm1	CAMI,PHKD,DD132,CALML2	calmodulin 1	1017.6	P	1016.1	P	1606.2	P	3746.8	P	9474.5	P	7587.8	P	1304.5	P	3780.4	P	1911.6	P	PPPPPPPPP
N05-47.2_RC_at	Anapc2	APC2,RP11-350O14.5	anaphase promoting complex subunit 2	105.5	P	106.5	P	70.3	P	56.3	P	113.2	P	86	P	114	P	67.2	P	104.9	P	PPPPPPPPP
N06-49.4_RC_at	Rap1gap	RAP1GA1,KIAA0474,rap1GAPII	Rap1 GTPase-activating protein	86.1	P	127.4	P	71	P	75.8	P	1167	P	1145.3	P	185.9	P	57	P	40.5	P	PPPPPPPPP
N08-53.4_RC_at	Pex6	PAF2,PAF-2,PXAAA1	peroxisomal biogenesis factor 6	39.4	P	58.6	P	49.3	P	121.6	P	196.1	P	227.1	P	69.5	P	108.5	P	56.4	P	PPPPPPPPP
N09-50.2_RC_s_at				383.3	P	40	P	92.4	P	71.2	P	687.1	P	440.1	P	82.7	P	538.6	P	330.4	P	PPPPPPPPP
N09-53.2_RC_at	Ddx41	ABS,MGC8828	DEAD (Asp-Glu-Ala-Asp) box polypeptide 41	254.1	P	198.7	P	132.3	P	126.2	P	408.7	P	290.7	P	236.4	P	171.3	P	109.9	P	PPPPPPPPP
N10-45.4_RC_s_at	Cltc	CHC17,CLH-17,CLTCL2,KIAA0034	clathrin, heavy polypeptide (Hc)	889.7	P	1154.5	P	1905.8	P	1134.4	P	3645.6	P	2777.2	P	2125.3	P	1104.3	P	1062.7	P	PPPPPPPPP
N10-47.4_RC_s_at	Sfrs5 /// LOC622469	HRS,SRP40	splicing factor, arginine/serine-rich 5 (SRp40, HRS) /// similar to Splicing factor, arginine/serine-rich 5 (Pre-mRNA splicing factor SRP40) (Insulin-induced growth response protein CL-4) (Delayed-early protein HRS)	449	P	440.4	P	469.4	P	378.1	P	1495.7	P	970.4	P	995.8	P	364.9	P	549.8	P	PPPPPPPPP
N10-50.4_RC_at	Acss1	ACAS2L,AceCS2L,MGC33843	acyl-CoA synthetase short-chain family member 1	566.6	P	776.6	P	53.9	P	82.8	P	369.4	P	318.8	P	202.6	P	859.1	P	634.7	P	PPPPPPPPP
N11-43.2_RC_s_at				745.2	P	294.7	P	1174	P	437	P	2000.2	P	1565.5	P	161.4	P	513.8	P	684.9	P	PPPPPPPPP
N11-47.2_RC_at	PISD	PSSC,DJ858B16,dJ858B16.2,DKFZP566G2246	Phosphatidylserine decarboxylase	63.5	P	46.4	P	47.3	P	131.9	P	437.1	P	366.8	P	111.6	P	109.2	P	86.2	P	PPPPPPPPP
N12-40.4_RC_at	GGA3	KIAA0154	golgi associated, gamma adaptin ear containing, ARF binding protein 3	54.5	P	44.8	P	68.9	P	41.5	P	240.2	P	168.7	P	58.9	P	107.8	P	68.7	P	PPPPPPPPP
N12-43.4_RC_at	Sh3bgrl2	null	SH3 domain binding glutamic acid-rich protein like 2	34.5	P	56.3	P	47.5	P	12	P	383.2	P	276.9	P	203.1	P	19.7	P	139.2	P	PPPPPPPPP
N12-51.4_RC_at	Sc4mol	DESP4,ERG25,MGC104344	sterol-C4-methyl oxidase-like	109.6	P	115.1	P	1399.4	P	114.4	P	655.2	P	668	P	1792.6	P	49.2	P	154.7	P	PPPPPPPPP
N13-46.2_RC_s_at	Psma1	NU,HC2,PROS30,MGC1667,MGC14542,MGC14575,MGC14751,MGC21459,MGC22853,MGC23915	proteasome (prosome, macropain) subunit, alpha type 1	649.5	P	360.8	P	1302.4	P	350.7	P	1042.1	P	663.7	P	1024.2	P	1190.6	P	458.5	P	PPPPPPPPP
N13-48.2_RC_s_at	Abhd6	null	abhydrolase domain containing 6	54	P	112.8	P	145.8	P	85.7	P	410.5	P	246.5	P	332	P	138.7	P	89.5	P	PPPPPPPPP
N14-40.4_RC_at	P4hb	DSI,GIT,PDI,PDIA1,PO4DB,PO4HB,PROHB,ERBA2L	prolyl 4-hydroxylase, beta polypeptide	519.4	P	504.4	P	810.9	P	145.7	P	499.5	P	490.4	P	4061.7	P	786.5	P	589.2	P	PPPPPPPPP
N14-52.4_RC_at	Canx	CNX,P90,IP90,FLJ26570	calnexin	287.6	P	595.3	P	569.4	P	171	P	497.3	P	329.8	P	645.9	P	123.3	P	321.6	P	PPPPPPPPP
N14-54.4_RC_at	Actr6	ARP6,CDA12,hARP6,hARPX,HSPC281,MSTP136,FLJ13433	ARP6 actin-related protein 6 homolog (yeast)	107.1	P	90.6	P	166.7	P	370.4	P	636.1	P	434.3	P	228	P	238.2	P	149.7	P	PPPPPPPPP
N15-52.2_RC_s_at	Cdkn1b	KIP1,CDKN4,P27KIP1	cyclin-dependent kinase inhibitor 1B	22	P	18.2	P	14	P	8.7	P	52.9	P	13.2	P	23.2	P	23.7	P	23.6	P	PPPPPPPPP
N15-52.2_RC_x_at	Cdkn1b	KIP1,CDKN4,P27KIP1	cyclin-dependent kinase inhibitor 1B	803.3	P	360.2	P	436.5	P	136.9	P	2179	P	1196.8	P	1300.8	P	800.8	P	855	P	PPPPPPPPP
N17-41.2_RC_at	Ppt1	PPT,CLN1,INCL	palmitoyl-protein thioesterase 1	300.6	P	641.6	P	417.4	P	145.4	P	1256	P	894.1	P	244.2	P	267.1	P	418.9	P	PPPPPPPPP
N17-47.2_RC_at	Trappc2	SEDL,SEDT,TRS20,MIP-2A,ZNF547L,hYP38334	trafficking protein particle complex 2	28.6	P	25.8	P	69.9	P	22.6	P	218.6	P	140.1	P	36.5	P	85.7	P	23.7	P	PPPPPPPPP
N17-50.2_RC_s_at	TNKS	TIN1,PARPL,TINF1,TNKS1,PARP5A,PARP-5a	tankyrase, TRF1-interacting ankyrin-related ADP-ribose polymerase	162	P	53.1	P	138.8	P	153.5	P	824.8	P	424.5	P	254.1	P	131.8	P	176.2	P	PPPPPPPPP
N17-54.2_RC_s_at	Dusp6	MKP3,PYST1	dual specificity phosphatase 6	189.9	P	65.5	P	203.2	P	37.4	P	230.3	P	128	P	363.8	P	35.1	P	326.8	P	PPPPPPPPP
N18-53.4_RC_at	Usp10	UBPO,KIAA0190	ubiquitin specific peptidase 10	55.3	P	132.4	P	131.9	P	71.1	P	423.2	P	322.2	P	308.5	P	238.1	P	167.3	P	PPPPPPPPP
N19-48.2_RC_at	Mllt7	AFX,AFX1,FOXO4,MGC120490	myeloid/lymphoid or mixed lineage-leukemia translocation to 7 homolog (Drosophila)	107.2	P	91.8	P	78.9	P	119.8	P	229.1	P	213.8	P	157.4	P	312.4	P	107.8	P	PPPPPPPPP
N19-50.2_RC_x_at	Nubp1	NBP,NBP1,MGC117406,MGC130052,MGC130053	nucleotide binding protein 1	84.1	P	118.4	P	173.8	P	201.7	P	111.1	P	86.9	P	293.2	P	309.4	P	99	P	PPPPPPPPP
N20-42.4_RC_s_at	Mrpl10	RPML8,MRP-L8,MGC17973	mitochondrial ribosomal protein L10	163.4	P	150.8	P	164.6	P	105.9	P	346.7	P	243.3	P	181.7	P	332.8	P	99.8	P	PPPPPPPPP
N20-53.4_RC_at				122.8	P	121.8	P	243.3	P	100	P	506.8	P	308.6	P	221.4	P	355	P	176.8	P	PPPPPPPPP
N21-40.2_RC_s_at	Spin	SPIN1	spindlin	150.3	P	115.4	P	238.9	P	116.3	P	1031.2	P	642.9	P	41.4	P	49.1	P	256.4	P	PPPPPPPPP
N21-43.2_RC_at	Nup50	NPAP60,NPAP60L,MGC39961	nucleoporin 50	46.1	P	59.2	P	100.7	P	78.2	P	334.1	P	187	P	178.1	P	50.9	P	101.1	P	PPPPPPPPP
N21-45.2_RC_at	Als2cr13	FAM117B,FLJ38771,DKFZp686H01244	amyotrophic lateral sclerosis 2 (juvenile) chromosome region, candidate 13 (human)	33.6	P	36.3	P	53.6	P	84.8	P	162.7	P	129.8	P	14.9	P	21.9	P	55.5	P	PPPPPPPPP
N21-48.2_RC_s_at	Mllt10	AF10,MGC75086,DKFZp686E10210	myeloid/lymphoid or mixed lineage-leukemia translocation to 10 homolog (Drosophila)	32.7	P	61.9	P	48	P	226.9	P	168.6	P	131.6	P	86.2	P	94.4	P	111	P	PPPPPPPPP
N21-51.2_RC_at	Ube2r2	UBC3B,CDC34B,FLJ20419,MGC10481	ubiquitin-conjugating enzyme E2R 2	48	P	60.9	P	66.9	P	91.4	P	173.8	P	116.7	P	122.9	P	93.8	P	41.7	P	PPPPPPPPP
N23-44.2_RC_s_at	Ncoa1	SRC1,NCoA-1,RIP160,F-SRC-1,MGC129719,MGC129720	nuclear receptor coactivator 1	98.1	P	68.2	P	35.1	P	113.5	P	436.5	P	316.5	P	53.6	P	103.1	P	81	P	PPPPPPPPP
N23-45.2_RC_s_at	Creb3	LZIP,LUMAN,MGC15333,MGC19782	cAMP responsive element binding protein 3	393.8	P	194.3	P	397.6	P	239.7	P	924.3	P	628.9	P	514.7	P	499.8	P	262.2	P	PPPPPPPPP
N23-49.2_RC_at	Stambp	AMSH,MGC126516,MGC126518	Stam binding protein	125	P	156.5	P	207.3	P	101.7	P	267.8	P	218.3	P	291.1	P	472.6	P	178.2	P	PPPPPPPPP
N23-53.2_RC_s_at	Mcrs1 /// LOC433780 /// LOC666215	P78,MCRS2,MSP58,ICP22BP	microspherule protein 1 /// similar to Microspherule protein 1 (58 kDa microspherule protein) /// similar to Microspherule protein 1 (58 kDa microspherule protein)	77.1	P	51.7	P	66.4	P	69.1	P	256.5	P	199.8	P	46.4	P	235.4	P	54.5	P	PPPPPPPPP
N24-43.4_RC_at	Fstl1	FRP,FSL1	follistatin-like 1	4198.8	P	445.5	P	4220.6	P	518.2	P	1139.1	P	823.2	P	1023.4	P	845.1	P	3380.1	P	PPPPPPPPP
N24-46.4_RC_at	C3	ASP,CPAMD1	complement component 3	2500.6	P	58.3	P	645.7	P	77.8	P	203.4	P	202.3	P	9741.3	P	50.6	P	1996.4	P	PPPPPPPPP
N24-50.4_RC_at	Casp9	MCH6,APAF3,APAF-3,ICE-LAP6,CASPASE-9c	caspase 9	66.4	P	124.3	P	146.5	P	65	P	207.7	P	239.1	P	90.8	P	122.3	P	127.7	P	PPPPPPPPP
N24-52.4_RC_s_at	Pdia3	P58,ERp57,ERp60,ERp61,GRP57,GRP58,PI-PLC,HsT17083	protein disulfide isomerase associated 3	848.7	P	1194.7	P	1306.5	P	793.4	P	1019.1	P	746.1	P	2541.9	P	213.8	P	1046.6	P	PPPPPPPPP
O01-45.1_RC_at	STX5	SED5,STX5A	Syntaxin 5	129.3	P	82.9	P	108.1	P	138.4	P	245	P	177.9	P	270.8	P	93.1	P	127	P	PPPPPPPPP
O02-44.3_RC_s_at	Tpd52l2	D54,hD54,DKFZp686A1765	tumor protein D52-like 2	335.5	P	402.7	P	423.8	P	202.5	P	872.9	P	785.2	P	459.3	P	612.1	P	448.5	P	PPPPPPPPP
O02-48.3_RC_at	Lancl1	p40,GPR69A	LanC (bacterial lantibiotic synthetase component C)-like 1	161.6	P	41.2	P	39.7	P	521.7	P	805.7	P	528.9	P	142.1	P	187.8	P	52.9	P	PPPPPPPPP
O03-51.1_RC_at				79.7	P	211.1	P	71.4	P	21.9	P	104.4	P	118.8	P	179	P	152.8	P	104.5	P	PPPPPPPPP
O03-54.1_RC_at	LDHD	MGC57726	lactate dehydrogenase D	227.9	P	272.3	P	120.5	P	82.3	P	111.8	P	107	P	708.5	P	409.7	P	74.8	P	PPPPPPPPP
O04-43.3_RC_at	Lgals8	Gal-8,PCTA1,PCTA-1,Po66-CBP	lectin, galactose binding, soluble 8	210.1	P	37.8	P	211	P	256.1	P	418.7	P	380.5	P	454.1	P	323.7	P	142.7	P	PPPPPPPPP
O05-43.1_RC_s_at	Fbxo8	FBS,DC10,FBX8	F-box only protein 8	130.2	P	116.2	P	233.4	P	66.6	P	162.8	P	120.9	P	533.1	P	98.7	P	215	P	PPPPPPPPP
O05-46.1_RC_s_at	Eif3s6	INT6,eIF3e,EIF3-P48,eIF3-p46	eukaryotic translation initiation factor 3, subunit 6	1089.9	P	874.6	P	1472.3	P	1348.7	P	1268	P	686.4	P	2088	P	3376.9	P	1163.9	P	PPPPPPPPP
O06-45.3_RC_at	Gnpda2	SB52	glucosamine-6-phosphate deaminase 2	14	P	12.9	P	54.7	P	18.3	P	57.1	P	29.3	P	15.3	P	17	P	19.6	P	PPPPPPPPP
O06-46.3_RC_at	Nub1	BS4,NUB1L,NYREN18	negative regulator of ubiquitin-like proteins 1	182.9	P	110	P	160.6	P	156.2	P	200.6	P	156.9	P	156.9	P	96.7	P	198.1	P	PPPPPPPPP
O07-48.1_RC_at	Arl4d	ARL6,ARF4L	ADP-ribosylation factor-like 4D	124.3	P	60.8	P	339	P	127.4	P	616.2	P	398.8	P	37.6	P	50.9	P	152.8	P	PPPPPPPPP
O08-40.3_RC_at	Chchd6	MGC13016	coiled-coil-helix-coiled-coil-helix domain containing 6	53.6	P	54.4	P	144.5	P	641.9	P	574.9	P	433	P	106.5	P	46.3	P	51.5	P	PPPPPPPPP
O08-51.3_RC_at	Trove2	SSA2	TROVE domain family, member 2	27	P	21.7	P	26.1	P	20.9	P	32	P	16.4	P	32.8	P	47.7	P	20.4	P	PPPPPPPPP
O09-43.1_RC_s_at	Repin1	AP4,RIP60,ZNF464,Zfp464	replication initiator 1	169.9	P	162.2	P	76.7	P	64.4	P	373.3	P	272.3	P	485.5	P	273.2	P	200	P	PPPPPPPPP
O10-43.3_RC_s_at	Sfrs3	SRp20	splicing factor, arginine/serine-rich 3 (SRp20)	330.2	P	422.5	P	482.5	P	510.1	P	877.7	P	614.7	P	945.9	P	593.5	P	448.6	P	PPPPPPPPP
O10-48.3_RC_at	Dscr1	CSP1,DSC1,RCN1,MCIP1,ADAPT78	Down syndrome critical region homolog 1 (human)	141.9	P	333.7	P	167.8	P	46.8	P	591.2	P	496.3	P	245.8	P	1045	P	164.1	P	PPPPPPPPP
O12-46.3_RC_at	Vrk2	null	vaccinia related kinase 2	101.2	P	83.9	P	239	P	78.2	P	160.8	P	97.3	P	35.2	P	182.2	P	140.2	P	PPPPPPPPP
O12-54.3_RC_at	Srp19	null	signal recognition particle 19	17.4	P	15.7	P	25	P	21.2	P	71.6	P	35	P	20.6	P	20.6	P	13.9	P	PPPPPPPPP
O13-42.1_RC_at	Taz	EFE,BTHS,EFE2,G4.5,Taz1,CMD3A,LVNCX,XAP-2,FLJ27390	tafazzin	58.8	P	75.8	P	75.3	P	20.6	P	129.1	P	120.1	P	51.3	P	83.5	P	71.2	P	PPPPPPPPP
O13-48.1_RC_s_at	Becn1	ATG6,VPS30	beclin 1 (coiled-coil, myosin-like BCL2-interacting protein)	43.6	P	62.3	P	41.1	P	81.8	P	75.7	P	48.1	P	65.2	P	88.4	P	36.5	P	PPPPPPPPP
O14-53.3_RC_at	Rasd2	Rhes,TEM2,MGC	RASD family, member 2	67.1	P	64.6	P	27.4	P	40.6	P	858.8	P	1762.3	P	362.8	P	218.3	P	59.6	P	PPPPPPPPP
O15-43.1_RC_at	Bop1	KIAA0124	block of proliferation 1	135.5	P	327.9	P	137.7	P	605.7	P	566.9	P	442.2	P	397	P	330.3	P	145.3	P	PPPPPPPPP
O15-44.1_RC_at	Agpat5	LPAAT-e,1-AGPAT5,LPAAT-epsilon	1-acylglycerol-3-phosphate O-acyltransferase 5 (lysophosphatidic acid acyltransferase, epsilon)	95.4	P	109.5	P	67.4	P	129.2	P	697.9	P	443.3	P	136.7	P	299.8	P	76.6	P	PPPPPPPPP
O15-52.1_RC_at	HSPA9B	CSA,MOT,MOT2,GRP75,HSPA9,PBP74,mot-2,MGC4500,MTHSP75	heat shock 70kDa protein 9B (mortalin-2)	30.7	P	41.7	P	66.1	P	29.3	P	60.4	P	22.3	P	87.7	P	86	P	25.1	P	PPPPPPPPP
O15-52.1_RC_x_at	HSPA9B	CSA,MOT,MOT2,GRP75,HSPA9,PBP74,mot-2,MGC4500,MTHSP75	heat shock 70kDa protein 9B (mortalin-2)	244.6	P	487.2	P	550.4	P	160	P	574.8	P	368.3	P	398.1	P	970.3	P	304.7	P	PPPPPPPPP
O17-41.1_RC_at	Rap2a	KREV,RAP2,K-REV,RbBP-30	RAS related protein 2a	133.3	P	92.1	P	601.1	P	126.4	P	2480	P	1969.9	P	524.7	P	174.5	P	395	P	PPPPPPPPP
O17-51.1_RC_at	Xpc	XP3,XPCC	xeroderma pigmentosum, complementation group C	103.4	P	248.4	P	131.8	P	119.2	P	286.3	P	213.7	P	429.2	P	153.3	P	208	P	PPPPPPPPP
O18-40.3_RC_at	Adk	AK	adenosine kinase	25.7	P	101.4	P	192.4	P	32.2	P	162.8	P	114.9	P	685.1	P	171	P	135.3	P	PPPPPPPPP
O18-45.3_RC_at	SERP1	RAMP4,MGC117327,MGC133321,MGC133322	stress-associated endoplasmic reticulum protein 1	36.9	P	44.8	P	108.3	P	17.8	P	212	P	117.1	P	369.2	P	20.6	P	62	P	PPPPPPPPP
O19-40.1_RC_s_at	Fyn	SLK,SYN,MGC45350	Fyn proto-oncogene	97.6	P	33.4	P	44.6	P	33.1	P	772.5	P	440.3	P	32.7	P	36.8	P	153.8	P	PPPPPPPPP
O20-46.3_RC_at	Dstn	ADF,ACTDP,bA462D18.2	destrin	3184.5	P	324.7	P	1285.4	P	172.4	P	1343.7	P	928.8	P	889.2	P	302.1	P	1232.8	P	PPPPPPPPP
O20-48.3_RC_at	Lss	OSC	Lanosterol synthase	81.5	P	74.1	P	183.5	P	62.2	P	120.3	P	136	P	341.4	P	46.5	P	62.4	P	PPPPPPPPP
O20-54.3_RC_at	ALKBH1	ABH,alkB,hABH,ALKBH	alkB, alkylation repair homolog 1 (E. coli)	23.3	P	48.4	P	55.5	P	64.6	P	147	P	105.1	P	54.6	P	192.4	P	70.3	P	PPPPPPPPP
O21-47.1_RC_at	GPR172A	GPCR,PAR1,GPCR41,D15Ertd747e	G protein-coupled receptor 172A	93.3	P	183.5	P	170.2	P	122.6	P	191.8	P	174.1	P	110.7	P	153.9	P	130.3	P	PPPPPPPPP
O22-44.3_RC_x_at	Aaas	AAA,AAASb,GL003,ADRACALA,ADRACALIN,DKFZp586G1624	achalasia, adrenocortical insufficiency, alacrimia	56.6	P	132.7	P	70.5	P	173.4	P	165.4	P	119.3	P	197.3	P	72.9	P	94.1	P	PPPPPPPPP
O22-47.3_RC_at	Prpsap1	PAP39	phosphoribosyl pyrophosphate synthetase-associated protein 1	233.5	P	138.2	P	170.6	P	360.8	P	389.5	P	279.1	P	298.5	P	121.7	P	269.4	P	PPPPPPPPP
O22-52.3_RC_at	Hexb	ENC-1AS	hexosaminidase B	409.7	P	835	P	419.5	P	83.1	P	960.5	P	549.3	P	1775.5	P	364	P	442.2	P	PPPPPPPPP
O22-54.3_RC_s_at	CDC2L5	CHED,CDC2L,FLJ35215,KIAA1791	Cell division cycle 2-like 5 (cholinesterase-related cell division controller)	42.3	P	51.3	P	27.4	P	57.8	P	86.7	P	59.5	P	40.3	P	39.3	P	43.5	P	PPPPPPPPP
P01-49.2_RC_s_at	SLC9A6	NHE6,KIAA0267	solute carrier family 9 (sodium/hydrogen exchanger), member 6	46.4	P	42.6	P	70.3	P	31.7	P	755.4	P	489.9	P	93.5	P	120.1	P	55.2	P	PPPPPPPPP
P02-49.4_RC_at	Tsc2	LAM,TSC4,FLJ43106	tuberous sclerosis 2	295	P	109.2	P	127.6	P	359.8	P	650	P	562.6	P	370.3	P	348.9	P	254	P	PPPPPPPPP
P05-44.2_RC_at	Pak1ip1	PIP1,MAK11,WDR84,hPIP1,FLJ20624,bA421M1.5,RP11-421M1.5	PAK1 interacting protein 1	87.7	P	43.2	P	93.4	P	167.8	P	270.8	P	142.4	P	119.1	P	217.9	P	64.5	P	PPPPPPPPP
P05-45.2_RC_at	Dnajb12	DJ10,DKFZp586B2023	DnaJ (Hsp40) homolog, subfamily B, member 12	65	P	64.5	P	97.5	P	110.7	P	188.7	P	101.5	P	130.7	P	126.5	P	43.8	P	PPPPPPPPP
P05-46.2_RC_at	DAGLBETA	KCCR13L	diacylglycerol lipase beta	44.6	P	43.4	P	51.1	P	40.9	P	504.2	P	340.2	P	154.6	P	172.6	P	64.6	P	PPPPPPPPP
P06-44.4_RC_at	Abt1	hABT1	activator of basal transcription	17.4	P	23.2	P	41.8	P	18.2	P	22.1	P	13	P	49.5	P	26.9	P	21.1	P	PPPPPPPPP
P07-51.2_RC_at	Vps18	KIAA1475	vacuolar protein sorting 18 (yeast)	70	P	71.4	P	48.1	P	34.8	P	222.6	P	189.6	P	106.8	P	96.5	P	52.5	P	PPPPPPPPP
P07-52.2_RC_x_at	N-PAC	BM045,HIBDL	cytokine-like nuclear factor n-pac	31.8	P	53.5	P	40.1	P	68.1	P	238.2	P	151.9	P	133.8	P	66.1	P	68.4	P	PPPPPPPPP
P08-45.4_RC_s_at	Rdbp	RD,RDP,D6S45,NELF-E	RD RNA-binding protein	218.7	P	161.6	P	159.6	P	2021.8	P	285.2	P	215.2	P	306.7	P	152.3	P	117.9	P	PPPPPPPPP
P08-46.4_RC_at				29.6	P	105.8	P	106.9	P	42.8	P	124.1	P	94.8	P	292.1	P	61.2	P	54.6	P	PPPPPPPPP
P09-44.2_RC_s_at	Dctn1	P135,DP-150,DAP-150	dynactin 1	386.7	P	257.7	P	186.7	P	118.3	P	1347.7	P	1138.8	P	196.3	P	596.8	P	254.1	P	PPPPPPPPP
P09-46.2_RC_s_at	Slc25a28	MRS4L,MRS3/4,NPD016,DKFZp547C109	solute carrier family 25, member 28	64.2	P	45.7	P	88.6	P	160.4	P	131.3	P	74	P	117.1	P	123.3	P	38.6	P	PPPPPPPPP
P09-49.2_RC_at	Sfrs6	B52,SRP55,MGC5045	splicing factor, arginine/serine-rich 6	125.7	P	380.7	P	447.2	P	379.6	P	308.3	P	199.2	P	797.5	P	228.8	P	421.4	P	PPPPPPPPP
P09-50.2_RC_at				218.5	P	906.6	P	511.3	P	82.4	P	3027.2	P	2169.4	P	903	P	3543.6	P	161.4	P	PPPPPPPPP
P10-53.4_RC_at	B3gnt2	B3GNT,B3GNT1,B3GN-T1,B3GN-T2,B3GNT-2,BETA3GNT	UDP-GlcNAc:betaGal beta-1,3-N-acetylglucosaminyltransferase 2	37	P	56	P	62.3	P	17.3	P	92.4	P	81.5	P	129.6	P	27.1	P	40.9	P	PPPPPPPPP
P12-48.4_RC_s_at	Klhdc3	PEAS,hPeas,dJ20C7.3,RP1-20C7.3	kelch domain containing 3	193.1	P	188.4	P	138.5	P	467.9	P	886.4	P	728.5	P	376.5	P	844.2	P	176.8	P	PPPPPPPPP
P12-53.4_RC_at	Cntnap2	CDFE,NRXN4,CASPR2,DKFZp781D1846	contactin associated protein-like 2	62.1	P	32.6	P	63.4	P	13.1	P	1164.6	P	818.3	P	161.1	P	21.5	P	33.9	P	PPPPPPPPP
P13-46.2_RC_at	Ap3s2	AP3S3,sigma3b,FLJ35955	adaptor-related protein complex 3, sigma 2 subunit	212.5	P	210.7	P	360.6	P	191.2	P	360.3	P	254.4	P	390.6	P	236.2	P	213.8	P	PPPPPPPPP
P13-54.2_RC_at	FUK	FLJ39408,1110046B12Rik	fucokinase	169.7	P	267.9	P	105.2	P	85.7	P	651.6	P	779.3	P	381.4	P	210.1	P	352.3	P	PPPPPPPPP
P14-50.4_RC_at	Cbx3	HECH,HP1-GAMMA,HP1Hs-gamma	chromobox homolog 3 (Drosophila HP1 gamma)	302.1	P	407.9	P	416.3	P	1014	P	1069.1	P	673.5	P	696.9	P	717.8	P	444.4	P	PPPPPPPPP
P15-49.2_RC_at	Vps28	MGC60323	vacuolar protein sorting 28 (yeast)	869.3	P	1208.2	P	1491	P	2999.4	P	2296.4	P	2025.7	P	1937.6	P	1513.2	P	653.4	P	PPPPPPPPP
P15-52.2_RC_s_at	Acat2	null	acetyl-Coenzyme A acetyltransferase 2	78.8	P	53.4	P	157.8	P	402.6	P	366.5	P	232.8	P	768.3	P	70.4	P	54.6	P	PPPPPPPPP
P16-40.4_RC_s_at	THRAP1	MED13,ARC250,DRIP250,HSPC221,TRAP240,KIAA0593	thyroid hormone receptor associated protein 1	197.8	P	131.6	P	182.3	P	167.2	P	391.4	P	321.9	P	264.3	P	355	P	195.8	P	PPPPPPPPP
P16-47.4_RC_at	Sgta	SGT,hSGT	small glutamine-rich tetratricopeptide repeat (TPR)-containing, alpha	88.2	P	105.6	P	106.4	P	325.9	P	250.5	P	164	P	108.9	P	227.3	P	80.2	P	PPPPPPPPP
P17-47.2_RC_s_at	Ssbp3	CSDP,SSDP,SSDP1,FLJ10355	single-stranded DNA binding protein 3	129.9	P	52.5	P	26	P	23.1	P	937.4	P	624.8	P	101.9	P	106.3	P	43.2	P	PPPPPPPPP
P17-48.2_RC_at	Vamp3	CEB	vesicle-associated membrane protein 3	640.8	P	467.3	P	705	P	473.6	P	467.3	P	401.4	P	433.7	P	951.1	P	755.6	P	PPPPPPPPP
P17-50.2_RC_at	Jak2	null	Janus kinase 2	30.7	P	11.3	P	29.6	P	13.7	P	61.8	P	32.8	P	74.1	P	34.2	P	32.2	P	PPPPPPPPP
P17-54.2_RC_at	Rasip1	RAIN,FLJ20401	Ras interacting protein 1	30	P	25.4	P	36.1	P	42.8	P	90.5	P	63.6	P	81.7	P	71.6	P	51.8	P	PPPPPPPPP
P18-42.4_RC_at	Cryl1	MGC149525,MGC149526	crystallin, lamda 1	52	P	1258.2	P	91.9	P	47.2	P	167.2	P	132.4	P	1409.7	P	133.7	P	90.9	P	PPPPPPPPP
P18-52.4_RC_at	Rab14	FBP,RAB-14	RAB14, member RAS oncogene family	76.8	P	229.2	P	241.2	P	227.5	P	920.2	P	547.4	P	491.5	P	256.9	P	281	P	PPPPPPPPP
P19-48.2_RC_s_at	Zbtb1	KIAA0997	zinc finger and BTB domain containing 1	37.4	P	19.3	P	64.9	P	23.6	P	131.9	P	92.5	P	70	P	52.7	P	97	P	PPPPPPPPP
P19-53.2_RC_at	Myh9	MHA,FTNS,EPSTS,DFNA17,NMMHCA,MGC104539,NMHC-II-A	myosin, heavy polypeptide 9, non-muscle	35.3	P	37.6	P	18.5	P	34.3	P	77.8	P	60.4	P	24.1	P	26.6	P	21.6	P	PPPPPPPPP
P20-46.4_RC_at	Stab1	FEX1,FEEL-1,FELE-1,STAB-1,CLEVER-1,KIAA0246	stabilin 1	93.7	P	63	P	51.6	P	43.9	P	125.3	P	121.8	P	365.7	P	47.2	P	351.3	P	PPPPPPPPP
P20-52.4_RC_at	Rab2b	FLJ14824	RAB2B, member RAS oncogene family	58.2	P	27.3	P	53.5	P	55.4	P	185	P	118.9	P	58.5	P	59.8	P	73.3	P	PPPPPPPPP
P20-53.4_RC_at	Setd7	SET7,SET9,SET7/9,FLJ21193,KIAA1717	SET domain containing (lysine methyltransferase) 7	754.2	P	220.4	P	1518	P	144.7	P	1931.5	P	1303.4	P	3112.6	P	4465.3	P	1116.3	P	PPPPPPPPP
P21-44.2_RC_at	ZNF212	ZNF182,MGC9707,ZNFC150,C2H2-150	zinc finger protein 212	135.3	P	71.9	P	69.1	P	144.8	P	221.6	P	167.9	P	160.6	P	203.7	P	119.6	P	PPPPPPPPP
P21-54.2_RC_x_at	Stk40	SHIK,SgK495,MGC4796,RP11-268J15.4	serine/threonine kinase 40	167	P	144.1	P	138.5	P	123.6	P	162.3	P	114.3	P	152.3	P	275.1	P	108.1	P	PPPPPPPPP
X95294_at			germ cell specific potein	183.4	P	301.6	P	197.8	P	767.6	P	355.4	P	197.1	P	872.1	P	231.7	P	100.3	P	PPPPPPPPP
