# Supplementary material for: Development of the first marmoset-specific DNA microarray (EUMAMA): a new genetic tool for large-scale expression profiling in a non-human primate
Source: BMC Genomics. 2007 Jun 25;8:190. doi: 10.1186/1471-2164-8-190 (PMC1929077; doi:10.1186/1471-2164-8-190)
Supplement: Additional file 2 — Overview of 3215 sequences submitted to GenBank and dbEST. Excel file giving a detailed overview of the panel of 3215 marmoset ESTs. From left to right the columns indicate the name of the EST clone, the corresponding gene symbol and aliases. The column "source" indicates if the sequence was mappable to a genome, could be assigned a gene name or not or contained a (partial) ORF. The next columns indicate the GenBank Accession number and whether the sequence was submitted to GenBank of dbEST. Finally, the last 2 columns indicate whether the sequence is represented on the marmoset array and if so by which probe set(s). [file 1471-2164-8-190-S2.xls]

## Sheet: Sheet1
EST clone	Gene Symbol	Alias Gene Symbol	Source	GenBank Accession	Submitted to	Represented on EUMAMA?	Probe set ID
A01-50.1	ATP6V1A	HO68,VA68,VPP2,Vma1,ATP6A1,ATP6V1A1	gene name/no ORF	EH382557	dbEST	yes	A01-50.1_RC_s_at
A01-54.1	RAB11FIP4	FLJ00131,KIAA1821,MGC11316,MGC126566,RAB11-FIP4	gene name/no ORF	EH381008	dbEST	yes	A01-54.1_RC_at
A02-40.3	COBL	KIAA0633,DKFZp686G13227	gene name/no ORF	EH381447	dbEST	yes	A02-40.3_RC_at
A02-43.3	PTPRG	PTPG,HPTPG,RPTPG,R-PTP-GAMMA	gene name/no ORF	EH381966	dbEST	yes	A02-43.3_RC_s_at
A02-52.3	CNTN2	AXT,TAX,TAX1,TAG-1,FLJ42746,DKFZp781D102	gene name/no ORF	EH382520	dbEST	yes	A02-52.3_RC_s_at
A02-53.3	BET1	HBET1,DKFZp781C0425	gene name/no ORF	EH380996	dbEST	yes	A02-53.3_RC_at
A03-44.1	CLASP1	MAST1,FLJ33821,KIAA0622,MGC131895,DKFZp686D1968,DKFZp686H2039	gene name/no ORF	EH381473	dbEST	yes	A03-44.1_RC_at
A03-53.1	F3	TF,TFA,CD142	gene name/no ORF	EH382364	dbEST	yes	A03-53.1_RC_at
A03-54.1	SULF2	HSULF-2,FLJ90554,KIAA1247,MGC126411,DKFZp313E091,RP5-1049G16.1	gene name/no ORF	EH382499	dbEST	yes	A03-54.1_RC_at
A04-43.3	NUDT21	CPSF5,CFIM25,DKFZp686H1588	gene name/no ORF	EH381701	dbEST	yes	A04-43.3_RC_at
A04-44.3	DQX1	FLJ23757	gene name/no ORF	EH381015	dbEST	yes	A04-44.3_RC_at
A04-48.3	SPG3A	ATL1,FSP1,GBP3,SPG3,AD-FSP,atlastin1	gene name/no ORF	EH382639	dbEST	yes	A04-48.3_RC_at
A04-54.3	AHCY	SAHH	gene name/no ORF	EH381498	dbEST	yes	A04-54.3_RC_s_at
A05-40.1	ASNSD1	NS3TP1,FLJ20752,NBLA00058	gene name/no ORF	EH382443	dbEST	yes	A05-40.1_RC_s_at
A05-42.1	LIPE	HSL,LHS	gene name/no ORF	EH382332	dbEST	yes	A05-42.1_RC_at
A05-44.1	MYT1L	null	gene name/no ORF	EH380778	dbEST	yes	A05-44.1_RC_s_at
A05-49.1	ZNF572	FLJ38002	gene name/no ORF	EH382218	dbEST	yes	A05-49.1_RC_at
A07-40.1	RARG	RARC,NR1B3	gene name/no ORF	EH381735	dbEST	yes	A07-40.1_RC_s_at
A07-43.1	DGKD	dgkd-2,DGKdelta,KIAA0145	gene name/no ORF	EH381301	dbEST	yes	A07-43.1_RC_at
A07-49.1	PGRMC1	MPR,HPR6.6	gene name/no ORF	EH382217	dbEST	yes	A07-49.1_RC_at
A07-50.1	SIRT7	SIR2L7,MGC126840,MGC126842	gene name/no ORF	EH381400	dbEST	yes	A07-50.1_RC_s_at
A08-41.3	MAP1S	MAP8,BPY2IP1,C19orf5,VCY2IP1,FLJ10669,VCY2IP-1,MGC133087	gene name/no ORF	EH381531	dbEST	yes	A08-41.3_RC_at
A08-44.3	TCEA1	SII,TCEA,TF2S,GTF2S,TFIIS	gene name/no ORF	EH381017	dbEST	yes	A08-44.3_RC_at
A08-46.3	ABCD1	ALD,AMN,ALDP,ABC42	gene name/no ORF	EH381826	dbEST	yes	A08-46.3_RC_at
A08-47.3	RFC5	RFC36,MGC1155	gene name/no ORF	EH382235	dbEST	yes	A08-47.3_RC_at
A08-49.3	ZNF582	FLJ30927	gene name/no ORF	EH382841	dbEST	yes	A08-49.3_RC_at
A09-43.1	LYK5	STRAD,FLJ90524	gene name/no ORF	EH381194	dbEST	yes	A09-43.1_RC_at
A09-47.1	NAG	FLJ40407,DKFZP586G1219	gene name/no ORF	EH382015	dbEST	yes	A09-47.1_RC_at
A09-48.1	MID2	FXY2,MID1,RNF60,TRIM1	gene name/no ORF	EH380904	dbEST	yes	A09-48.1_RC_s_at
A10-40.3	HAPLN4	BRAL2,KIAA1926	gene name/no ORF	EH381597	dbEST	yes	A10-40.3_RC_at
A10-42.3	GPC1	null	gene name/no ORF	EH382425	dbEST	yes	A10-42.3_RC_s_at
A10-43.3	PAK1	PAKalpha,MGC130000,MGC130001	gene name/no ORF	EH382794	dbEST	yes	A10-43.3_RC_at
A10-52.3	PDK4	FLJ40832	gene name/no ORF	EH380953	dbEST	yes	A10-52.3_RC_at
A11-46.1	GNAZ	null	gene name/no ORF	EH382142	dbEST	yes	A11-46.1_RC_at
A11-49.1	HSPA4L	APG-1,Osp94	gene name/no ORF	EH382496	dbEST	yes	A11-49.1_RC_at
A12-45.3	ZBTB33	ZNF348,ZNF-kaiso	gene name/no ORF	EH381172	dbEST	yes	A12-45.3_RC_at
A12-51.3	MICAL1	MICAL,NICAL,MICAL-1,FLJ11937,FLJ21739,DKFZp434B1517	gene name/no ORF	EH381592	dbEST	yes	A12-51.3_RC_at
A13-49.1	RAI1	SMS,SMCR,KIAA1820,MGC12824,DKFZP434A139	gene name/no ORF	EH382410	dbEST	yes	A13-49.1_RC_at
A13-54.1	RAPGEF1	C3G,GRF2,DKFZp781P1719	gene name/no ORF	EH381533	dbEST	yes	A13-54.1_RC_s_at
A14-40.3	MGEA5	MEA5,NCOAT,FLJ11229,FLJ23355,KIAA0679	gene name/no ORF	EH382402	dbEST	yes	A14-40.3_RC_at
A14-52.3	PFKFB3	PFK2,IPFK2	gene name/no ORF	EH382002	dbEST	yes	A14-52.3_RC_at
A14-54.3	AZIN1	OAZI,OAZIN,ODC1L,MGC691,MGC3832	gene name/no ORF	EH381152	dbEST	yes	A14-54.3_RC_at
A15-40.1	OAZ2	null	gene name/no ORF	EH382491	dbEST	yes	A15-40.1_RC_at
A15-45.1	SEMA5A	semF,SEMAF	gene name/no ORF	EH381021	dbEST	yes	A15-45.1_RC_at
A15-46.1	COL9A2	MED,EDM2,DJ39G22.4	gene name/no ORF	EH381924	dbEST	yes	A15-46.1_RC_s_at
A15-51.1	ARRDC3	TLIMP,KIAA1376	gene name/no ORF	EH380747	dbEST	yes	A15-51.1_RC_s_at
A15-52.1	DPP4	CD26,ADABP,ADCP2,DPPIV,TP103	gene name/no ORF	EH381387	dbEST	yes	A15-52.1_RC_s_at
A15-54.1	SF1	ZFM1,ZNF162,D11S636	gene name/no ORF	EH381996	dbEST	yes	A15-54.1_RC_s_at
A16-45.3	TMED10	TMP21,S31I125,Tmp-21-I,S31III125,P24(DELTA)	gene name/no ORF	EH382306	dbEST	yes	A16-45.3_RC_s_at
A17-46.1	BCL7A	BCL7	gene name/no ORF	EH381643	dbEST	yes	A17-46.1_RC_at
A17-48.1	RAB39B	null	gene name/no ORF	EH382608	dbEST	yes	A17-48.1_RC_s_at
A17-53.1	STK32C	PKE,YANK3,MGC23665,RP11-140A10.1	gene name/no ORF	EH382736	dbEST	yes	A17-53.1_RC_at
A17-54.1	IHPK1	PiUS,IP6K1,MGC9925	gene name/no ORF	EH382085	dbEST	yes	A17-54.1_RC_at
A18-44.3	SLC7A9	CSNU3	gene name/no ORF	EH382378	dbEST	yes	A18-44.3_RC_s_at
A18-49.3	LANCL2	TASP,GPR69B,MGC87139	gene name/no ORF	EH382092	dbEST	yes	A18-49.3_RC_at
A18-54.3	RANBP5	IMB3,IPO5,KPNB3,MGC2068,FLJ43041,DKFZp686O1576	gene name/no ORF	EH381231	dbEST	yes	A18-54.3_RC_x_at
A19-41.1	SLC1A2	EAAT2,GLT-1	gene name/no ORF	EH382122	dbEST	yes	A19-41.1_RC_s_at
A19-45.1	TPM1	TMSA,HTM-alpha,TPM1-alpha,TPM1-kappa	gene name/no ORF	EH382299	dbEST	yes	A19-45.1_RC_at
A19-48.1	ZFP161	ZF5,ZBTB14,ZNF478,MGC126126	gene name/no ORF	EH382599	dbEST	yes	A19-48.1_RC_at
A19-49.1	RPH3AL	NOC2	gene name/no ORF	EH381514	dbEST	yes	A19-49.1_RC_at
A21-42.1	OCA2	P,PED,BOCA,D15S12	gene name/no ORF	EH381439	dbEST	yes	A21-42.1_RC_at
A21-43.1	CA2	CAII,Car2,CAII,CA-II	gene name/no ORF	EH381723	dbEST	yes	A21-43.1_RC_s_at
A21-52.1	PLXNB1	SEP,PLXN5,KIAA0407,PLEXIN-B1	gene name/no ORF	EH380578	dbEST	yes	A21-52.1_RC_at
A22-40.3	EPHA2	ECK	gene name/no ORF	EH381266	dbEST	yes	A22-40.3_RC_at
A22-46.3	DBNL	ABP1,SH3P7,HIP-55	gene name/no ORF	EH381278	dbEST	yes	A22-46.3_RC_s_at
A22-49.3	MRPL43	bMRP36a,MGC17989,MGC48892	gene name/no ORF	EH382476	dbEST	yes	A22-49.3_RC_at
A23-40.1	PRKCA	AAG6,PKCA,PRKACA,MGC129900,MGC129901,PKC-alpha	gene name/no ORF	EH381851	dbEST	yes	A23-40.1_RC_s_at
A23-43.1	JMJD1C	TRIP8,FLJ14374,KIAA1380,RP11-10C13.2,DKFZp761F0118	gene name/no ORF	EH382021	dbEST	yes	A23-43.1_RC_s_at
A23-49.1	BMPR2	BMR2,BMPR3,BRK-3,T-ALK,BMPR-II	gene name/no ORF	EH382072	dbEST	yes	A23-49.1_RC_s_at
A24-52.3	ATP11B	ATPIF,ATPIR,KIAA0956,MGC46576,DKFZP434J238,DKFZP434N1615	gene name/no ORF	EH382664	dbEST	yes	A24-52.3_RC_at
B01-54.2	OS9	null	gene name/no ORF	EH381118	dbEST	yes	B01-54.2_RC_at
B02-45.4	GPRC5B	RAIG2,RAIG-2	gene name/no ORF	EH382321	dbEST	yes	B02-45.4_RC_at
B02-51.4	MRPL38	RPML3,MRP-L3,HSPC262,MGC4810	gene name/no ORF	EH380954	dbEST	yes	B02-51.4_RC_at
B02-52.4	TXN2	MTRX,TRX2,MT-TRX	gene name/no ORF	EH381504	dbEST	yes	B02-52.4_RC_at
B04-43.4	SRGAP2	FNBP2,srGAP3,KIAA0456	gene name/no ORF	EH381024	dbEST	yes	B04-43.4_RC_s_at
B04-48.4	AKAP7	AKAP18	gene name/no ORF	EH381399	dbEST	yes	B04-48.4_RC_at
B04-50.4	SET	2PP2A,IGAAD,I2PP2A,PHAPII,TAF-IBETA	gene name/no ORF	EH381273	dbEST	yes	B04-50.4_RC_at
B04-51.4	SLBP	HBP	gene name/no ORF	EH382668	dbEST	yes	B04-51.4_RC_at
B04-53.4	NCALD	MGC33870,MGC74858	gene name/no ORF	EH381903	dbEST	yes	B04-53.4_RC_s_at
B05-53.2	YWHAZ	KCIP-1,MGC111427,MGC126532,MGC138156	gene name/no ORF	EH381104	dbEST	yes	B05-53.2_RC_at
B06-48.4	DRB1	null	gene name/no ORF	EH382067	dbEST	yes	B06-48.4_RC_at
B08-41.4	RNH1	RAI,RNH,MGC4569,MGC18200,MGC54054	gene name/no ORF	EH381642	dbEST	yes	B08-41.4_RC_s_at
B08-43.4	GBAS	NIPSNAP2	gene name/no ORF	EH381362	dbEST	yes	B08-43.4_RC_at
B08-48.4	B3GALT6	beta3GalT6	gene name/no ORF	EH381530	dbEST	yes	B08-48.4_RC_s_at
B08-51.4	KIF21B	null	gene name/no ORF	EH381667	dbEST	yes	B08-51.4_RC_at
B09-40.2	OPRL1	OOR,ORL1,KOR-3,NOCIR,MGC34578	gene name/no ORF	EH381020	dbEST	yes	B09-40.2_RC_at
B09-43.2	PPAT	GPAT,ATASE	gene name/no ORF	EH381928	dbEST	yes	B09-43.2_RC_at
B09-51.2	GPR19	null	gene name/no ORF	EH381057	dbEST	yes	B09-51.2_RC_s_at
B09-52.2	EPRS	EARS,PARS,QARS,QPRS,PIG32,DKFZp313B047	gene name/no ORF	EH381648	dbEST	yes	B09-52.2_RC_s_at
B09-54.2	ATP6V0A1	a1,Stv1,VPP1,Vph1,ATP6N1,ATP6N1A,DKFZp781J1951	gene name/no ORF	EH382147	dbEST	yes	B09-54.2_RC_s_at
B10-45.4	SLC23A2	NBTL1,SVCT2,YSPL2,SLC23A1,KIAA0238	gene name/no ORF	EH381505	dbEST	yes	B10-45.4_RC_at
B10-53.4	ZMPSTE24	MADB,FACE1,STE24,FACE-1,Ste24p,FLJ14968	gene name/no ORF	EH382101	dbEST	yes	B10-53.4_RC_at
B11-43.2	SERPINE2	GDN,PI7,PN1,PNI	gene name/no ORF	EH381500	dbEST	yes	B11-43.2_RC_at
B12-42.4	HDGF	HMG1L2,DKFZp686J1764	gene name/no ORF	EH381668	dbEST	yes	B12-42.4_RC_at
B13-41.2	RHOD	Rho,ARHD,RHOM,RHOHP1	gene name/no ORF	EH382368	dbEST	yes	B13-41.2_RC_at
B13-53.2	KLC2	FLJ12387	gene name/no ORF	EH381185	dbEST	yes	B13-53.2_RC_s_at
B14-54.4	COPS2	CSN2,SGN2,ALIEN,TRIP15	gene name/no ORF	EH381256	dbEST	yes	B14-54.4_RC_s_at
B15-44.2	MYNN	OSZF,SBBIZ1,ZBTB31	gene name/no ORF	EH382823	dbEST	yes	B15-44.2_RC_at
B15-46.2	ADCY9	null	gene name/no ORF	EH381395	dbEST	yes	B15-46.2_RC_at
B17-42.2	TPRKB	CGI-121	gene name/no ORF	EH382737	dbEST	yes	B17-42.2_RC_at
B17-45.2	HPCAL4	HLP4,DKFZp761G122	gene name/no ORF	EH382341	dbEST	yes	B17-45.2_RC_at
B17-53.2	SELP	CD62,GRMP,PSEL,CD62P,GMP140,PADGEM,FLJ45155	gene name/no ORF	EH382828	dbEST	yes	B17-53.2_RC_at
B18-41.4	MAPKAPK2	null	gene name/no ORF	EH381801	dbEST	yes	B18-41.4_RC_s_at
B18-44.4	BRWD2	DR11,WDR11,WDR15,FLJ42531,DKFZp434L1715	gene name/no ORF	EH381595	dbEST	yes	B18-44.4_RC_at
B19-43.2	ZNF408	FLJ12827	gene name/no ORF	EH382029	dbEST	yes	B19-43.2_RC_at
B19-49.2	MYH10	NMMHCB,MGC134913,MGC134914	gene name/no ORF	EH381521	dbEST	yes	B19-49.2_RC_s_at
B19-54.2	ATP13A3	null	gene name/no ORF	EH382638	dbEST	yes	B19-54.2_RC_at
B20-42.4	SCAMP1	SCAMP,SCAMP37	gene name/no ORF	EH382609	dbEST	yes	B20-42.4_RC_at
B20-46.4	BNIP3L	NIX,BNIP3a	gene name/no ORF	EH382328	dbEST	yes	B20-46.4_RC_s_at
B21-40.2	AK2	ADK2	gene name/no ORF	EH382746	dbEST	yes	B21-40.2_RC_s_at
B21-41.2	CSNK1A1	CK1,HLCDGP1,PRO2975	gene name/no ORF	EH381123	dbEST	yes	B21-41.2_RC_s_at
B21-52.2	MPP2	DLG2,DKFZp686J2189,DKFZp761D0712,DKFZp686A06252	gene name/no ORF	EH382244	dbEST	yes	B21-52.2_RC_s_at
B21-53.2	FEZ2	HUM3CL	gene name/no ORF	EH381813	dbEST	yes	B21-53.2_RC_at
B21-54.2	FBXL21	FBL3B,Fbl21,FBXL3B,FBXL3P	gene name/no ORF	EH382741	dbEST	yes	B21-54.2_RC_at
B22-41.4	ADARB2	RED2,ADAR3,hRED2,FLJ25034,FLJ36975	gene name/no ORF	EH382518	dbEST	yes	B22-41.4_RC_at
B22-42.4	RANBP10	FLJ31165,KIAA1464	gene name/no ORF	EH381376	dbEST	yes	B22-42.4_RC_at
B22-46.4	TNRC6A	GW182,TNRC6,CAGH26,KIAA1460,MGC75384,DKFZp666E117	gene name/no ORF	EH382343	dbEST	yes	B22-46.4_RC_s_at
B22-49.4	LYPLA1	LPL1,APT-1,LYSOPLA	gene name/no ORF	EH381406	dbEST	yes	B22-49.4_RC_at
B22-54.4	TNPO3	IPO12,TRNSR,MTR10A,TRN-SR,TRN-SR2	gene name/no ORF	EH382188	dbEST	yes	B22-54.4_RC_at
B23-47.2	ADCY1	null	gene name/no ORF	EH381672	dbEST	yes	B23-47.2_RC_at
B23-51.2	LEMD2	dJ482C21.1	gene name/no ORF	EH381346	dbEST	yes	B23-51.2_RC_at
B23-53.2	ALDH4A1	P5CD,ALDH4,P5CDh,P5CDhL,P5CDhS	gene name/no ORF	EH381449	dbEST	yes	B23-53.2_RC_s_at
C01-52.1	GLCCI1	GIG18,FAM117C	gene name/no ORF	EH381607	dbEST	yes	C01-52.1_RC_x_at
C02-53.3	TSPAN6	T245,TM4SF6,TSPAN-6	gene name/no ORF	EH382427	dbEST	yes	C02-53.3_RC_at
C03-44.1	LIPA	LAL,CESD	gene name/no ORF	EH382581	dbEST	yes	C03-44.1_RC_at
C03-45.1	GLUL	GS,GLNS,PIG43	gene name/no ORF	EH382312	dbEST	yes	C03-45.1_RC_at
C03-48.1	TXNDC14	TMX2,PIG26,CGI-31,MGC111151,DKFZp781O2021	gene name/no ORF	EH380969	dbEST	yes	C03-48.1_RC_at
C03-51.1	CSPG4	NG2,MCSP,MCSPG,MSK16,MEL-CSPG	gene name/no ORF	EH382762	dbEST	yes	C03-51.1_RC_at
C03-53.1	COMT	null	gene name/no ORF	EH382579	dbEST	yes	C03-53.1_RC_at
C04-42.3	SYN2	SYNII,SYNIIa,SYNIIb	gene name/no ORF	EH381004	dbEST	yes	C04-42.3_RC_at
C04-48.3	PHGDHL1	FLJ26351,FLJ30001,FLJ30548,FLJ42413,MGC90487	gene name/no ORF	EH382325	dbEST	yes	C04-48.3_RC_s_at
C04-49.3	PYGO2	FLJ33226,1190004M21Rik	gene name/no ORF	EH382054	dbEST	yes	C04-49.3_RC_at
C05-43.1	C17orf25	HC71,CGI-150	gene name/no ORF	EH382560	dbEST	yes	C05-43.1_RC_s_at
C05-45.1	TRIM23	ARD1,ARFD1,RNF46	gene name/no ORF	EH381820	dbEST	yes	C05-45.1_RC_at
C05-46.1	CSE1L	CAS,CSE1,XPO2,MGC117283,MGC130036,MGC130037	gene name/no ORF	EH381074	dbEST	yes	C05-46.1_RC_at
C05-49.1	VPS39	TLP,hVam6p,KIAA0770	gene name/no ORF	EH382545	dbEST	yes	C05-49.1_RC_at
C05-50.1	NAP1L4	NAP2,NAP2L,hNAP2,MGC4565	gene name/no ORF	EH382301	dbEST	yes	C05-50.1_RC_at
C06-43.3	PTOV1	MGC71475,DKFZP586I111	gene name/no ORF	EH381496	dbEST	yes	C06-43.3_RC_s_at
C06-46.3	YEATS4	YAF9,GAS41,NUBI-1,4930573H17Rik,B230215M10Rik	gene name/no ORF	EH381827	dbEST	yes	C06-46.3_RC_at
C06-47.3	ZNF500	null	gene name/no ORF	EH382178	dbEST	yes	C06-47.3_RC_at
C06-48.3	PTPLB	null	gene name/no ORF	EH381223	dbEST	yes	C06-48.3_RC_s_at
C07-43.1	SNX22	FLJ13952	gene name/no ORF	EH382592	dbEST	yes	C07-43.1_RC_at
C07-44.1	HOMER3	HOMER-3	gene name/no ORF	EH382716	dbEST	yes	C07-44.1_RC_at
C08-40.3	YWHAQ	1C5,HS1	gene name/no ORF	EH380745	dbEST	yes	C08-40.3_RC_s_at
C08-45.3	CSNK1G3	null	gene name/no ORF	EH381838	dbEST	yes	C08-45.3_RC_s_at
C08-48.3	WNK2	PRKWNK2,KIAA1760,NY-CO-43,SDCCAG43,P/OKcl.13	gene name/no ORF	EH380899	dbEST	yes	C08-48.3_RC_s_at
C09-43.1	CDK10	PISSLRE	gene name/no ORF	EH382814	dbEST	yes	C09-43.1_RC_at
C09-47.1	QSCN6L1	SOXN,QSOX2,RP11-83N9.4,DKFZp762A2013	gene name/no ORF	EH381964	dbEST	yes	C09-47.1_RC_at
C09-48.1	GABRB3	MGC9051	gene name/no ORF	EH381288	dbEST	yes	C09-48.1_RC_at
C09-49.1	SAE1	AOS1,SUA1,HSPC140	gene name/no ORF	EH381364	dbEST	yes	C09-49.1_RC_at
C09-51.1	CNIH	CNIL,CNIH1,TGAM77,MGC117156	gene name/no ORF	EH380944	dbEST	yes	C09-51.1_RC_s_at
C10-44.3	SLC24A3	NCKX3	gene name/no ORF	EH381782	dbEST	yes	C10-44.3_RC_at
C10-45.3	ECSIT	SITPEC	gene name/no ORF	EH381250	dbEST	yes	C10-45.3_RC_at
C11-48.1	EPAS1	HLF,MOP2,HIF2A,PASD2	gene name/no ORF	EH381761	dbEST	yes	C11-48.1_RC_at
C11-49.1	SCN3A	NAC3	gene name/no ORF	EH382073	dbEST	yes	C11-49.1_RC_at
C11-52.1	OGDH	E1k,OGDC,AKGDH	gene name/no ORF	EH381940	dbEST	yes	C11-52.1_RC_s_at
C12-40.3	PDK2	null	gene name/no ORF	EH382290	dbEST	yes	C12-40.3_RC_s_at
C12-42.3	ITGB5	FLJ26658	gene name/no ORF	EH381412	dbEST	yes	C12-42.3_RC_at
C13-46.1	SNX3	SDP3,SNX3A,MGC17570	gene name/no ORF	EH382305	dbEST	yes	C13-46.1_RC_s_at
C13-50.1	SMUG1	FDG,UNG3,HMUDG	gene name/no ORF	EH382734	dbEST	yes	C13-50.1_RC_at
C14-44.3	MYEF2	MEF-2,MST156,MSTP156,FLJ11213,HsT18564,KIAA1341,MGC87325	gene name/no ORF	EH382747	dbEST	yes	C14-44.3_RC_s_at
C14-45.3	POLD2	null	gene name/no ORF	EH382623	dbEST	yes	C14-45.3_RC_at
C14-48.3	HIVEP2	MBP-2,MIBP1,HIV-EP2	gene name/no ORF	EH381610	dbEST	yes	C14-48.3_RC_s_at
C15-48.1	SFRS2IP	SIP1,CASP11,SRRP129	gene name/no ORF	EH381628	dbEST	yes	C15-48.1_RC_at
C15-49.1	AP1M1	AP47,CLTNM,MU-1A,CLAPM2	gene name/no ORF	EH381484	dbEST	yes	C15-49.1_RC_at
C15-51.1	CAPZA2	CAPZ,CAPPA2	gene name/no ORF	EH380970	dbEST	yes	C15-51.1_RC_at
C15-52.1	WIF1	WIF-1	gene name/no ORF	EH381347	dbEST	yes	C15-52.1_RC_x_at
C16-40.3	SHC1	SHC,p66,SHCA,p52SHC,p66SHC,FLJ26504	gene name/no ORF	EH382398	dbEST	yes	C16-40.3_RC_at
C16-45.3	MYOC	GPOA,JOAG,TIGR,GLC1A,JOAG1,myocilin	gene name/no ORF	EH382388	dbEST	yes	C16-45.3_RC_at
C17-41.1	PRDM2	RIZ,RIZ1,RIZ2,MTB-ZF,HUMHOXY1	gene name/no ORF	EH382264	dbEST	yes	C17-41.1_RC_at
C17-44.1	PCF11	KIAA0824	gene name/no ORF	EH382525	dbEST	yes	C17-44.1_RC_x_at
C17-50.1	NUDT2	APAH1,MGC10404	gene name/no ORF	EH381728	dbEST	yes	C17-50.1_RC_at
C17-51.1	DDAH1	DDAH	gene name/no ORF	EH382159	dbEST	yes	C17-51.1_RC_at
C18-46.3	ERCC2	EM9,TTD,XPD,MGC102762,MGC126218,MGC126219	gene name/no ORF	EH382613	dbEST	yes	C18-46.3_RC_at
C18-53.3	SERGEF	Gnefr,DELGEF	gene name/no ORF	EH382173	dbEST	yes	C18-53.3_RC_at
C19-42.1	SMARCA4	BRG1,BAF190,SNF2L4,SNF2LB,hSNF2b,SNF2-BETA	gene name/no ORF	EH381507	dbEST	yes	C19-42.1_RC_at
C19-43.1	NUBP2	CFD1,NUBP1	gene name/no ORF	EH382837	dbEST	yes	C19-43.1_RC_at
C19-47.1	PPP1R10	FB19,CAT53,PNUTS	gene name/no ORF	EH381235	dbEST	yes	C19-47.1_RC_s_at
C19-50.1	CAPN2	mCANP,CANPL2,CANPml	gene name/no ORF	EH381102	dbEST	yes	C19-50.1_RC_at
C19-54.1	FOXRED1	H17,FP634	gene name/no ORF	EH382471	dbEST	yes	C19-54.1_RC_s_at
C20-48.3	MYO1B	myr1	gene name/no ORF	EH382607	dbEST	yes	C20-48.3_RC_at
C20-51.3	TMEM4	MSAP,ZSIG9,HP10390	gene name/no ORF	EH382659	dbEST	yes	C20-51.3_RC_at
C22-48.3	TTYH1	null	gene name/no ORF	EH381870	dbEST	yes	C22-48.3_RC_s_at
C22-53.3	GOLT1B	GOT1,CGI-141,YMR292W	gene name/no ORF	EH381882	dbEST	yes	C22-53.3_RC_at
C23-44.1	EIF2AK1	HRI,KIAA1369	gene name/no ORF	EH382119	dbEST	yes	C23-44.1_RC_at
C23-48.1	PER1	PER,hPER,RIGUI,MGC88021	gene name/no ORF	EH382582	dbEST	yes	C23-48.1_RC_at
C23-51.1	KLF16	DRRF,BTEB4,NSLP2	gene name/no ORF	EH382831	dbEST	yes	C23-51.1_RC_at
C23-52.1	SPOCK3	TES-3,HSAJ1454	gene name/no ORF	EH382683	dbEST	yes	C23-52.1_RC_at
C24-40.3	ZFR	null	gene name/no ORF	EH382600	dbEST	yes	C24-40.3_RC_at
C24-41.3	MGC4268	FLJ38552	gene name/no ORF	EH381052	dbEST	yes	C24-41.3_RC_s_at
C24-44.3	GDI2	RABGDIB,FLJ16452	gene name/no ORF	EH381894	dbEST	yes	C24-44.3_RC_at
C24-46.3	LARS	LRS,LEUS,LARS1,LEURS,PIG44,RNTLS,HSPC192,hr025Cl,FLJ10595,FLJ21788	gene name/no ORF	EH382111	dbEST	yes	C24-46.3_RC_at
C24-48.3	GPD1	FLJ26652	gene name/no ORF	EH382292	dbEST	yes	C24-48.3_RC_at
B09-49.2	CAMK1G	VWS1,CLICKIII,dJ272L16.1	gene name/no ORF	EH382446	dbEST	yes	CAMK1G-3_at
E15-42.1	CCT8	Cctq,D21S246,KIAA0002	gene name/no ORF	EH381182	dbEST	yes	CCT8-5_s_at
D01-51.2	RBM7	FLJ11153	gene name/no ORF	EH381550	dbEST	yes	D01-51.2_RC_at
D02-45.4	MAPK8IP1	IB1,JIP1,JIP-1,PRKM8IP	gene name/no ORF	EH381808	dbEST	yes	D02-45.4_RC_at
D02-48.4	TLOC1	HTP1,Dtrp1,SEC62,FLJ32803	gene name/no ORF	EH382219	dbEST	yes	D02-48.4_RC_at
D02-52.4	AMIGO2	ALI1,DEGA	gene name/no ORF	EH382130	dbEST	yes	D02-52.4_RC_at
D02-54.4	MAP2	MAP2A,MAP2B,MAP2C,DKFZp686I2148	gene name/no ORF	EH381290	dbEST	yes	D02-54.4_RC_s_at
D04-44.4	LOXL1	LOL,LOXL	gene name/no ORF	EH382046	dbEST	yes	D04-44.4_RC_s_at
D04-51.4	RBM16	KIAA1116	gene name/no ORF	EH381126	dbEST	yes	D04-51.4_RC_s_at
D05-45.2	GMPPA	null	gene name/no ORF	EH380956	dbEST	yes	D05-45.2_RC_x_at
D07-44.2	ARHGEF12	LARG,PRO2792,KIAA0382,DKFZp686O2372	gene name/no ORF	EH381716	dbEST	yes	D07-44.2_RC_at
D07-49.2	AMIGO3	MGC120552	gene name/no ORF	EH382797	dbEST	yes	D07-49.2_RC_at
D07-52.2	UCK1	URK1,FLJ12255,RP11-334J6.5	gene name/no ORF	EH381901	dbEST	yes	D07-52.2_RC_s_at
D08-40.4	PCSK7	LPC,PC7,PC8,SPC7	gene name/no ORF	EH382674	dbEST	yes	D08-40.4_RC_s_at
D08-42.4	NOS1AP	CAPON,MGC138500	gene name/no ORF	EH382179	dbEST	yes	D08-42.4_RC_s_at
D08-47.4	OSGEPL1	null	gene name/no ORF	EH381286	dbEST	yes	D08-47.4_RC_at
D08-53.4	APPL	APPL1,DIP13alpha	gene name/no ORF	EH382480	dbEST	yes	D08-53.4_RC_at
D09-40.2	MSC	ABF1,MYOR,ABF-1	gene name/no ORF	EH382815	dbEST	yes	D09-40.2_RC_at
D09-48.2	TIMM17A	TIM17,TIM17A	gene name/no ORF	EH382339	dbEST	yes	D09-48.2_RC_at
D09-49.2	LUZP1	LUZP,KIAA0601	gene name/no ORF	EH381568	dbEST	yes	D09-49.2_RC_s_at
D10-40.4	MAPKAP1	MIP1,SIN1,SIN1b,SIN1g,MGC2745	gene name/no ORF	EH381933	dbEST	yes	D10-40.4_RC_at
D10-51.4	SCN1B	GEFSP1	gene name/no ORF	EH381562	dbEST	yes	D10-51.4_RC_s_at
D11-41.2	MCFD2	F5F8D,SDNSF,LMAN1IP,DKFZp686G21263	gene name/no ORF	EH382447	dbEST	yes	D11-41.2_RC_at
D11-44.2	ZFYVE1	DFCP1,TAFF1,ZNFN2A1,KIAA1589	gene name/no ORF	EH381893	dbEST	yes	D11-44.2_RC_at
D11-46.2	RPL8	null	gene name/no ORF	EH382105	dbEST	yes	D11-46.2_RC_s_at
D11-52.2	PEX16	null	gene name/no ORF	EH382605	dbEST	yes	D11-52.2_RC_at
D11-53.2	RPE	RPE2-1,MGC2636	gene name/no ORF	EH382006	dbEST	yes	D11-53.2_RC_at
D12-41.4	GLS	GLS1,FLJ10358,KIAA0838,DKFZp686O15119	gene name/no ORF	EH381767	dbEST	yes	D12-41.4_RC_at
D12-46.4	SLITRK1	LRRC12,KIAA0918,KIAA1910,RP11-395N17.1	gene name/no ORF	EH381825	dbEST	yes	D12-46.4_RC_s_at
D12-51.4	SEC31L2	SEC31B-1,DKFZP434M183	gene name/no ORF	EH382573	dbEST	yes	D12-51.4_RC_at
D12-52.4	ZFP91	PZF,FKSG11,ZNF757	gene name/no ORF	EH382206	dbEST	yes	D12-52.4_RC_at
D12-54.4	HPCAL1	BDR1,HLP2,VILIP-3	gene name/no ORF	EH381147	dbEST	yes	D12-54.4_RC_at
D13-51.2	TMEM9	TMEM9A	gene name/no ORF	EH381987	dbEST	yes	D13-51.2_RC_s_at
D13-53.2	PTMS	null	gene name/no ORF	EH382383	dbEST	yes	D13-53.2_RC_x_at
D14-46.4	DOCK3	PBP,MOCA,KIAA0299	gene name/no ORF	EH381638	dbEST	yes	D14-46.4_RC_at
D14-49.4	VARSL	VARS2L,MGC138259	gene name/no ORF	EH382563	dbEST	yes	D14-49.4_RC_at
D14-50.4	TOMM34	TOM34,HTOM34P	gene name/no ORF	EH381037	dbEST	yes	D14-50.4_RC_at
D14-51.4	PEX11B	PEX11-BETA	gene name/no ORF	EH382373	dbEST	yes	D14-51.4_RC_at
D15-40.2	FMR1	FMRP,FRAXA,MGC87458	gene name/no ORF	EH381460	dbEST	yes	D15-40.2_RC_s_at
D15-46.2	TSC22D3	DIP,GILZ,hDIP,DSIPI,TSC-22R,DKFZp313A1123	gene name/no ORF	EH382583	dbEST	yes	D15-46.2_RC_at
D15-52.2	RB1	RB,OSRC	gene name/no ORF	EH382086	dbEST	yes	D15-52.2_RC_s_at
D16-47.4	CBX7	null	gene name/no ORF	EH382574	dbEST	yes	D16-47.4_RC_at
D17-46.2	CEBPA	CEBP,C/EBP-alpha	gene name/no ORF	EH382531	dbEST	yes	D17-46.2_RC_at
D18-42.4	STARD3	CAB1,es64,MLN64	gene name/no ORF	EH382810	dbEST	yes	D18-42.4_RC_at
D18-43.4	YWHAB	HS1,GW128,KCIP-1	gene name/no ORF	EH382199	dbEST	yes	D18-43.4_RC_at
D18-44.4	TMEFF2	TR,HPP1,TPEF,TENB2	gene name/no ORF	EH381718	dbEST	yes	D18-44.4_RC_s_at
D18-46.4	UBL4A	GDX,UBL4,DXS254E	gene name/no ORF	EH382266	dbEST	yes	D18-46.4_RC_at
D19-43.2	BCL2L13	MIL1,BCL-RAMBO	gene name/no ORF	EH381956	dbEST	yes	D19-43.2_RC_at
D19-46.2	B3GNT1	iGAT,iGNT,B3GNT6,B3GN-T1,BETA3GNTI	gene name/no ORF	EH381326	dbEST	yes	D19-46.2_RC_at
D19-47.2	PSMF1	PI31	gene name/no ORF	EH382211	dbEST	yes	D19-47.2_RC_at
D19-54.2	RIMS4	RIM4,C20orf190,dJ781B1.3	gene name/no ORF	EH381754	dbEST	yes	D19-54.2_RC_at
D21-40.2	SLC25A17	PMP34	gene name/no ORF	EH381479	dbEST	yes	D21-40.2_RC_at
D21-48.2	PIK3C2G	PI3K-C2GAMMA	gene name/no ORF	EH380883	dbEST	yes	D21-48.2_RC_at
D22-51.4	CCND3	null	gene name/no ORF	EH381368	dbEST	yes	D22-51.4_RC_at
D23-53.2	BCL7B	null	gene name/no ORF	EH381049	dbEST	yes	D23-53.2_RC_at
D24-51.4	VAT1	VATI,FLJ20230	gene name/no ORF	EH381563	dbEST	yes	D24-51.4_RC_at
E01-42.1	EIF1AX	EIF1A,EIF4C,eIF-1A,eIF-4C	gene name/no ORF	EH380983	dbEST	yes	E01-42.1_RC_at
E01-43.1	ADPGK	ADP-GK,DKFZP434B195,2610017G09Rik	gene name/no ORF	EH381438	dbEST	yes	E01-43.1_RC_at
E01-44.1	ANK2	LQT4,FLJ38277,DKFZp686P0948,DKFZp686M09125	gene name/no ORF	EH380857	dbEST	yes	E01-44.1_RC_s_at
E02-44.3	PDLIM5	L9,ENH,LIM	gene name/no ORF	EH381109	dbEST	yes	E02-44.3_RC_at
E02-45.3	PIP5K1B	MSS4,STM7	gene name/no ORF	EH381684	dbEST	yes	E02-45.3_RC_s_at
E02-47.3	KLHL17	RP11-54O7.6	gene name/no ORF	EH382642	dbEST	yes	E02-47.3_RC_s_at
E02-50.3	KDELR1	ERD2,HDEL,PM23,ERD2.1	gene name/no ORF	EH381098	dbEST	yes	E02-50.3_RC_at
E02-51.3	NAV1	POMFIL3,FLJ12560,FLJ14203,KIAA1151,MGC14961,steerin-1,DKFZp781D0314	gene name/no ORF	EH381949	dbEST	yes	E02-51.3_RC_at
E03-40.1	CACNA1I	Cav3.3	gene name/no ORF	EH381636	dbEST	yes	E03-40.1_RC_at
E03-41.1	PPOX	VP,PPO,V290M,MGC8485	gene name/no ORF	EH381890	dbEST	yes	E03-41.1_RC_s_at
E03-46.1	RALGPS1	RALGEF2,KIAA0351,RALGPS1A,RP13-225O21.1	gene name/no ORF	EH381497	dbEST	yes	E03-46.1_RC_at
E03-50.1	CAP2	null	gene name/no ORF	EH382594	dbEST	yes	E03-50.1_RC_at
E04-46.3	HOP	OB1,LAGY,Toto,Cameo,NECC1,SMAP31,MGC20820	gene name/no ORF	EH382511	dbEST	yes	E04-46.3_RC_at
E05-43.1	MLYCD	MCD,MGC59795	gene name/no ORF	EH381687	dbEST	yes	E05-43.1_RC_at
E05-46.1	CNTN4	AXCAM,BIG-2,CNTN4A,MGC33615	gene name/no ORF	EH382625	dbEST	yes	E05-46.1_RC_at
E05-52.1	MGAT1	MGAT,GLCT1,GLYT1,GNT-1,GNT-I,GLCNAC-TI	gene name/no ORF	EH382248	dbEST	yes	E05-52.1_RC_s_at
E06-44.3	SNX11	MGC111019	gene name/no ORF	EH382223	dbEST	yes	E06-44.3_RC_at
E06-45.3	TNRC4	CAGH4,CELF3,ERDA4,BRUNOL1,MGC57297	gene name/no ORF	EH382177	dbEST	yes	E06-45.3_RC_at
E06-49.3	VPS26A	HB58,VPS26,Hbeta58,FLJ12930	gene name/no ORF	EH381566	dbEST	yes	E06-49.3_RC_at
E07-41.1	PCM1	PTC4	gene name/no ORF	EH381261	dbEST	yes	E07-41.1_RC_at
E07-51.1	LDB2	LDB1,CLIM1	gene name/no ORF	EH381359	dbEST	yes	E07-51.1_RC_s_at
E07-52.1	TFB2M	Hkp1,FLJ22661,FLJ23182	gene name/no ORF	EH381471	dbEST	yes	E07-52.1_RC_s_at
E07-53.1	RHOA	ARHA,ARH12,RHO12,RHOH12	gene name/no ORF	EH382445	dbEST	yes	E07-53.1_RC_at
E08-41.3	ZNF488	FLJ32104	gene name/no ORF	EH382291	dbEST	yes	E08-41.3_RC_at
E09-45.1	ANGPT1	AGP1,AGPT,ANG1	gene name/no ORF	EH381998	dbEST	yes	E09-45.1_RC_at
E10-44.3	CRMP1	DRP1,DRP-1,DPYSL1	gene name/no ORF	EH381705	dbEST	yes	E10-44.3_RC_s_at
E10-45.3	ACSBG1	BG1,BGM,hBG1,hsBG,GR-LACS,FLJ30320,KIAA0631,MGC14352	gene name/no ORF	EH382087	dbEST	yes	E10-45.3_RC_at
E10-54.3	CRY2	HCRY2,PHLL2,FLJ10332,KIAA0658	gene name/no ORF	EH382335	dbEST	yes	E10-54.3_RC_at
E12-46.3	SLC26A11	MGC46523	gene name/no ORF	EH381131	dbEST	yes	E12-46.3_RC_at
E12-49.3	ABCC4	MRP4,MOATB,MOAT-B,EST170205	gene name/no ORF	EH381284	dbEST	yes	E12-49.3_RC_at
E12-53.3	SCN1A	FEB3,NAC1,SCN1,SMEI,HBSCI,GEFSP2	gene name/no ORF	EH382023	dbEST	yes	E12-53.3_RC_s_at
E13-48.1	SLC39A6	LIV-1	gene name/no ORF	EH381749	dbEST	yes	E13-48.1_RC_s_at
E13-49.1	IARS	ILRS,PRO0785,FLJ20736	gene name/no ORF	EH382160	dbEST	yes	E13-49.1_RC_at
E14-40.3	AES	GRG,ESP1,GRG5,TLE5,AES-1,AES-2	gene name/no ORF	EH381419	dbEST	yes	E14-40.3_RC_at
E14-41.3	EGFL7	ZNEU1,MGC111117,RP11-251M1.2	gene name/no ORF	EH382513	dbEST	yes	E14-41.3_RC_at
E14-48.3	SCOTIN	null	gene name/no ORF	EH380882	dbEST	yes	E14-48.3_RC_s_at
E14-52.3	YWHAG	14-3-3GAMMA	gene name/no ORF	EH381599	dbEST	yes	E14-52.3_RC_s_at
E15-45.1	RALBP1	RIP,RIP1,RLIP76	gene name/no ORF	EH382121	dbEST	yes	E15-45.1_RC_s_at
E15-52.1	DUSP22	VHX,JKAP,JSP1,MKPX	gene name/no ORF	EH382833	dbEST	yes	E15-52.1_RC_s_at
E16-49.3	AKAP11	PRKA11,AKAP220,FLJ11304,KIAA0629,DKFZp781I12161	gene name/no ORF	EH381169	dbEST	yes	E16-49.3_RC_s_at
E16-51.3	CALML4	MGC4809,NY-BR-20	gene name/no ORF	EH382558	dbEST	yes	E16-51.3_RC_s_at
E16-52.3	BCL2L2	BCLW,BCL-W,KIAA0271	gene name/no ORF	EH381565	dbEST	yes	E16-52.3_RC_s_at
E17-46.1	DPP10	DPL2,DPPY,DPRP3	gene name/no ORF	EH381402	dbEST	yes	E17-46.1_RC_at
E17-47.1	PPP1R12B	MYPT2,MGC87886,MGC131980	gene name/no ORF	EH381758	dbEST	yes	E17-47.1_RC_at
E17-48.1	RAB40B	RAR,SEC4L	gene name/no ORF	EH382365	dbEST	yes	E17-48.1_RC_s_at
E18-42.3	PRKCB1	PKCB,PRKCB,PRKCB2,MGC41878,PKC-beta	gene name/no ORF	EH382541	dbEST	yes	E18-42.3_RC_s_at
E18-44.3	NUCB1	NUC,FLJ40471,DKFZp686A15286	gene name/no ORF	EH381418	dbEST	yes	E18-44.3_RC_at
E18-52.3	PSCD1	B2-1,SEC7,D17S811E,FLJ34050,FLJ41900,CYTOHESIN-1	gene name/no ORF	EH382125	dbEST	yes	E18-52.3_RC_at
E18-53.3	FALZ	BPTF,FAC1,NURF301	gene name/no ORF	EH381650	dbEST	yes	E18-53.3_RC_s_at
E18-54.3	CARM1	PRMT4	gene name/no ORF	EH381444	dbEST	yes	E18-54.3_RC_s_at
E19-42.1	FVT1	null	gene name/no ORF	EH380968	dbEST	yes	E19-42.1_RC_at
E19-47.1	MYCBP2	PAM,FLJ10106,FLJ13826,FLJ21597,FLJ21646,KIAA0916,DKFZp686M08244	gene name/no ORF	EH382010	dbEST	yes	E19-47.1_RC_s_at
E19-49.1	SYNE2	NUA,NUANCE,SYNE-2,FLJ11014,FLJ43727,FLJ45710,FLJ46790,KIAA1011,Nesprin-2,DKFZP434H2235,DKFZp686H1931	gene name/no ORF	EH381943	dbEST	yes	E19-49.1_RC_x_at
E19-54.1	GABARAPL1	ATG8,GEC1,APG8L	gene name/no ORF	EH381065	dbEST	yes	E19-54.1_RC_at
E20-42.3	BAIAP2	BAP2,IRSP53	gene name/no ORF	EH382534	dbEST	yes	E20-42.3_RC_at
E20-48.3	LOC440145	null	gene name/no ORF	EH382522	dbEST	yes	E20-48.3_RC_at
E21-44.1	UBR1	JBS,MGC142065,MGC142067	gene name/no ORF	EH381691	dbEST	yes	E21-44.1_RC_at
E21-45.1	CNN3	null	gene name/no ORF	EH381215	dbEST	yes	E21-45.1_RC_s_at
E21-46.1	PPT2	G14,NG3,C6orf8,DKFZp564P1516	gene name/no ORF	EH381502	dbEST	yes	E21-46.1_RC_at
E21-54.1	NECAP1	null	gene name/no ORF	EH380720	dbEST	yes	E21-54.1_RC_at
E22-41.3	CSF1R	FMS,CSFR,FIM2,C-FMS,CD115	gene name/no ORF	EH380990	dbEST	yes	E22-41.3_RC_at
E22-45.3	UBADC1	GBDR1,RP11-432J22.3	gene name/no ORF	EH382344	dbEST	yes	E22-45.3_RC_at
E23-45.1	EIF5B	IF2,FLJ10524,KIAA0741,DKFZp434I036	gene name/no ORF	EH382663	dbEST	yes	E23-45.1_RC_at
E23-47.1	C16orf76	MGC26885	gene name/no ORF	EH382800	dbEST	yes	E23-47.1_RC_at
E23-49.1	SLC17A7	BNPI,VGLUT1	gene name/no ORF	EH382379	dbEST	yes	E23-49.1_RC_at
E24-43.3	C21orf2	A2,YF5	gene name/no ORF	EH382632	dbEST	yes	E24-43.3_RC_at
F03-41.2	UTP11L	CGI94,CGI-94	gene name/no ORF	EH382784	dbEST	yes	F03-41.2_RC_at
F03-42.2	NDFIP1	N4WBP5,MGC10924	gene name/no ORF	EH380868	dbEST	yes	F03-42.2_RC_at
F03-54.2	TBC1D13	FLJ10743,RP11-545E17.5	gene name/no ORF	EH382034	dbEST	yes	F03-54.2_RC_at
F04-49.4	PPIA	CYPA,CYPH,MGC12404,MGC23397,MGC117158	gene name/no ORF	EH382750	dbEST	yes	F04-49.4_RC_at
F05-42.2	PURA	PUR1,PURALPHA,PUR-ALPHA	gene name/no ORF	EH381161	dbEST	yes	F05-42.2_RC_at
F05-54.2	GBL	MGC111011	gene name/no ORF	EH381397	dbEST	yes	F05-54.2_RC_at
F06-50.4	SYT11	SYT12,KIAA0080,MGC10881,MGC17226,DKFZp781D015	gene name/no ORF	EH382349	dbEST	yes	F06-50.4_RC_at
F07-49.2	MACF1	ACF7,MACF,OFC4,ABP620,FLJ45612,FLJ46776,KIAA0465,KIAA1251	gene name/no ORF	EH382384	dbEST	yes	F07-49.2_RC_at
F07-51.2	AACS	SUR-5,FLJ12389,FLJ41251	gene name/no ORF	EH382300	dbEST	yes	F07-51.2_RC_at
F07-54.2	MLLT11	AF1Q,RP11-316M1.10	gene name/no ORF	EH381381	dbEST	yes	F07-54.2_RC_at
F08-40.4	FGFRL1	FHFR,FGFR5	gene name/no ORF	EH382817	dbEST	yes	F08-40.4_RC_at
F08-42.4	PPP1CC	PPP1G	gene name/no ORF	EH382169	dbEST	yes	F08-42.4_RC_s_at
F08-44.4	C17orf62	MGC4368,FLJ90469	gene name/no ORF	EH382821	dbEST	yes	F08-44.4_RC_at
F08-54.4	TTC4	MGC5097	gene name/no ORF	EH382708	dbEST	yes	F08-54.4_RC_at
F09-43.2	TMEM30A	CDC50A,C6orf67,FLJ10856	gene name/no ORF	EH382330	dbEST	yes	F09-43.2_RC_at
F09-48.2	ATP11A	ATPIH,ATPIS	gene name/no ORF	EH381703	dbEST	yes	F09-48.2_RC_at
F10-42.4	ADAM9	MCMP,MDC9,Mltng,KIAA0021	gene name/no ORF	EH382575	dbEST	yes	F10-42.4_RC_at
F12-43.4	PRPF40A	null	gene name/no ORF	EH381298	dbEST	yes	F12-43.4_RC_at
F12-51.4	NOL12	Nop25,RRP17,MGC3731,FLJ34609,dJ37E16.7	gene name/no ORF	EH382807	dbEST	yes	F12-51.4_RC_at
F13-45.2	VCL	MVCL	gene name/no ORF	EH380988	dbEST	yes	F13-45.2_RC_at
F13-47.2	MRPL14	RMPL32,RPML32,MRP-L32,MGC70566	gene name/no ORF	EH382175	dbEST	yes	F13-47.2_RC_at
F14-40.4	MAST3	null	gene name/no ORF	EH382696	dbEST	yes	F14-40.4_RC_at
F14-42.4	PCID2	F10,FLJ11305,MGC16774,RP11-98F14.6	gene name/no ORF	EH382765	dbEST	yes	F14-42.4_RC_s_at
F14-48.4	SMG5	EST1B,SMG-5,LPTSRP1,FLJ34864,KIAA1089,LPTS-RP1,RP11-54H19.7	gene name/no ORF	EH382596	dbEST	yes	F14-48.4_RC_at
F15-44.2	GLO1	GLYI	gene name/no ORF	EH382081	dbEST	yes	F15-44.2_RC_at
F15-48.2	CD44	IN,LHR,MC56,MDU2,MDU3,MIC4,Pgp1,CDW44,HCELL,MUTCH-I,ECMR-III,MGC10468	gene name/no ORF	EH382667	dbEST	yes	F15-48.2_RC_at
F17-47.2	RPL29	HIP,HUMRPL29,MGC88589	gene name/no ORF	EH381259	dbEST	yes	F17-47.2_RC_at
F19-45.2	HIBCH	HIBYL-COA-H	gene name/no ORF	EH381391	dbEST	yes	F19-45.2_RC_at
F19-47.2	HMGCR	null	gene name/no ORF	EH381524	dbEST	yes	F19-47.2_RC_s_at
F20-42.4	ENC1	NRPB,CCL28,ENC-1,PIG10,TP53I10,FLJ39259	gene name/no ORF	EH381058	dbEST	yes	F20-42.4_RC_at
F20-49.4	LASP1	MLN50,Lasp-1	gene name/no ORF	EH381378	dbEST	yes	F20-49.4_RC_at
F20-52.4	PPP1R1B	DARPP32,DARPP-32,FLJ20940	gene name/no ORF	EH381862	dbEST	yes	F20-52.4_RC_s_at
F21-52.2	TMEM50A	SMP1,IFNRC,RP11-335G20.3	gene name/no ORF	EH381162	dbEST	yes	F21-52.2_RC_at
F21-53.2	TRPC4AP	TRUSS,TRRP4AP,C20orf188	gene name/no ORF	EH382420	dbEST	yes	F21-53.2_RC_at
F22-43.4	PPP2R5D	MGC2134,MGC8949	gene name/no ORF	EH381407	dbEST	yes	F22-43.4_RC_at
F22-46.4	VPS41	HVSP41	gene name/no ORF	EH381302	dbEST	yes	F22-46.4_RC_at
F22-49.4	ASNA1	ARSA1,ARSA-I,MGC3821	gene name/no ORF	EH381114	dbEST	yes	F22-49.4_RC_at
F22-50.4	MEGF11	KIAA1781,DKFZp434L121	gene name/no ORF	EH382527	dbEST	yes	F22-50.4_RC_at
F22-51.4	PAPOLA	PAP,MGC5378	gene name/no ORF	EH382246	dbEST	yes	F22-51.4_RC_at
F23-43.2	BCL2L1	BCLX,BCL2L,Bcl-X,bcl-xL,bcl-xS,BCL-XL/S,DKFZp781P2092	gene name/no ORF	EH381814	dbEST	yes	F23-43.2_RC_s_at
F23-45.2	P2RX5	P2X5,P2X5R,MGC47755	gene name/no ORF	EH382769	dbEST	yes	F23-45.2_RC_s_at
F24-52.4	ACACB	ACC2,ACCB,HACC275	gene name/no ORF	EH381967	dbEST	yes	F24-52.4_RC_at
G01-45.1	TM4SF1	L6,H-L6,M3S1,TAAL6	gene name/no ORF	EH382012	dbEST	yes	G01-45.1_RC_at
G01-53.1	SESN2	HI95,SES2,SEST2,DKFZp761M0212,DKFZp761M02121	gene name/no ORF	EH382720	dbEST	yes	G01-53.1_RC_at
G02-52.3	METAP2	p67,MNPEP,p67eIF2	gene name/no ORF	EH382025	dbEST	yes	G02-52.3_RC_s_at
G03-46.1	ATP6AP2	M8-9,MRXE,XMRE,HT028,ELDF10,ATP6IP2,MSTP009,APT6M8-9,ATP6M8-9,MGC99577	gene name/no ORF	EH382412	dbEST	yes	G03-46.1_RC_x_at
G03-47.1	FGF2	BFGF,FGFB,HBGH-2	gene name/no ORF	EH381112	dbEST	yes	G03-47.1_RC_at
G03-49.1	SHROOM2	APXL,HSAPXL,FLJ39277,DKFZp781J074	gene name/no ORF	EH381393	dbEST	yes	G03-49.1_RC_at
G03-52.1	DAPK1	DAPK,DKFZp781I035	gene name/no ORF	EH381697	dbEST	yes	G03-52.1_RC_x_at
G05-49.1	ALDH1A2	RALDH2,MGC26444,RALDH2-T,RALDH(II)	gene name/no ORF	EH382656	dbEST	yes	G05-49.1_RC_at
G05-52.1	MFGE8	BA46,EDIL1,OAcGD3S,HsT19888	gene name/no ORF	EH382752	dbEST	yes	G05-52.1_RC_at
G06-46.3	MINPP1	MIPP,HIPER1,MINPP2,DKFZp564L2016	gene name/no ORF	EH382554	dbEST	yes	G06-46.3_RC_at
G06-48.3	EMCN	EMCN2,MUC14	gene name/no ORF	EH381294	dbEST	yes	G06-48.3_RC_at
G07-46.1	TBCE	HRD,KCS,KCS1,pac2	gene name/no ORF	EH382457	dbEST	yes	G07-46.1_RC_at
G07-48.1	SYNGR1	MGC	gene name/no ORF	EH381969	dbEST	yes	G07-48.1_RC_at
G07-51.1	UBE2A	UBC2,HHR6A,RAD6A	gene name/no ORF	EH382467	dbEST	yes	G07-51.1_RC_s_at
G07-53.1	ARHGAP11A	KIAA0013,MGC70740,GAP(1-12)	gene name/no ORF	EH382686	dbEST	yes	G07-53.1_RC_at
G09-42.1	ARL8B	Gie1,ARL10C,FLJ10702	gene name/no ORF	EH381156	dbEST	yes	G09-42.1_RC_s_at
G09-45.1	IL1RAP	IL1R3,FLJ37788,IL-1RAcP	gene name/no ORF	EH380930	dbEST	yes	G09-45.1_RC_at
G10-43.3	KCNAB3	AKR6A9,KCNA3B,KCNA3.1B,KV-BETA-3,MGC116886	gene name/no ORF	EH382645	dbEST	yes	G10-43.3_RC_at
G12-44.3	SNPH	KIAA0374,MGC46096,bA314N13.5	gene name/no ORF	EH381416	dbEST	yes	G12-44.3_RC_at
G12-45.3	SART3	TIP110,KIAA0156,MGC138188,p110(nrb),RP11-13G14	gene name/no ORF	EH382197	dbEST	yes	G12-45.3_RC_at
G12-49.3	MET	HGFR,RCCP2	gene name/no ORF	EH382465	dbEST	yes	G12-49.3_RC_at
G12-53.3	ST13	HIP,HOP,P48,AAG2,SNC6,HSPABP,FAM10A1,HSPABP1,PRO0786,FLJ27260,MGC129952	gene name/no ORF	EH381732	dbEST	yes	G12-53.3_RC_at
G13-42.1	ALDH2	ALDM,ALDHI,ALDH-E2,MGC1806	gene name/no ORF	EH381639	dbEST	yes	G13-42.1_RC_at
G13-43.1	KIAA1446	BEGAIN	gene name/no ORF	EH381408	dbEST	yes	G13-43.1_RC_at
G13-53.1	ITM2B	BRI,FBD,ABRI,BRI2,E25B,E3-16,BRICD2B	gene name/no ORF	EH381492	dbEST	yes	G13-53.1_RC_x_at
G14-51.3	GUCY1B3	GUCB3,GC-SB3,GUC1B3,GUCSB3,GC-S-beta-1	gene name/no ORF	EH381952	dbEST	yes	G14-51.3_RC_at
G14-52.3	SNAP25	RIC4,SNAP,RIC-4,SNAP-25,FLJ23079,bA416N4.2,dJ1068F16.2	gene name/no ORF	EH381846	dbEST	yes	G14-52.3_RC_s_at
G15-40.1	ELMO2	CED12,CED-12,ELMO-2,FLJ11656,KIAA1834	gene name/no ORF	EH381805	dbEST	yes	G15-40.1_RC_at
G15-49.1	SERPINA3	ACT,AACT,GIG24,GIG25,MGC88254	gene name/no ORF	EH382282	dbEST	yes	G15-49.1_RC_at
G16-49.3	OAT	HOGA,DKFZp781A11155	gene name/no ORF	EH381470	dbEST	yes	G16-49.3_RC_at
G16-51.3	FRAP1	FRAP,MTOR,FRAP2,RAFT1,RAPT1,FLJ44809	gene name/no ORF	EH382327	dbEST	yes	G16-51.3_RC_at
G16-54.3	RNF4	SNURF,RES4-26	gene name/no ORF	EH381055	dbEST	yes	G16-54.3_RC_at
G17-51.1	ACACA	ACC,ACAC,ACC1,ACCA	gene name/no ORF	EH382135	dbEST	yes	G17-51.1_RC_at
G18-44.3	SLC9A3R1	EBP50,NHERF	gene name/no ORF	EH381905	dbEST	yes	G18-44.3_RC_at
G18-51.3	SLC39A12	FLJ30499,MGC43205,MGC51099,bA570F3.1	gene name/no ORF	EH382035	dbEST	yes	G18-51.3_RC_at
G19-43.1	PIAS3	FLJ14651	gene name/no ORF	EH382059	dbEST	yes	G19-43.1_RC_at
G19-49.1	MPV17	SYM1	gene name/no ORF	EH382437	dbEST	yes	G19-49.1_RC_at
G19-54.1	NGEF	EPHEXIN	gene name/no ORF	EH382580	dbEST	yes	G19-54.1_RC_at
G20-40.3	DGCR2	IDD,LAN,DGS-C,SEZ-12,KIAA0163,DKFZp686I1730	gene name/no ORF	EH382451	dbEST	yes	G20-40.3_RC_s_at
G20-44.3	BAIAP3	BAP3,KIAA0734,MGC138334	gene name/no ORF	EH381608	dbEST	yes	G20-44.3_RC_at
G20-46.3	B3GALNT1	P,P1,GLOB,GLCT3,galT3,Gb4Cer,B3GALT3,beta3Gal-T3	gene name/no ORF	EH381048	dbEST	yes	G20-46.3_RC_s_at
G20-50.3	MAPT	TAU,MSTD,PPND,DDPAC,MAPTL,MTBT1,MTBT2,FTDP-17,FLJ31424,MGC138549	gene name/no ORF	EH381662	dbEST	yes	G20-50.3_RC_s_at
G21-43.1	AGPAT2	BSCL,BSCL1,LPAAB,1-AGPAT2,LPAAT-beta	gene name/no ORF	EH382544	dbEST	yes	G21-43.1_RC_at
G21-44.1	API5	AAC11,AAC-11,API5L1	gene name/no ORF	EH381591	dbEST	yes	G21-44.1_RC_s_at
G21-54.1	NFKBIL2	IKBR	gene name/no ORF	EH381605	dbEST	yes	G21-54.1_RC_at
G22-42.3	PPP2CA	RP-C,PP2Ac,PP2CA	gene name/no ORF	EH382662	dbEST	yes	G22-42.3_RC_s_at
G24-40.3	ACADS	SCAD,ACAD3	gene name/no ORF	EH381137	dbEST	yes	G24-40.3_RC_s_at
G24-52.3	MYCN	NMYC,ODED,MODED,N-myc	gene name/no ORF	EH381972	dbEST	yes	G24-52.3_RC_s_at
H02-45.4	VAV2	null	gene name/no ORF	EH381622	dbEST	yes	H02-45.4_RC_at
H02-48.4	ST8SIA3	SIAT8C,ST8SiaIII	gene name/no ORF	EH381503	dbEST	yes	H02-48.4_RC_at
H02-53.4	VDAC2	FLJ23841	gene name/no ORF	EH382634	dbEST	yes	H02-53.4_RC_at
H03-44.2	TMEPAI	STAG1,PMEPA1	gene name/no ORF	EH381635	dbEST	yes	H03-44.2_RC_at
H03-52.2	NETO2	NEOT2,FLJ10430,FLJ14724,FLJ90456	gene name/no ORF	EH381917	dbEST	yes	H03-52.2_RC_at
H04-48.4	LIMK1	LIMK	gene name/no ORF	EH382658	dbEST	yes	H04-48.4_RC_at
H04-51.4	SLC2A12	GLUT8,GLUT12	gene name/no ORF	EH380952	dbEST	yes	H04-51.4_RC_at
H06-43.4	NAV2	HELAD1,RAINB1,POMFIL2,FLJ10633,FLJ11030,FLJ23707,KIAA1419,STEERIN2	gene name/no ORF	EH382124	dbEST	yes	H06-43.4_RC_at
H07-40.2	MCM2	BM28,CCNL1,CDCL1,cdc19,D3S3194,MITOTIN,KIAA0030,MGC10606	gene name/no ORF	EH382107	dbEST	yes	H07-40.2_RC_at
H07-41.2	PAK6	PAK5	gene name/no ORF	EH382566	dbEST	yes	H07-41.2_RC_at
H07-44.2	VDAC1	PORIN,MGC111064,PORIN-31-HL	gene name/no ORF	EH381702	dbEST	yes	H07-44.2_RC_at
H07-53.2	ITPK1	ITRPK1	gene name/no ORF	EH381784	dbEST	yes	H07-53.2_RC_at
H08-49.4	CBARA1	CALC,EFHA3,FLJ12684,DKFZp564C246	gene name/no ORF	EH382463	dbEST	yes	H08-49.4_RC_s_at
H08-53.4	OPA1	NPG,NTG,largeG,FLJ12460,KIAA0567	gene name/no ORF	EH381680	dbEST	yes	H08-53.4_RC_at
H09-41.2	OPCML	OPCM,OBCAM	gene name/no ORF	EH381746	dbEST	yes	H09-41.2_RC_s_at
H09-48.2	CMTM4	CKLFSF4	gene name/no ORF	EH382189	dbEST	yes	H09-48.2_RC_at
H09-49.2	ZSWIM6	null	gene name/no ORF	EH382710	dbEST	yes	H09-49.2_RC_s_at
H09-53.2	DTX4	null	gene name/no ORF	EH382435	dbEST	yes	H09-53.2_RC_at
H10-40.4	LPHN2	CL2,LEC1,CIRL2,LPHH1	gene name/no ORF	EH382050	dbEST	yes	H10-40.4_RC_at
H11-41.2	ZCCHC10	FLJ20094	gene name/no ORF	EH382528	dbEST	yes	H11-41.2_RC_x_at
H11-42.2	FADD	GIG3,MORT1,MGC8528	gene name/no ORF	EH381664	dbEST	yes	H11-42.2_RC_at
H12-40.4	PCTK2	PCTAIRE2	gene name/no ORF	EH382487	dbEST	yes	H12-40.4_RC_s_at
H12-51.4	SYNJ1	INPP5G	gene name/no ORF	EH382243	dbEST	yes	H12-51.4_RC_s_at
H13-43.2	TRIM44	MC7,DIPB,MGC3490,HSA249128	gene name/no ORF	EH382414	dbEST	yes	H13-43.2_RC_at
H13-46.2	MRPL13	L13,L13mt,RPL13,RPML13	gene name/no ORF	EH382606	dbEST	yes	H13-46.2_RC_at
H13-50.2	STMN3	SCLIP	gene name/no ORF	EH381633	dbEST	yes	H13-50.2_RC_at
H14-49.4	GPNMB	NMB,HGFIN	gene name/no ORF	EH382043	dbEST	yes	H14-49.4_RC_at
H14-52.4	MAPK3	ERK1,PRKM3,P44ERK1,P44MAPK,HS44KDAP,HUMKER1A,MGC20180	gene name/no ORF	EH382279	dbEST	yes	H14-52.4_RC_at
H14-53.4	TMEM10	TMP10,HTMP10	gene name/no ORF	EH381738	dbEST	yes	H14-53.4_RC_at
H15-40.2	PPP1R11	HCGV,HCG-V,TCTE5,TCTEX5,MGC125741,MGC125742,MGC125743	gene name/no ORF	EH380934	dbEST	yes	H15-40.2_RC_at
H15-42.2	BSG	M6,OK,5F7,TCSF,CD147,EMMPRIN	gene name/no ORF	EH381845	dbEST	yes	H15-42.2_RC_s_at
H15-43.2	ADHFE1	ADH8,FLJ32430,HMFT2263,MGC48605	gene name/no ORF	EH382540	dbEST	yes	H15-43.2_RC_at
H15-44.2	PHF2	GRC5,KIAA0662	gene name/no ORF	EH382133	dbEST	yes	H15-44.2_RC_at
H15-49.2	EDC4	Ge-1,HEDLS,RCD-8	gene name/no ORF	EH381739	dbEST	yes	H15-49.2_RC_at
H15-50.2	HSMPP8	FLJ35237	gene name/no ORF	EH380772	dbEST	yes	H15-50.2_RC_at
H17-43.2	GDI1	GDIL,MRX41,MRX48,OPHN2,XAP-4,RABGD1A,RABGDIA,FLJ41411	gene name/no ORF	EH381963	dbEST	yes	H17-43.2_RC_at
H17-46.2	SSH3	SSH-3,FLJ10928,FLJ20515	gene name/no ORF	EH381314	dbEST	yes	H17-46.2_RC_at
H17-52.2	TRAK2	GRIF1,OIP98,CALS-C,GRIF-1,ALS2CR3,KIAA0549	gene name/no ORF	EH382269	dbEST	yes	H17-52.2_RC_at
H17-54.2	STK35	CLIK1	gene name/no ORF	EH381973	dbEST	yes	H17-54.2_RC_at
H18-44.4	LASS1	LAG1,UOG1,MGC90349	gene name/no ORF	EH382801	dbEST	yes	H18-44.4_RC_at
H18-46.4	CACNB1	CAB1,CCHLB1,CACNLB1,MGC41896	gene name/no ORF	EH381692	dbEST	yes	H18-46.4_RC_s_at
H18-47.4	SYNGAP1	RASA1,RASA5,SYNGAP,KIAA1938,DKFZp761G1421	gene name/no ORF	EH382616	dbEST	yes	H18-47.4_RC_at
H19-42.2	OLIG1	BHLHB6	gene name/no ORF	EH381736	dbEST	yes	H19-42.2_RC_at
H19-44.2	NDUFB5	SGDH,CI-SGDH,FLJ30597,MGC12314,MGC111204	gene name/no ORF	EH381640	dbEST	yes	H19-44.2_RC_at/H19-44.2_RC_s_at
H19-53.2	EYA1	BOP,BOR	gene name/no ORF	EH382094	dbEST	yes	H19-53.2_RC_at
H20-42.4	COPZ1	COPZ,CGI-120,zeta1-COP	gene name/no ORF	EH381560	dbEST	yes	H20-42.4_RC_at
H20-43.4	CBWD3	bA561O23.1	gene name/no ORF	EH382136	dbEST	yes	H20-43.4_RC_s_at
H20-44.4	MTHFR	null	gene name/no ORF	EH381583	dbEST	yes	H20-44.4_RC_at
H20-51.4	ST3GAL3	ST3N,SIAT6,ST3GALII,ST3GalIII,ST3GalIII	gene name/no ORF	EH382168	dbEST	yes	H20-51.4_RC_s_at
H21-41.2	CYFIP2	PIR121	gene name/no ORF	EH381569	dbEST	yes	H21-41.2_RC_at
H21-43.2	FBXO44	FBG3,FBX30,Fbx44,Fbxo6a,MGC14140,DKFZp781J0852	gene name/no ORF	EH382212	dbEST	yes	H21-43.2_RC_s_at
H21-46.2	MRPL45	MGC11321	gene name/no ORF	EH381350	dbEST	yes	H21-46.2_RC_at
H21-48.2	DNAJB2	HSJ1,HSPF3	gene name/no ORF	EH381508	dbEST	yes	H21-48.2_RC_at
H21-49.2	SLC30A9	HUEL,ZNT9,GAC63,C4orf1	gene name/no ORF	EH381778	dbEST	yes	H21-49.2_RC_at
H22-45.4	SKP1A	OCP2,SKP1,EMC19,OCP-II,TCEB1L,MGC34403	gene name/no ORF	EH381336	dbEST	yes	H22-45.4_RC_s_at
H22-46.4	GNRH1	GRH,GNRH,LHRH,LNRH	gene name/no ORF	EH381310	dbEST	yes	H22-46.4_RC_at
H22-48.4	NAP1L3	MB20,NPL3,MGC26312	gene name/no ORF	EH381997	dbEST	yes	H22-48.4_RC_at
H22-52.4	CELSR2	EGFL2,MEGF3,CDHF10,FLJ34118,FLJ42737,FLJ45143,KIAA0279,Flamingo1	gene name/no ORF	EH382355	dbEST	yes	H22-52.4_RC_s_at
H23-49.2	MBD1	RFT,PCM1,CXXC3	gene name/no ORF	EH381019	dbEST	yes	H23-49.2_RC_at
H23-50.2	AMOTL2	LCCP	gene name/no ORF	EH381051	dbEST	yes	H23-50.2_RC_at
H23-54.2	MAPK8IP3	JIP3,SYD2,JSAP1,FLJ00027,KIAA1066,DKFZp762N1113	gene name/no ORF	EH381807	dbEST	yes	H23-54.2_RC_s_at
H24-44.4	C3orf37	DC12,MGC111075	gene name/no ORF	EH381240	dbEST	yes	H24-44.4_RC_s_at
H24-53.4	PPP2R4	PP2A,PR53,PTPA,MGC2184	gene name/no ORF	EH381174	dbEST	yes	H24-53.4_RC_s_at
I01-41.1	NUP54	MGC13407	gene name/no ORF	EH380921	dbEST	yes	I01-41.1_RC_at
I01-42.1	PPAN	SSF,SSF1,SSF2,BXDC3,MGC14226,MGC45852	gene name/no ORF	EH382157	dbEST	yes	I01-42.1_RC_at
I01-43.1	SNRPC	FLJ20302	gene name/no ORF	EH382003	dbEST	yes	I01-43.1_RC_at
I01-45.1	GJB6	ED2,EDH,HED,CX30,DFNA3	gene name/no ORF	EH381793	dbEST	yes	I01-45.1_RC_s_at
I01-54.1	NISCH	I-1,IRAS,KIAA0975	gene name/no ORF	EH381755	dbEST	yes	I01-54.1_RC_at
I02-46.3	RNF139	RCA1,TRC8,HRCA1,MGC31961	gene name/no ORF	EH382551	dbEST	yes	I02-46.3_RC_at
I03-42.1	RHOB	ARH6,ARHB,RHOH6	gene name/no ORF	EH381669	dbEST	yes	I03-42.1_RC_s_at
I03-43.1	MAP1LC3B	MAP1A/1BLC3	gene name/no ORF	EH380650	dbEST	yes	I03-43.1_RC_at
I03-50.1	FADS3	CYB5RP,LLCDL3,BC269730_1	gene name/no ORF	EH381759	dbEST	yes	I03-50.1_RC_at
I04-43.3	TGFA	TFGA	gene name/no ORF	EH381448	dbEST	yes	I04-43.3_RC_at
I04-44.3	HIGD1A	HIG1,DKFZP564K247	gene name/no ORF	EH381099	dbEST	yes	I04-44.3_RC_at
I05-41.1	FKBP1A	FKBP1,PKC12,PKCI2,FKBP12,PPIASE,FKBP-12,FKBP12C	gene name/no ORF	EH381988	dbEST	yes	I05-41.1_RC_at
I05-43.1	RASSF5	RAPL,Maxp1,NORE1,RASSF3,MGC10823	gene name/no ORF	EH381699	dbEST	yes	I05-43.1_RC_s_at
I05-52.1	MAP7	EMAP115,E-MAP-115	gene name/no ORF	EH381217	dbEST	yes	I05-52.1_RC_at
I06-48.3	HTRA3	Prsp,Tasp	gene name/no ORF	EH381837	dbEST	yes	I06-48.3_RC_at
I07-49.1	FLOT2	ESA,ECS1,ESA1,ECS-1,M17S1	gene name/no ORF	EH381092	dbEST	yes	I07-49.1_RC_at
I08-40.3	MMD	MMA,PAQR11	gene name/no ORF	EH381232	dbEST	yes	I08-40.3_RC_at
I08-41.3	PICALM	LAP,CALM,CLTH	gene name/no ORF	EH381229	dbEST	yes	I08-41.3_RC_at
I08-46.3	RAPGEFL1	Link-GEFII	gene name/no ORF	EH382216	dbEST	yes	I08-46.3_RC_at
I08-49.3	CSTF2	CstF-64	gene name/no ORF	EH381907	dbEST	yes	I08-49.3_RC_at
I08-50.3	DNAJA4	MST104,MSTP104,PRO1472	gene name/no ORF	EH382058	dbEST	yes	I08-50.3_RC_s_at
I08-53.3	BCL9	LGS,MGC131591	gene name/no ORF	EH382037	dbEST	yes	I08-53.3_RC_at
I09-47.1	PJA1	RNF70	gene name/no ORF	EH381824	dbEST	yes	I09-47.1_RC_s_at
I10-45.3	ADFP	ADRP,MGC10598	gene name/no ORF	EH382589	dbEST	yes	I10-45.3_RC_at
I10-47.3	KCNMA1	SLO,BKTM,MaxiK,SAKCA,KCa1.1,MGC71881,SLO-ALPHA,DKFZp686K1437	gene name/no ORF	EH381423	dbEST	yes	I10-47.3_RC_s_at
I10-48.3	SNTB2	SNT3,SNTL,SNT2B2,EST25263,D16S2531E	gene name/no ORF	EH381861	dbEST	yes	I10-48.3_RC_at
I10-52.3	MAP4K5	KHS,GCKR,KHS1,MAPKKKK5	gene name/no ORF	EH381050	dbEST	yes	I10-52.3_RC_at
I10-53.3	ZNF12	KOX3,HZF11,GIOT-3,ZNF325	gene name/no ORF	EH381263	dbEST	yes	I10-53.3_RC_at
I11-40.1	AMOT	KIAA1071	gene name/no ORF	EH381895	dbEST	yes	I11-40.1_RC_s_at
I11-43.1	ARHGAP29	PARG1,RP11-255E17.1	gene name/no ORF	EH381731	dbEST	yes	I11-43.1_RC_at
I11-44.1	SPG20	SPARTIN,TAHCCP1,KIAA0610	gene name/no ORF	EH381327	dbEST	yes	I11-44.1_RC_x_at
I11-51.1	MAP3K5	ASK1,MEKK5,MAPKKK5	gene name/no ORF	EH382287	dbEST	yes	I11-51.1_RC_at
I11-54.1	EPS15	AF1P,AF-1P,MLLT5	gene name/no ORF	EH381435	dbEST	yes	I11-54.1_RC_at
I12-40.3	RBM39	HCC1,CAPER,CC1.3,CC1.4,RNPC2,FLJ44170,DKFZp781C0423	gene name/no ORF	EH381110	dbEST	yes	I12-40.3_RC_at
I12-48.3	DAP3	DAP-3,MRPS29,MRP-S29,bMRP-10,MGC126058,MGC126059,DKFZp686G12159	gene name/no ORF	EH381942	dbEST	yes	I12-48.3_RC_at
I12-49.3	SORT1	NT3,Gp95	gene name/no ORF	EH382470	dbEST	yes	I12-49.3_RC_s_at
I12-51.3	COX4I1	COX4,COXIV,MGC72016	gene name/no ORF	EH382676	dbEST	yes	I12-51.3_RC_at
I14-42.3	CSDC2	PIPPIN,dJ347H13.2	gene name/no ORF	EH381923	dbEST	yes	I14-42.3_RC_s_at
I14-43.3	XYLT2	XT2,XT-II,xylT-II	gene name/no ORF	EH382170	dbEST	yes	I14-43.3_RC_at
I14-44.3	PRTFDC1	HHGP,FLJ11888	gene name/no ORF	EH381425	dbEST	yes	I14-44.3_RC_s_at
I14-45.3	PDE4B	DPDE4,PDEIVB,MGC126529,DKFZp686F2182	gene name/no ORF	EH382077	dbEST	yes	I14-45.3_RC_at
I14-52.3	TTBK1	BDTK,KIAA1855,RP3-330M21.4	gene name/no ORF	EH381734	dbEST	yes	I14-52.3_RC_x_at
I14-54.3	DNPEP	DAP,ASPEP	gene name/no ORF	EH381726	dbEST	yes	I14-54.3_RC_s_at
I15-45.1	TMEM132A	GBP,FLJ20539,HSPA5BP1,MGC138669,DKFZp547E212	gene name/no ORF	EH382565	dbEST	yes	I15-45.1_RC_at
I15-48.1	PPM2C	PDH,PDP,PDP1,PDPC,FLJ32517,MGC119646	gene name/no ORF	EH381710	dbEST	yes	I15-48.1_RC_s_at
I16-48.3	CKAP4	p63,CLIMP-63,ERGIC-63,MGC99554	gene name/no ORF	EH381818	dbEST	yes	I16-48.3_RC_s_at
I17-42.1	HSD17B4	MFE-2	gene name/no ORF	EH381303	dbEST	yes	I17-42.1_RC_at
I17-46.1	MPZL1	PZR,PZRa,PZRb,PZR1b,FLJ21047	gene name/no ORF	EH382682	dbEST	yes	I17-46.1_RC_at
I18-50.3	PA2G4	EBP1,p38-2G4	gene name/no ORF	EH382711	dbEST	yes	I18-50.3_RC_at
I19-45.1	SMARCA2	BRM,hBRM,Sth1p,BAF190,SNF2L2,SNF2LA,hSNF2a,FLJ36757,MGC74511	gene name/no ORF	EH381465	dbEST	yes	I19-45.1_RC_s_at
I19-49.1	CA4	CAIV,Car4	gene name/no ORF	EH382005	dbEST	yes	I19-49.1_RC_at
I20-45.3	RNPEPL1	FLJ10806,MGC99544	gene name/no ORF	EH381519	dbEST	yes	I20-45.3_RC_at
I20-48.3	TRIM8	GERP,RNF27	gene name/no ORF	EH382363	dbEST	yes	I20-48.3_RC_at
I20-49.3	CYP20A1	CYP-M,MGC22229	gene name/no ORF	EH381184	dbEST	yes	I20-49.3_RC_s_at
I20-52.3	CASD1	C7orf12,FLJ21213,FLJ21879,FLJ41901,NBLA04196	gene name/no ORF	EH382062	dbEST	yes	I20-52.3_RC_at
I20-53.3	TYRO3	BYK,Brt,Dtk,RSE,Sky,Tif	gene name/no ORF	EH381647	dbEST	yes	I20-53.3_RC_at
I21-54.1	SIRPA	BIT,MFR,P84,SIRP,MYD-1,SHPS1,CD172A,PTPNS1,SHPS-1,SIRPalpha,SIRPalpha2,SIRP-ALPHA-1	gene name/no ORF	EH381220	dbEST	yes	I21-54.1_RC_at
I22-40.3	ENG	END,ORW,HHT1,ORW1,CD105,FLJ41744	gene name/no ORF	EH382687	dbEST	yes	I22-40.3_RC_s_at
I22-45.3	DC2	null	gene name/no ORF	EH381935	dbEST	yes	I22-45.3_RC_at
I22-47.3	SLC7A5	E16,CD98,LAT1,4F2LC,MPE16,hLAT1,D16S469E	gene name/no ORF	EH382729	dbEST	yes	I22-47.3_RC_at
I23-43.1	DNM3	DynaIII,KIAA0820,MGC70433	gene name/no ORF	EH381586	dbEST	yes	I23-43.1_RC_at
I23-45.1	TFRC	TFR,CD71,TFR1,TRFR	gene name/no ORF	EH382834	dbEST	yes	I23-45.1_RC_s_at
I23-51.1	EGR3	PILOT,MGC138484	gene name/no ORF	EH381698	dbEST	yes	I23-51.1_RC_s_at
I24-44.3	GPR108	null	gene name/no ORF	EH382357	dbEST	yes	I24-44.3_RC_at
I24-46.3	GSTM5	GTM5,GSTM5-5	gene name/no ORF	EH382485	dbEST	yes	I24-46.3_RC_s_at
I24-50.3	GPX3	GPx-P,GSHPx-3,GSHPx-P	gene name/no ORF	EH381191	dbEST	yes	I24-50.3_RC_at
I24-53.3	BCKDK	null	gene name/no ORF	EH381831	dbEST	yes	I24-53.3_RC_s_at
I24-54.3	NTRK2	TRKB,GP145-TrkB	gene name/no ORF	EH382555	dbEST	yes	I24-54.3_RC_at
J01-41.2	UBE2D2	UBC4,PUBC1,UBC4/5,UBCH5B,E2(17)KB2	gene name/no ORF	EH382433	dbEST	yes	J01-41.2_RC_s_at
J01-47.2	Kua	UBE2V1	gene name/no ORF	EH382615	dbEST	yes	J01-47.2_RC_at
J01-50.2	SNAP91	AP180,KIAA0656,DKFZp781O0519	gene name/no ORF	EH382176	dbEST	yes	J01-50.2_RC_s_at
J01-53.2	AP4B1	BETA-4	gene name/no ORF	EH381511	dbEST	yes	J01-53.2_RC_at
J02-42.4	ANAPC7	APC7	gene name/no ORF	EH382318	dbEST	yes	J02-42.4_RC_s_at
J02-45.4	SLC25A29	CACL,C14orf69,FLJ38975	gene name/no ORF	EH381709	dbEST	yes	J02-45.4_RC_at
J02-49.4	PCDHA9	KIAA0345,PCDH-ALPHA9	gene name/no ORF	EH381265	dbEST	yes	J02-49.4_RC_s_at
J02-54.4	RABEP1	RAB5EP,RABPT5	gene name/no ORF	EH382075	dbEST	yes	J02-54.4_RC_s_at
J03-41.2	NPY1R	NPYR	gene name/no ORF	EH381167	dbEST	yes	J03-41.2_RC_at
J03-45.2	CTSD	CPSD,CLN10,MGC2311	gene name/no ORF	EH381245	dbEST	yes	J03-45.2_RC_s_at
J03-53.2	RGS4	RGP4,SCZD9,MGC2124,MGC60244	gene name/no ORF	EH382181	dbEST	yes	J03-53.2_RC_s_at
J04-44.4	ZFYVE21	MGC2550	gene name/no ORF	EH381817	dbEST	yes	J04-44.4_RC_s_at
J04-46.4	HDAC5	HD5,NY-CO-9	gene name/no ORF	EH382356	dbEST	yes	J04-46.4_RC_at
J04-49.4	RAB11FIP2	nRip11,KIAA0941,Rab11-FIP2	gene name/no ORF	EH381580	dbEST	yes	J04-49.4_RC_at
J04-52.4	PPP2R2A	MGC52248	gene name/no ORF	EH381976	dbEST	yes	J04-52.4_RC_s_at
J04-53.4	SH2D1A	LYP,SAP,XLP,DSHP,EBVS,IMD5,XLPD,MTCP1	gene name/no ORF	EH382149	dbEST	yes	J04-53.4_RC_at
J05-42.2	GBA2	AD035,KIAA1605,MGC16895,DKFZp762K054	gene name/no ORF	EH381390	dbEST	yes	J05-42.2_RC_s_at
J06-41.4	BCCIP	TOK-1	gene name/no ORF	EH382110	dbEST	yes	J06-41.4_RC_at
J06-47.4	PTPRB	PTPB,HPTPB,FLJ44133,MGC59935,HPTP-BETA,MGC142023,R-PTP-BETA,DKFZp686E2262,DKFZp686H15164	gene name/no ORF	EH382641	dbEST	yes	J06-47.4_RC_s_at
J06-52.4	HNMT	HMT,HNMT-S1,HNMT-S2	gene name/no ORF	EH381860	dbEST	yes	J06-52.4_RC_at
J06-53.4	FBXO21	FBX21,FLJ90233,KIAA0875,MGC26682,DKFZp434G058	gene name/no ORF	EH381501	dbEST	yes	J06-53.4_RC_at
J07-47.2	TXNDC12	ERP18,ERP19,TLP19	gene name/no ORF	EH381068	dbEST	yes	J07-47.2_RC_at
J07-53.2	ATP2A2	DD,DAR,ATP2B,SERCA2,MGC45367	gene name/no ORF	EH381095	dbEST	yes	J07-53.2_RC_at
J08-45.4	AGPAT3	MGC4604,LPAAT-GAMMA1	gene name/no ORF	EH382500	dbEST	yes	J08-45.4_RC_at
J08-51.4	FNDC5	FRCP2	gene name/no ORF	EH381645	dbEST	yes	J08-51.4_RC_at
J09-49.2	LTBP1	null	gene name/no ORF	EH382156	dbEST	yes	J09-49.2_RC_at/J09-49.2_RC_x_at
J09-53.2	ZFAND5	ZA20D2,ZNF216,ZFAND5A	gene name/no ORF	EH381056	dbEST	yes	J09-53.2_RC_s_at
J10-40.4	NFIL3	E4BP4,IL3BP1,NFIL3A,NF-IL3A	gene name/no ORF	EH380741	dbEST	yes	J10-40.4_RC_s_at
J10-44.4	LENG4	BB1	gene name/no ORF	EH381356	dbEST	yes	J10-44.4_RC_s_at
J10-48.4	MKL1	MAL,BSAC,MRTF-A	gene name/no ORF	EH381613	dbEST	yes	J10-48.4_RC_s_at
J10-52.4	MTCH2	HSPC032	gene name/no ORF	EH382366	dbEST	yes	J10-52.4_RC_s_at
J10-54.4	MYL6	ESMLC,LC17A,LC17B,MLC1SM,MLC3NM,MLC3SM,LC17-GI,LC17-NM	gene name/no ORF	EH381974	dbEST	yes	J10-54.4_RC_at
J12-44.4	ZFPM2	DIH3,FOG2,ZNF89B,hFOG-2,MGC129663,MGC129664	gene name/no ORF	EH381753	dbEST	yes	J12-44.4_RC_s_at
J12-50.4	ADAM11	MDC	gene name/no ORF	EH382403	dbEST	yes	J12-50.4_RC_at
J13-48.2	PTPRU	FMI,PTP,PCP-2,PTP-J,PTPRO,PTPU2,GLEPP1,PTP-PI,PTPPSI,hPTP-J,FLJ37530,R-PTP-PSI	gene name/no ORF	EH382022	dbEST	yes	J13-48.2_RC_at
J14-47.4	SURB7	SRB7,MED21	gene name/no ORF	EH382426	dbEST	yes	J14-47.4_RC_at
J15-45.2	MRAS	M-RAs,RRAS3,R-RAS3	gene name/no ORF	EH381445	dbEST	yes	J15-45.2_RC_s_at
J15-49.2	CEBPG	GPE1BP,IG/EBP-1	gene name/no ORF	EH381410	dbEST	yes	J15-49.2_RC_at
J15-52.2	PACSIN1	SDPI,KIAA1379	gene name/no ORF	EH381469	dbEST	yes	J15-52.2_RC_at
J15-53.2	RANBP2	TRP1,TRP2,NUP358	gene name/no ORF	EH382749	dbEST	yes	J15-53.2_RC_at
J15-54.2	NPTX2	NP2,NARP,NP-II	gene name/no ORF	EH382701	dbEST	yes	J15-54.2_RC_at
J16-40.4	LAMP1	LAMPA,CD107a,LGP120	gene name/no ORF	EH381830	dbEST	yes	J16-40.4_RC_s_at
J16-46.4	SUCLA2	A-BETA	gene name/no ORF	EH382214	dbEST	yes	J16-46.4_RC_at
J16-50.4	IL18BP	IL18BPa	gene name/no ORF	EH381704	dbEST	yes	J16-50.4_RC_at
J17-50.2	ARPC5	ARC16,p16-Arc,dJ127C7.3	gene name/no ORF	EH382138	dbEST	yes	J17-50.2_RC_s_at
J18-42.4	ARPP-19	ARPP16,ARPP19,ARPP-16,FLJ41622	gene name/no ORF	EH381234	dbEST	yes	J18-42.4_RC_at
J18-45.4	GABRG2	CAE2,ECA2,GEFSP3	gene name/no ORF	EH382001	dbEST	yes	J18-45.4_RC_at
J18-50.4	SAMD11	MGC45873	gene name/no ORF	EH382771	dbEST	yes	J18-50.4_RC_at
J19-45.2	PLCB1	PLC-I,PI-PLC,PLC-154,FLJ45792	gene name/no ORF	EH381124	dbEST	yes	J19-45.2_RC_s_at
J19-46.2	NIPSNAP3A	HSPC299,FLJ13953,MGC14553,DKFZp564D177	gene name/no ORF	EH382486	dbEST	yes	J19-46.2_RC_at
J19-48.2	FUCA1	null	gene name/no ORF	EH382523	dbEST	yes	J19-48.2_RC_x_at
J22-42.4	RAB15	null	gene name/no ORF	EH381026	dbEST	yes	J22-42.4_RC_s_at
J22-46.4	VBP1	PFD3,PFDN3,VBP-1	gene name/no ORF	EH381382	dbEST	yes	J22-46.4_RC_s_at
J22-47.4	VAMP1	SYB1,VAMP-1,DKFZp686H12131	gene name/no ORF	EH380835	dbEST	yes	J22-47.4_RC_s_at
J22-48.4	CCDC106	ZNF581,HSU79303	gene name/no ORF	EH382150	dbEST	yes	J22-48.4_RC_s_at
J22-52.4	TNFAIP1	B12,B61,EDP1,MGC2317	gene name/no ORF	EH381836	dbEST	yes	J22-52.4_RC_at
J24-54.4	MECP2	RTS,RTT,PPMX,MRX16,MRX79,AUTSX3,DKFZp686A24160	gene name/no ORF	EH381526	dbEST	yes	J24-54.4_RC_at
K01-48.1	NOSIP	CGI-25	gene name/no ORF	EH382727	dbEST	yes	K01-48.1_RC_at
K01-53.1	NNAT	Peg5,MGC1439	gene name/no ORF	EH381604	dbEST	yes	K01-53.1_RC_s_at
K02-42.3	HADHB	MSTP029,TP-BETA,MGC87480	gene name/no ORF	EH382183	dbEST	yes	K02-42.3_RC_at
K02-44.3	SMARCAL1	HARP,HHARP	gene name/no ORF	EH382319	dbEST	yes	K02-44.3_RC_at
K02-51.3	SPIN1	SPINL,PP2030,FLJ38358	gene name/no ORF	EH382009	dbEST	yes	K02-51.3_RC_x_at
K03-47.1	SRD5A2L	null	gene name/no ORF	EH381856	dbEST	yes	K03-47.1_RC_at
K03-48.1	CRSP9	MED7,CRSP33,MGC12284	gene name/no ORF	EH382568	dbEST	yes	K03-48.1_RC_at
K03-49.1	DARC	FY,Dfy,GPD,CCBP1,CD234	gene name/no ORF	EH381219	dbEST	yes	K03-49.1_RC_at
K03-54.1	STAT5B	STAT5	gene name/no ORF	EH381857	dbEST	yes	K03-54.1_RC_at
K04-47.3	UNG2	UDG2,FLJ22422	gene name/no ORF	EH381794	dbEST	yes	K04-47.3_RC_at
K04-54.3	EXOSC10	p2,p3,p4,RRP6,PMSCL,Rrp6p,PM-Scl,PMSCL2,PM/Scl-100	gene name/no ORF	EH382353	dbEST	yes	K04-54.3_RC_at
K06-47.3	COG5	GTC90,GOLTC1	gene name/no ORF	EH382308	dbEST	yes	K06-47.3_RC_at
K07-40.1	EFNB1	CFND,CFNS,EFL3,EPLG2,Elk-L,LERK2,MGC8782	gene name/no ORF	EH382628	dbEST	yes	K07-40.1_RC_s_at
K07-47.1	ETV5	ERM	gene name/no ORF	EH381539	dbEST	yes	K07-47.1_RC_s_at
K08-40.3	SUCLG2	G-BETA	gene name/no ORF	EH382840	dbEST	yes	K08-40.3_RC_at
K08-42.3	CORO1A	p57,TACO,CLABP,HCORO1,CLIPINA,FLJ41407,MGC117380	gene name/no ORF	EH382336	dbEST	yes	K08-42.3_RC_x_at
K08-47.3	MLL5	FLJ10078,FLJ14026,HDCMC04P,MGC70452	gene name/no ORF	EH380984	dbEST	yes	K08-47.3_RC_s_at
K08-53.3	ECD	GCR2,HSGT1	gene name/no ORF	EH381769	dbEST	yes	K08-53.3_RC_s_at
K10-47.3	RAB18	RAB18LI1	gene name/no ORF	EH381612	dbEST	yes	K10-47.3_RC_at
K10-51.3	CAMK2G	CAMK,CAMKG,CAMK-II,FLJ16043,MGC26678	gene name/no ORF	EH381157	dbEST	yes	K10-51.3_RC_at
K11-43.1	NCKIPSD	DIP,DIP1,ORF1,WISH,AF3P21,SPIN90,WASLBP,MGC23891	gene name/no ORF	EH381774	dbEST	yes	K11-43.1_RC_s_at
K11-44.1	CDK5RAP2	C48,MCPH3,Cep215,KIAA1633,DKFZp686B1070,DKFZp686D1070	gene name/no ORF	EH381116	dbEST	yes	K11-44.1_RC_at
K11-46.1	IGSF1	IGCD1,IGDC1,INHBP,PGSF2,KIAA0364,MGC75490	gene name/no ORF	EH381914	dbEST	yes	K11-46.1_RC_s_at
K11-48.1	KIAA0430	LKAP,A-362G6.1	gene name/no ORF	EH382512	dbEST	yes	K11-48.1_RC_at
K12-52.3	SH3GLB1	Bif-1,CGI-61,KIAA0491,dJ612B15.2	gene name/no ORF	EH381763	dbEST	yes	K12-52.3_RC_at
K13-54.1	CHCHD4	MIA40,FLJ31709	gene name/no ORF	EH381276	dbEST	yes	K13-54.1_RC_at
K14-40.3	SOD2	IPO-B,MNSOD,Mn-SOD	gene name/no ORF	EH382354	dbEST	yes	K14-40.3_RC_at
K14-43.3	MIR16	GDE1,363E6.2	gene name/no ORF	EH381525	dbEST	yes	K14-43.3_RC_s_at
K15-40.1	HNRPF	HNRNPF,mcs94-1,MGC110997	gene name/no ORF	EH381548	dbEST	yes	K15-40.1_RC_s_at
K15-48.1	ARHGAP8	PP610,BPGAP1,FLJ20185	gene name/no ORF	EH382839	dbEST	yes	K15-48.1_RC_at
K15-52.1	GNA12	RMP,gep,NNX3,MGC99644,MGC104623	gene name/no ORF	EH382706	dbEST	yes	K15-52.1_RC_at
K15-54.1	C1orf9	CH1	gene name/no ORF	EH381829	dbEST	yes	K15-54.1_RC_at
K17-40.1	SDHD	PGL,CBT1,PGL1,SDH4	gene name/no ORF	EH382685	dbEST	yes	K17-40.1_RC_at
K17-44.1	RIPK5	RIP5,DustyPK,HDCMD38P,KIAA0472	gene name/no ORF	EH382648	dbEST	yes	K17-44.1_RC_at
K18-46.3	C10orf132	MGC131701,bA459F3.4	gene name/no ORF	EH382387	dbEST	yes	K18-46.3_RC_at
K18-53.3	NAT14	KLP1	gene name/no ORF	EH382459	dbEST	yes	K18-53.3_RC_s_at
K19-44.1	SLC6A1	GAT1,GABATR,GABATHG	gene name/no ORF	EH382310	dbEST	yes	K19-44.1_RC_s_at
K19-52.1	ZNF207	DKFZp761N202	gene name/no ORF	EH382618	dbEST	yes	K19-52.1_RC_s_at
K20-49.3	FSCN1	SNL,p55,FLJ38511	gene name/no ORF	EH382024	dbEST	yes	K20-49.3_RC_at
K21-40.1	BCLAF1	BTF,KIAA0164,bK211L9.1	gene name/no ORF	EH381910	dbEST	yes	K21-40.1_RC_at
K21-44.1	BZW2	MST017,HSPC028,MSTP017	gene name/no ORF	EH382084	dbEST	yes	K21-44.1_RC_s_at
K21-45.1	DOM3Z	NG6,DOM3L	gene name/no ORF	EH382017	dbEST	yes	K21-45.1_RC_s_at
K22-46.3	POLR2C	RPB3,RPB31,hRPB33,hsRPB3	gene name/no ORF	EH381970	dbEST	yes	K22-46.3_RC_at
K23-42.1	TNFRSF6B	M68,TR6,DCR3,DJ583P15.1.1	gene name/no ORF	EH382843	dbEST	yes	K23-42.1_RC_at
K23-51.1	MMP24	MMP25,MT-MMP5,MT5-MMP	gene name/no ORF	EH381900	dbEST	yes	K23-51.1_RC_s_at
K24-52.3	HDAC9	HD7,HDAC,HDRP,MITR,HDAC7,HDAC7B,HDAC9B,HDAC9FL,KIAA0744,DKFZp779K1053	gene name/no ORF	EH382352	dbEST	yes	K24-52.3_RC_s_at
L01-40.2	HLA-A	HLAA	gene name/no ORF	EF215083	GenBank	yes	L01-40.2_RC_at
L01-44.2	ATP5G2	null	gene name/no ORF	EH382543	dbEST	yes	L01-44.2_RC_s_at
L01-48.2	ACTR2	ARP2	gene name/no ORF	EH381431	dbEST	yes	L01-48.2_RC_at
L03-43.2	RGS5	MST092,MST106,MST129,MSTP032,MSTP092,MSTP106,MSTP129	gene name/no ORF	EH382633	dbEST	yes	L03-43.2_RC_at
L03-44.2	RYR3	null	gene name/no ORF	EH381032	dbEST	yes	L03-44.2_RC_at
L04-45.4	CNR1	CB1,CNR,CB-R,CB1A,CANN6,CB1K5	gene name/no ORF	EH382429	dbEST	yes	L04-45.4_RC_s_at
L04-46.4	LIN7C	VELI3,LIN-7C,MALS-3,LIN-7-C,FLJ11215	gene name/no ORF	EH382691	dbEST	yes	L04-46.4_RC_x_at
L05-43.2	CARD15	CD,ACUG,BLAU,IBD1,NOD2,NOD2B,PSORAS1	gene name/no ORF	EH381467	dbEST	yes	L05-43.2_RC_at
L05-51.2	GJB1	CMTX,CX32,CMTX1	gene name/no ORF	EH381299	dbEST	yes	L05-51.2_RC_s_at
L05-53.2	AP1B1	ADTB1,BAM22,AP105A,CLAPB2	gene name/no ORF	EH382617	dbEST	yes	L05-53.2_RC_at
L06-49.4	SP2	null	gene name/no ORF	EH382679	dbEST	yes	L06-49.4_RC_s_at
L06-50.4	HYOU1	ORP150,DKFZp686N08236	gene name/no ORF	EH381570	dbEST	yes	L06-50.4_RC_at
L07-41.2	RAB7	PRO2706	gene name/no ORF	EH381398	dbEST	yes	L07-41.2_RC_s_at
L07-43.2	PREPL	FLJ16627,KIAA0436	gene name/no ORF	EH381434	dbEST	yes	L07-43.2_RC_at
L07-54.2	MVD	MPD,FP17780	gene name/no ORF	EH380765	dbEST	yes	L07-54.2_RC_at
L08-41.4	CNNM3	ACDP3,FLJ20018	gene name/no ORF	EH381413	dbEST	yes	L08-41.4_RC_at
L08-42.4	SLC25A22	GC1,FLJ13044	gene name/no ORF	EH381195	dbEST	yes	L08-42.4_RC_at
L08-44.4	GNG12	FLJ31352,FLJ34695	gene name/no ORF	EH382261	dbEST	yes	L08-44.4_RC_at
L08-50.4	RAPGEF2	null	gene name/no ORF	EH382779	dbEST	yes	L08-50.4_RC_s_at
L09-50.2	PPP1R16B	TIMAP,ANKRD4,KIAA0823	gene name/no ORF	EH381859	dbEST	yes	L09-50.2_RC_at
L10-40.4	FOS	c-fos	gene name/no ORF	EH381713	dbEST	yes	L10-40.4_RC_at
L11-47.2	SLC26A1	EDM4,SAT1,SAT-1	gene name/no ORF	EH382626	dbEST	yes	L11-47.2_RC_at
L11-50.2	ZNF398	P51,P71,ZER6,KIAA1339	gene name/no ORF	EH380957	dbEST	yes	L11-50.2_RC_at
L13-41.2	PGK1	PGKA,MIG10,MGC8947,MGC117307,MGC142128	gene name/no ORF	EH382039	dbEST	yes	L13-41.2_RC_s_at
L13-50.2	OCIAD1	OCIA,Asrij,TPA018,FLJ20455,MGC111072	gene name/no ORF	EH381911	dbEST	yes	L13-50.2_RC_s_at
L13-52.2	CUTL1	CDP,CUX,p75,CASP,COY1,p100,p110,p200,Nbla10317	gene name/no ORF	EH382700	dbEST	yes	L13-52.2_RC_at
L14-50.4	APRIN	AS3,CG008,FLJ23236,KIAA0979,RP1-267P19.1	gene name/no ORF	EH380697	dbEST	yes	L14-50.4_RC_at
L14-53.4	MARS2	MetRS,mtMetRS	gene name/no ORF	EH380982	dbEST	yes	L14-53.4_RC_at
L15-40.2	TBRG1	NIAM,TB-5,FLJ14621,FLJ25020,FLJ90113,MGC129890	gene name/no ORF	EH381159	dbEST	yes	L15-40.2_RC_s_at/L15-40.2_RC_x_at
L15-42.2	PHTF2	FLJ33324,MGC86999,DKFZP564F013	gene name/no ORF	EH381176	dbEST	yes	L15-42.2_RC_s_at
L15-52.2	NOPE	DDM36,KIAA1628	gene name/no ORF	EH381084	dbEST	yes	L15-52.2_RC_s_at
L16-41.4	JAM3	JAMC,JAM-C,FLJ14529	gene name/no ORF	EH381422	dbEST	yes	L16-41.4_RC_at
L16-49.4	RFXAP	null	gene name/no ORF	EH381536	dbEST	yes	L16-49.4_RC_at
L17-52.2	ZNF346	JAZ,Zfp346,DKFZp547M223	gene name/no ORF	EH381765	dbEST	yes	L17-52.2_RC_at
L18-40.4	CYB5R1	B5R.1,NQO3A2,humb5R2	gene name/no ORF	EH381598	dbEST	yes	L18-40.4_RC_s_at
L18-53.4	IRS2	null	gene name/no ORF	EH381432	dbEST	yes	L18-53.4_RC_at
L19-43.2	SKIV2L2	Dob1,Mtr4,KIAA0052,MGC142069	gene name/no ORF	EH382738	dbEST	yes	L19-43.2_RC_at
L19-54.2	TOM1	null	gene name/no ORF	EH381677	dbEST	yes	L19-54.2_RC_at
L21-40.2	PKP1	B6P,MGC138829	gene name/no ORF	EH382309	dbEST	yes	L21-40.2_RC_at
L21-41.2	KIF1B	KLP,CMT2,CMT2A,CMT2A1,HMSNII,FLJ23699,KIAA0591,KIAA1448,MGC134844	gene name/no ORF	EH382424	dbEST	yes	L21-41.2_RC_at
L22-41.4	MLLT4	AF6,AF-6,AFADIN,FLJ34371,RP3-431P23.3	gene name/no ORF	EH381252	dbEST	yes	L22-41.4_RC_at
L22-42.4	KIT	SCFR,C-Kit,CD117	gene name/no ORF	EH381611	dbEST	yes	L22-42.4_RC_at
L22-47.4	VAV3	null	gene name/no ORF	EH381768	dbEST	yes	L22-47.4_RC_at
L22-53.4	CTNNA1	CAP102,FLJ36832	gene name/no ORF	EH382610	dbEST	yes	L22-53.4_RC_at
L23-43.2	RUFY3	RIPX,KIAA0871	gene name/no ORF	EH382478	dbEST	yes	L23-43.2_RC_at
L23-50.2	GAA	LYAG	gene name/no ORF	EH382723	dbEST	yes	L23-50.2_RC_at
L24-42.4	GIT1	null	gene name/no ORF	EH381694	dbEST	yes	L24-42.4_RC_at
L24-44.4	ABHD4	FLJ12816	gene name/no ORF	EH381080	dbEST	yes	L24-44.4_RC_at
L24-49.4	ASMTL	ASTML,ASMTLX,ASMTLY	gene name/no ORF	EH382826	dbEST	yes	L24-49.4_RC_at
M01-45.1	ABCF3	FLJ11198,EST201864	gene name/no ORF	EH382358	dbEST	yes	M01-45.1_RC_at
M01-46.1	CXCL12	PBSF,SDF1,SDF1A,SDF1B,TPAR1,SCYB12,SDF-1a,SDF-1b,TLSF-a,TLSF-b	gene name/no ORF	EH381757	dbEST	yes	M01-46.1_RC_at
M01-47.1	IGJ	JCH,IGCJ	gene name/no ORF	EH382460	dbEST	yes	M01-47.1_RC_s_at
M01-50.1	ARC	KIAA0278	gene name/no ORF	EH381509	dbEST	yes	M01-50.1_RC_at
M02-51.3	CYCS	CYC,HCS	gene name/no ORF	EH381022	dbEST	yes	M02-51.3_RC_at
M02-53.3	NARFL	PRN,HPRN,LET1L,FLJ21988	gene name/no ORF	EH381081	dbEST	yes	M02-53.3_RC_s_at
M03-41.1	UBE3A	AS,ANCR,E6-AP,HPVE6A,EPVE6AP,FLJ26981	gene name/no ORF	EH381222	dbEST	yes	M03-41.1_RC_at
M03-45.1	BTN2A1	BTF1,BT2.1,DJ3E1.1,BK14H9.1,FLJ36567	gene name/no ORF	EH381340	dbEST	yes	M03-45.1_RC_at
M03-49.1	CS	null	gene name/no ORF	EH382093	dbEST	yes	M03-49.1_RC_at
M04-54.3	SEMA6B	SEMAN,semaZ,SEMA-VIB,SemaVIb,SEM-SEMA-Y	gene name/no ORF	EH382497	dbEST	yes	M04-54.3_RC_x_at
M05-43.1	PCSK1	PC1,PC3,NEC1,SPC3	gene name/no ORF	EH382115	dbEST	yes	M05-43.1_RC_at
M05-52.1	PJA2	RNF131,KIAA0438,Neurodap1	gene name/no ORF	EH381277	dbEST	yes	M05-52.1_RC_at
M05-54.1	POLM	Tdt-N	gene name/no ORF	EH381776	dbEST	yes	M05-54.1_RC_s_at
M06-41.3	PSMD14	PAD1,POH1,rpn11	gene name/no ORF	EH381654	dbEST	yes	M06-41.3_RC_s_at
M06-44.3	SPRY1	hSPRY1	gene name/no ORF	EH381931	dbEST	yes	M06-44.3_RC_at
M07-42.1	SYNPR	SPO,MGC26651,DKFZp686G0883	gene name/no ORF	EH381849	dbEST	yes	M07-42.1_RC_at
M07-43.1	CHD5	KIAA0444,DKFZp434N231	gene name/no ORF	EH380966	dbEST	yes	M07-43.1_RC_at
M07-52.1	SCRN1	SES1,KIAA0193	gene name/no ORF	EH382222	dbEST	yes	M07-52.1_RC_at
M07-53.1	STIM1	GOK,D11S4896E	gene name/no ORF	EH382195	dbEST	yes	M07-53.1_RC_s_at
M08-48.3	HSDL1	MGC125994,MGC125995	gene name/no ORF	EH381690	dbEST	yes	M08-48.3_RC_at
M08-50.3	CYFIP1	SHYC,FLJ45151,P140SRA-1	gene name/no ORF	EH382704	dbEST	yes	M08-50.3_RC_at
M09-47.1	DNAJB5	Hsc40,KIAA1045	gene name/no ORF	EH381984	dbEST	yes	M09-47.1_RC_s_at
M09-54.1	BMPR1A	ALK3,CD292,ACVRLK3	gene name/no ORF	EH381094	dbEST	yes	M09-54.1_RC_x_at
M10-46.3	ZNF313	RNF114	gene name/no ORF	EH381486	dbEST	yes	M10-46.3_RC_at
M10-48.3	SH3GL2	CNSA2,SH3P4,EEN-B1,SH3D2A,FLJ20276,FLJ25015	gene name/no ORF	EH381134	dbEST	yes	M10-48.3_RC_s_at
M10-54.3	SLC6A15	V7-3,NTT73,hv7-3,FLJ10316,MGC87066,DKFZp761I0921	gene name/no ORF	EH382018	dbEST	yes	M10-54.3_RC_x_at
M11-40.1	G3BP2	null	gene name/no ORF	EH381281	dbEST	yes	M11-40.1_RC_s_at
M11-46.1	CCDC6	H4,PTC,TPC,TST1,D10S170	gene name/no ORF	EH381891	dbEST	yes	M11-46.1_RC_at
M11-51.1	NCAM2	NCAM21,MGC51008	gene name/no ORF	EH381150	dbEST	yes	M11-51.1_RC_at
M11-52.1	STK25	SOK1,YSK1,DKFZp686J1430	gene name/no ORF	EH381341	dbEST	yes	M11-52.1_RC_at
M11-54.1	MRPL30	RPML28,MGC3314,MRP-L28,FLJ44438,MGC24095	gene name/no ORF	EH380971	dbEST	yes	M11-54.1_RC_s_at
M12-44.3	DRG2	null	gene name/no ORF	EH382507	dbEST	yes	M12-44.3_RC_at
M13-40.1	NDNL2	HCA4,MAGEG1,MAGEL3	gene name/no ORF	EH381495	dbEST	yes	M13-40.1_RC_at
M13-41.1	C11orf58	SMAP,MGC117265,IMAGE145052	gene name/no ORF	EH381510	dbEST	yes	M13-41.1_RC_at
M13-43.1	KIAA1008	DIS3,RRP44,dis3p,FLJ10484,MGC33035,bA555G22.1,RP11-342J4.3,DKFZp667L1817	gene name/no ORF	EH382071	dbEST	yes	M13-43.1_RC_at
M13-46.1	CRI1	EID1,EID-1,RBP21,PTD014,C15orf3,PNAS-22,IRO45620,MGC138883,MGC138884	gene name/no ORF	EH381606	dbEST	yes	M13-46.1_RC_at
M13-48.1	OATL1	MGC126866,MGC126868	gene name/no ORF	EH382066	dbEST	yes	M13-48.1_RC_s_at
M13-50.1	PNPLA6	NTE,sws	gene name/no ORF	EH382547	dbEST	yes	M13-50.1_RC_s_at
M13-53.1	ANXA6	ANX6,CBP68	gene name/no ORF	EH381383	dbEST	yes	M13-53.1_RC_at
M14-40.3	FXYD6	null	gene name/no ORF	EH381339	dbEST	yes	M14-40.3_RC_at
M15-46.1	CAPN10	null	gene name/no ORF	EH381487	dbEST	yes	M15-46.1_RC_s_at
M16-42.3	ALOXE3	MGC119694,MGC119695,MGC119696	gene name/no ORF	EH381478	dbEST	yes	M16-42.3_RC_at
M16-48.3	TEF	null	gene name/no ORF	EH381096	dbEST	yes	M16-48.3_RC_at
M16-54.3	DOCK7	ZIR2,KIAA1771	gene name/no ORF	EH381246	dbEST	yes	M16-54.3_RC_s_at
M17-50.1	ATRN	MGCA,DPPT-L,KIAA0548,MGC126754	gene name/no ORF	EH382450	dbEST	yes	M17-50.1_RC_at
M17-51.1	KLHL2	MAYVEN,ABP-KELCH	gene name/no ORF	EH381621	dbEST	yes	M17-51.1_RC_s_at
M18-42.3	PTPRF	LAR,FLJ43335,FLJ45062,FLJ45567	gene name/no ORF	EH381016	dbEST	yes	M18-42.3_RC_at
M18-51.3	PCTK1	PCTAIRE,FLJ16665,PCTAIRE1,PCTGAIRE	gene name/no ORF	EH381071	dbEST	yes	M18-51.3_RC_at
M19-42.1	NRCAM	KIAA0343,MGC138845,MGC138846	gene name/no ORF	EH382049	dbEST	yes	M19-42.1_RC_at
M19-43.1	TOMM70A	FLJ90470	gene name/no ORF	EH382302	dbEST	yes	M19-43.1_RC_at
M19-54.1	SIAHBP1	FIR,PUF60,RoBPI	gene name/no ORF	EH382588	dbEST	yes	M19-54.1_RC_at
M20-43.3	SLC1A4	SATT,ASCT1	gene name/no ORF	EH382796	dbEST	yes	M20-43.3_RC_at
M20-48.3	FOXG1B	BF1,QIN,FKH2,HFK1,FKHL1,FKHL4,HBF-1	gene name/no ORF	EH382764	dbEST	yes	M20-48.3_RC_at
M20-52.3	NCOR1	N-CoR,TRAC1,hN-CoR,KIAA1047,MGC104216,hCIT529I10	gene name/no ORF	EH381155	dbEST	yes	M20-52.3_RC_s_at
M21-47.1	ABLIM1	ABLIM,LIMAB1,LIMATIN,MGC1224,FLJ14564,KIAA0059,DKFZp781D0148	gene name/no ORF	EH382413	dbEST	yes	M21-47.1_RC_at
M21-50.1	SLC39A7	KE4,HKE4,ZIP7,RING5,H2-KE4,D6S115E,D6S2244E	gene name/no ORF	EH382070	dbEST	yes	M21-50.1_RC_at
M21-51.1	FNTB	FPTB,MGC31935	gene name/no ORF	EH381602	dbEST	yes	M21-51.1_RC_at
M21-52.1	GGA1	null	gene name/no ORF	EH381743	dbEST	yes	M21-52.1_RC_x_at
M22-46.3	PRIM2A	p58,PRIM2,MGC75142	gene name/no ORF	EH382148	dbEST	yes	M22-46.3_RC_at
M22-50.3	TMC4	MGC39329	gene name/no ORF	EH382323	dbEST	yes	M22-50.3_RC_at
M22-53.3	PCSK2	PC2,NEC2,SPC2	gene name/no ORF	EH381842	dbEST	yes	M22-53.3_RC_at
M23-44.1	NGB	null	gene name/no ORF	EH381558	dbEST	yes	M23-44.1_RC_at
M23-45.1	MTMR6	null	gene name/no ORF	EH381797	dbEST	yes	M23-45.1_RC_at
M24-42.3	EXOSC9	p5,p6,RRP45,PMSCL1,Rrp45p,PM/Scl-75	gene name/no ORF	EH381199	dbEST	yes	M24-42.3_RC_x_at
M24-54.3	PRKAG1	AMPKG,MGC8666	gene name/no ORF	EH381170	dbEST	yes	M24-54.3_RC_s_at
N01-54.2	RND1	ARHS,RHO6,FLJ42294	gene name/no ORF	EH381295	dbEST	yes	N01-54.2_RC_x_at
N02-49.4	SIGLEC5	CD170,OBBP2,CD33L2,OB-BP2,SIGLEC-5	gene name/no ORF	EH380815	dbEST	yes	N02-49.4_RC_at
N02-52.4	SCOC	SCOCO,HRIHFB2072	gene name/no ORF	EH381990	dbEST	yes	N02-52.4_RC_at
N03-41.2	SPHK2	null	gene name/no ORF	EH381466	dbEST	yes	N03-41.2_RC_at
N03-43.2	CACYBP	SIP,GIG5,MGC87971,PNAS-107,S100A6BP,RP1-102G20.6	gene name/no ORF	EH382069	dbEST	yes	N03-43.2_RC_at
N03-47.2	EXTL3	REG,RPR,REGR,botv,EXTR1,KIAA0519,DKFZp686C2342	gene name/no ORF	EH381809	dbEST	yes	N03-47.2_RC_at
N03-49.2	MICA	PERB11.1,MGC111087,truncated	gene name/no ORF	EH382466	dbEST	yes	N03-49.2_RC_at
N03-51.2	ANTXR1	ATR,TEM8,FLJ10601,FLJ11298,FLJ21776	gene name/no ORF	EH381254	dbEST	yes	N03-51.2_RC_at
N03-52.2	LEPROTL1	my047,HSPC112	gene name/no ORF	EH381188	dbEST	yes	N03-52.2_RC_at
N04-44.4	GFPT1	GFA,GFAT,GFPT,GFAT1,GFAT1m	gene name/no ORF	EH381547	dbEST	yes	N04-44.4_RC_at
N04-45.4	HIRA	TUP1,DGCR1,TUPLE1	gene name/no ORF	EH381925	dbEST	yes	N04-45.4_RC_at
N04-48.4	CALM1	CAMI,PHKD,DD132,CALML2	gene name/no ORF	EH381430	dbEST	yes	N04-48.4_RC_s_at
N04-53.4	SALL2	HSAL2,ZNF795,KIAA0360,p150(Sal2)	gene name/no ORF	EH382652	dbEST	yes	N04-53.4_RC_at
N06-40.4	MTMR2	CMT4B,CMT4B1,KIAA1073	gene name/no ORF	EH381780	dbEST	yes	N06-40.4_RC_at
N06-48.4	DAZAP1	MGC19907	gene name/no ORF	EH381228	dbEST	yes	N06-48.4_RC_at
N06-49.4	RAP1GAP	RAP1GA1,KIAA0474,rap1GAPII	gene name/no ORF	EH382331	dbEST	yes	N06-49.4_RC_at
N07-54.2	LOC643093	null	gene name/no ORF	EH382690	dbEST	yes	N07-54.2_RC_at
N10-45.4	CLTC	CHC17,CLH-17,CLTCL2,KIAA0034	gene name/no ORF	EH381313	dbEST	yes	N10-45.4_RC_s_at
N10-50.4	ACSS1	ACAS2L,AceCS2L,MGC33843	gene name/no ORF	EH381875	dbEST	yes	N10-50.4_RC_at
N10-54.4	TLR6	null	gene name/no ORF	EH382117	dbEST	yes	N10-54.4_RC_at
N11-47.2	PISD	PSSC,DJ858B16,dJ858B16.2,DKFZP566G2246	gene name/no ORF	EH381248	dbEST	yes	N11-47.2_RC_at
N12-40.4	GGA3	KIAA0154	gene name/no ORF	EH382703	dbEST	yes	N12-40.4_RC_at
N12-43.4	SH3BGRL2	null	gene name/no ORF	EH381136	dbEST	yes	N12-43.4_RC_at
N12-51.4	SC4MOL	DESP4,ERG25,MGC104344	gene name/no ORF	EH381721	dbEST	yes	N12-51.4_RC_at
N13-40.2	RAB3A	null	gene name/no ORF	EH381488	dbEST	yes	N13-40.2_RC_at
N13-43.2	SNF1LK2	QIK,SIK2,KIAA0781,LOH11CR1I,DKFZp434K1115	gene name/no ORF	EH381200	dbEST	yes	N13-43.2_RC_at
N13-48.2	ABHD6	null	gene name/no ORF	EH382688	dbEST	yes	N13-48.2_RC_s_at
N13-51.2	PFTK1	KIAA0834,PFTAIRE1	gene name/no ORF	EH381822	dbEST	yes	N13-51.2_RC_s_at
N14-40.4	P4HB	DSI,GIT,PDI,PDIA1,PO4DB,PO4HB,PROHB,ERBA2L	gene name/no ORF	EH381941	dbEST	yes	N14-40.4_RC_at
N14-43.4	OSBPL3	ORP3,ORP-3,OSBP3,KIAA0704,MGC21526,DKFZp667P1518	gene name/no ORF	EH381053	dbEST	yes	N14-43.4_RC_at
N14-52.4	CANX	CNX,P90,IP90,FLJ26570	gene name/no ORF	EH382464	dbEST	yes	N14-52.4_RC_at
N15-41.2	BIVM	null	gene name/no ORF	EH381948	dbEST	yes	N15-41.2_RC_at
N15-52.2	CDKN1B	KIP1,CDKN4,P27KIP1	gene name/no ORF	EH382419	dbEST	yes	N15-52.2_RC_s_at/N15-52.2_RC_x_at
N17-41.2	PPT1	PPT,CLN1,INCL	gene name/no ORF	EH382007	dbEST	yes	N17-41.2_RC_at
N17-47.2	TRAPPC2	SEDL,SEDT,TRS20,MIP-2A,ZNF547L,hYP38334	gene name/no ORF	EH382448	dbEST	yes	N17-47.2_RC_at
N17-50.2	TNKS	TIN1,PARPL,TINF1,TNKS1,PARP5A,PARP-5a	gene name/no ORF	EH381453	dbEST	yes	N17-50.2_RC_s_at
N17-54.2	DUSP6	MKP3,PYST1	gene name/no ORF	EH381947	dbEST	yes	N17-54.2_RC_s_at
N18-53.4	USP10	UBPO,KIAA0190	gene name/no ORF	EH382241	dbEST	yes	N18-53.4_RC_at
N19-44.2	SH2D6	FLJ35993	gene name/no ORF	EH382635	dbEST	yes	N19-44.2_RC_at
N19-48.2	MLLT7	AFX,AFX1,FOXO4,MGC120490	gene name/no ORF	EH381007	dbEST	yes	N19-48.2_RC_at
N20-42.4	MRPL10	RPML8,MRP-L8,MGC17973	gene name/no ORF	EH381700	dbEST	yes	N20-42.4_RC_s_at
N20-45.4	SEMA4A	SEMB,SEMAB,FLJ12287,RP11-54H19.2	gene name/no ORF	EH381411	dbEST	yes	N20-45.4_RC_at
N20-50.4	CDC7	Hsk1,CDC7L1,HsCDC7,huCDC7,MGC117361,MGC126237,MGC126238	gene name/no ORF	EH381512	dbEST	yes	N20-50.4_RC_at
N21-40.2	SPIN	SPIN1	gene name/no ORF	EH381872	dbEST	yes	N21-40.2_RC_s_at
N21-43.2	NUP50	NPAP60,NPAP60L,MGC39961	gene name/no ORF	EH381493	dbEST	yes	N21-43.2_RC_at
N21-45.2	ALS2CR13	FAM117B,FLJ38771,DKFZp686H01244	gene name/no ORF	EH382702	dbEST	yes	N21-45.2_RC_at
N21-48.2	MLLT10	AF10,MGC75086,DKFZp686E10210	gene name/no ORF	EH382660	dbEST	yes	N21-48.2_RC_s_at
N21-51.2	UBE2R2	UBC3B,CDC34B,FLJ20419,MGC10481	gene name/no ORF	EH381811	dbEST	yes	N21-51.2_RC_at
N22-44.4	HTR2C	HTR1C,5-HT2C	gene name/no ORF	EH382396	dbEST	yes	N22-44.4_RC_s_at
N22-48.4	GRIN1	NR1,NMDA1,NMDAR1	gene name/no ORF	EH382100	dbEST	yes	N22-48.4_RC_at
N23-48.2	ANKH	ANK,CMDJ,HANK,MANK,CCAL2,CPPDD,FLJ27166	gene name/no ORF	EH382232	dbEST	yes	N23-48.2_RC_x_at
N24-43.4	FSTL1	FRP,FSL1	gene name/no ORF	EH382251	dbEST	yes	N24-43.4_RC_at
N24-50.4	CASP9	MCH6,APAF3,APAF-3,ICE-LAP6,CASPASE-9c	gene name/no ORF	EH381544	dbEST	yes	N24-50.4_RC_at
O01-43.1	OPN4	MOP,MGC142118	gene name/no ORF	EH381957	dbEST	yes	O01-43.1_RC_at
O01-52.1	AARSL	KIAA1270,bA444E17.1	gene name/no ORF	EH381852	dbEST	yes	O01-52.1_RC_at
O02-44.3	TPD52L2	D54,hD54,DKFZp686A1765	gene name/no ORF	EH382097	dbEST	yes	O02-44.3_RC_s_at
O02-51.3	SLC39A13	FLJ25785	gene name/no ORF	EH381909	dbEST	yes	O02-51.3_RC_at
O03-53.1	NLGN3	HNL3,ASPGX1,AUTSX1,KIAA1480	gene name/no ORF	EH381665	dbEST	yes	O03-53.1_RC_at
O03-54.1	LDHD	MGC57726	gene name/no ORF	EH382315	dbEST	yes	O03-54.1_RC_at
O04-40.3	ARNT2	KIAA0307	gene name/no ORF	EH382637	dbEST	yes	O04-40.3_RC_at
O04-43.3	LGALS8	Gal-8,PCTA1,PCTA-1,Po66-CBP	gene name/no ORF	EH382715	dbEST	yes	O04-43.3_RC_at
O04-54.3	UBE2L3	E2-F1,L-UBC,UBCH7,UbcM4	gene name/no ORF	EH381271	dbEST	yes	O04-54.3_RC_x_at
O05-51.1	SLC25A32	MFTC	gene name/no ORF	EH381674	dbEST	yes	O05-51.1_RC_at
O06-45.3	GNPDA2	SB52	gene name/no ORF	EH382452	dbEST	yes	O06-45.3_RC_at
O06-46.3	NUB1	BS4,NUB1L,NYREN18	gene name/no ORF	EH381476	dbEST	yes	O06-46.3_RC_at
O06-50.3	IMPDH2	IMPD2,IMPDH-II	gene name/no ORF	EH381921	dbEST	yes	O06-50.3_RC_at
O08-51.3	TROVE2	SSA2	gene name/no ORF	EH382174	dbEST	yes	O08-51.3_RC_at
O09-43.1	REPIN1	AP4,RIP60,ZNF464,Zfp464	gene name/no ORF	EH381257	dbEST	yes	O09-43.1_RC_s_at
O10-43.3	SFRS3	SRp20	gene name/no ORF	EH382079	dbEST	yes	O10-43.3_RC_s_at
O10-48.3	DSCR1	CSP1,DSC1,RCN1,MCIP1,ADAPT78	gene name/no ORF	EH380881	dbEST	yes	O10-48.3_RC_at
O11-51.1	CALCA	CT,KC,CGRP,CALC1,CGRP1,CGRP-I,MGC126648	gene name/no ORF	EH381715	dbEST	yes	O11-51.1_RC_at
O12-46.3	VRK2	null	gene name/no ORF	EH381627	dbEST	yes	O12-46.3_RC_at
O12-52.3	EFNB2	HTKL,EPLG5,Htk-L,LERK5,MGC126226,MGC126227,MGC126228	gene name/no ORF	EH381018	dbEST	yes	O12-52.3_RC_at
O12-54.3	SRP19	null	gene name/no ORF	EH382792	dbEST	yes	O12-54.3_RC_at
O13-42.1	TAZ	EFE,BTHS,EFE2,G4.5,Taz1,CMD3A,LVNCX,XAP-2,FLJ27390	gene name/no ORF	EH382112	dbEST	yes	O13-42.1_RC_at
O14-53.3	RASD2	Rhes,TEM2,MGC	gene name/no ORF	EH381146	dbEST	yes	O14-53.3_RC_at
O15-44.1	AGPAT5	LPAAT-e,1-AGPAT5,LPAAT-epsilon	gene name/no ORF	EH381620	dbEST	yes	O15-44.1_RC_at
O15-52.1	HSPA9B	CSA,MOT,MOT2,GRP75,HSPA9,PBP74,mot-2,MGC4500,MTHSP75	gene name/no ORF	EH381571	dbEST	yes	O15-52.1_RC_at/O15-52.1_RC_x_at
O17-41.1	RAP2A	KREV,RAP2,K-REV,RbBP-30	gene name/no ORF	EH382042	dbEST	yes	O17-41.1_RC_at
O17-51.1	XPC	XP3,XPCC	gene name/no ORF	EH380806	dbEST	yes	O17-51.1_RC_at
O18-45.3	SERP1	RAMP4,MGC117327,MGC133321,MGC133322	gene name/no ORF	EH381069	dbEST	yes	O18-45.3_RC_at
O19-49.1	SYNJ2	INPP5H,KIAA0348,MGC44422	gene name/no ORF	EH382781	dbEST	yes	O19-49.1_RC_at
O20-43.3	TSPAN7	A15,MXS1,CD231,MRX58,CCG-B7,TM4SF2,TALLA-1,TM4SF2b,DXS1692E	gene name/no ORF	EH382537	dbEST	yes	O20-43.3_RC_s_at
O20-46.3	DSTN	ADF,ACTDP,bA462D18.2	gene name/no ORF	EH382665	dbEST	yes	O20-46.3_RC_at
O20-48.3	LSS	OSC	gene name/no ORF	EH381119	dbEST	yes	O20-48.3_RC_at
O20-49.3	GABRA5	null	gene name/no ORF	EH382835	dbEST	yes	O20-49.3_RC_at
O20-53.3	FBF1	null	gene name/no ORF	EH382479	dbEST	yes	O20-53.3_RC_at
O20-54.3	ALKBH1	ABH,alkB,hABH,ALKBH	gene name/no ORF	EH382226	dbEST	yes	O20-54.3_RC_at
O21-45.1	GLIS3	ZNF515,FLJ38999,FLJ90578,MGC33662	gene name/no ORF	EH381332	dbEST	yes	O21-45.1_RC_at
O21-51.1	ADAR	DSH,G1P1,IFI4,p136,ADAR1,DRADA,DSRAD,K88dsRBP	gene name/no ORF	EH382260	dbEST	yes	O21-51.1_RC_at
O21-54.1	FADS2	D6D,DES6,TU13,FADSD6,LLCDL2,SLL0262	gene name/no ORF	EH381989	dbEST	yes	O21-54.1_RC_at
O22-44.3	AAAS	AAA,AAASb,GL003,ADRACALA,ADRACALIN,DKFZp586G1624	gene name/no ORF	EH381537	dbEST	yes	O22-44.3_RC_x_at
P01-49.2	SLC9A6	NHE6,KIAA0267	gene name/no ORF	EH382559	dbEST	yes	P01-49.2_RC_s_at
P01-52.2	ZFP1	ZNF475,FLJ34243	gene name/no ORF	EH381868	dbEST	yes	P01-52.2_RC_at
P02-42.4	RECQL4	RTS,RECQ4	gene name/no ORF	EH381033	dbEST	yes	P02-42.4_RC_at
P02-43.4	NEIL1	NEI1,hFPG1,FLJ22402	gene name/no ORF	EH382126	dbEST	yes	P02-43.4_RC_at
P03-48.2	ENAH	MENA,NDPP1	gene name/no ORF	EH381631	dbEST	yes	P03-48.2_RC_s_at
P05-44.2	PAK1IP1	PIP1,MAK11,WDR84,hPIP1,FLJ20624,bA421M1.5,RP11-421M1.5	gene name/no ORF	EH381727	dbEST	yes	P05-44.2_RC_at
P05-45.2	DNAJB12	DJ10,DKFZp586B2023	gene name/no ORF	EH382367	dbEST	yes	P05-45.2_RC_at
P05-46.2	DAGLBETA	KCCR13L	gene name/no ORF	EH382586	dbEST	yes	P05-46.2_RC_at
P05-51.2	SLC8A2	NCX2	gene name/no ORF	EH382809	dbEST	yes	P05-51.2_RC_at
P06-44.4	ABT1	hABT1	gene name/no ORF	EH381939	dbEST	yes	P06-44.4_RC_at
P06-50.4	STX3	STX3A	gene name/no ORF	EH381414	dbEST	yes	P06-50.4_RC_at
P07-52.2	N-PAC	BM045,HIBDL	gene name/no ORF	EH381210	dbEST	yes	P07-52.2_RC_x_at
P08-44.4	AFF2	FMR2,MRX2,OX19,FRAXE	gene name/no ORF	EH382681	dbEST	yes	P08-44.4_RC_at
P08-51.4	BRPF3	null	gene name/no ORF	EH381686	dbEST	yes	P08-51.4_RC_s_at
P09-49.2	SFRS6	B52,SRP55,MGC5045	gene name/no ORF	EH381993	dbEST	yes	P09-49.2_RC_at
P09-53.2	TAF1A	SL1,RAFI48,TAFI48,MGC	gene name/no ORF	EH381679	dbEST	yes	P09-53.2_RC_at
P10-53.4	B3GNT2	B3GNT,B3GNT1,B3GN-T1,B3GN-T2,B3GNT-2,BETA3GNT	gene name/no ORF	EH381652	dbEST	yes	P10-53.4_RC_at
P12-47.4	SEMA4F	SEMAM,SEMAW,M-SEMA,PRO2353,m-SemaM,m-Sema-M	gene name/no ORF	EH381673	dbEST	yes	P12-47.4_RC_at
P12-53.4	CNTNAP2	CDFE,NRXN4,CASPR2,DKFZp781D1846	gene name/no ORF	EH380945	dbEST	yes	P12-53.4_RC_at
P13-46.2	AP3S2	AP3S3,sigma3b,FLJ35955	gene name/no ORF	EH382102	dbEST	yes	P13-46.2_RC_at
P13-47.2	RFX2	FLJ14226	gene name/no ORF	EH382249	dbEST	yes	P13-47.2_RC_at
P13-49.2	BRF1	BRF,hBRF,GTF3B,TAF3C,TAF3B2,TF3B90,FLJ42674,TAFIII90,TFIIIB90,MGC105048	gene name/no ORF	EH381980	dbEST	yes	P13-49.2_RC_at
P13-51.2	PRSS12	MRT1,BSSP3,BSSP-3,MGC12722,MOTOPSIN	gene name/no ORF	EH382775	dbEST	yes	P13-51.2_RC_at
P14-40.4	DBN1	D0S117E,DKFZp434D064	gene name/no ORF	EH382550	dbEST	yes	P14-40.4_RC_s_at
P14-45.4	CTBS	CTB	gene name/no ORF	EH382152	dbEST	yes	P14-45.4_RC_at
P14-50.4	CBX3	HECH,HP1-GAMMA,HP1Hs-gamma	gene name/no ORF	EH382258	dbEST	yes	P14-50.4_RC_at
P15-47.2	RAVER1	KIAA1978	gene name/no ORF	EH382129	dbEST	yes	P15-47.2_RC_at
P15-49.2	VPS28	MGC60323	gene name/no ORF	EH381115	dbEST	yes	P15-49.2_RC_at
P16-40.4	THRAP1	MED13,ARC250,DRIP250,HSPC221,TRAP240,KIAA0593	gene name/no ORF	EH381971	dbEST	yes	P16-40.4_RC_s_at
P16-47.4	SGTA	SGT,hSGT	gene name/no ORF	EH382488	dbEST	yes	P16-47.4_RC_at
P17-48.2	VAMP3	CEB	gene name/no ORF	EH382529	dbEST	yes	P17-48.2_RC_at
P17-50.2	JAK2	null	gene name/no ORF	EH381576	dbEST	yes	P17-50.2_RC_at
P18-52.4	RAB14	FBP,RAB-14	gene name/no ORF	EH381213	dbEST	yes	P18-52.4_RC_at
P18-53.4	ZNF76	ZNF523,Zfp523,D6S229E	gene name/no ORF	EH381267	dbEST	yes	P18-53.4_RC_at
P19-44.2	L1CAM	S10,HSAS,MASA,MIC5,SPG1,CAML1,CD171,HSAS1,N-CAML1	gene name/no ORF	EH382370	dbEST	yes	P19-44.2_RC_at
P19-48.2	ZBTB1	KIAA0997	gene name/no ORF	EH381625	dbEST	yes	P19-48.2_RC_s_at
P19-52.2	PSMB3	HC10-II,MGC4147	gene name/no ORF	EH382732	dbEST	yes	P19-52.2_RC_at
P19-53.2	MYH9	MHA,FTNS,EPSTS,DFNA17,NMMHCA,MGC104539,NMHC-II-A	gene name/no ORF	EH382731	dbEST	yes	P19-53.2_RC_at
P20-47.4	COX11	COX11P	gene name/no ORF	EH381978	dbEST	yes	P20-47.4_RC_at
P20-52.4	RAB2B	FLJ14824	gene name/no ORF	EH381154	dbEST	yes	P20-52.4_RC_at
P20-53.4	SETD7	SET7,SET9,SET7/9,FLJ21193,KIAA1717	gene name/no ORF	EH382360	dbEST	yes	P20-53.4_RC_at
P21-44.2	ZNF212	ZNF182,MGC9707,ZNFC150,C2H2-150	gene name/no ORF	EH382719	dbEST	yes	P21-44.2_RC_at
P21-54.2	STK40	SHIK,SgK495,MGC4796,RP11-268J15.4	gene name/no ORF	EH380960	dbEST	yes	P21-54.2_RC_x_at
A01-43.1	LOC388114	null	gene name/no ORF	EH382296	dbEST	no
A01-44.1	KIAA0773	null	gene name/no ORF	EH381874	dbEST	no
A01-46.1	GDAP1	null	gene name/no ORF	EH382113	dbEST	no
A02-49.3	MRPL10	RPML8,MRP-L8,MGC17973	gene name/no ORF	EH382721	dbEST	no
A02-54.3	HSPA14	HSP70-4,HSP70L1,MGC131990	gene name/no ORF	EH382265	dbEST	no
A03-52.1	KIF21A	FEOM,CFEOM,FEOM1,CFEOM1,FLJ20052,KIAA1708,DKFZp779C159	gene name/no ORF	EH380735	dbEST	no
A04-40.3	ATP6V1D	VATD,VMA8,ATP6M	gene name/no ORF	EH382127	dbEST	no
A04-47.3	ACPL2	FLJ23751	gene name/no ORF	EH382252	dbEST	no
A04-49.3	CXorf23	null	gene name/no ORF	EH382158	dbEST	no
A04-50.3	C22orf29	FLJ21125	gene name/no ORF	EH381629	dbEST	no
A04-51.3	ABHD12	C20orf22,dJ965G21.2,DKFZP434P106	gene name/no ORF	EH380975	dbEST	no
A05-50.1	FLJ45557	null	gene name/no ORF	EH382539	dbEST	no
A05-51.1	BLCAP	BC10	gene name/no ORF	EH380746	dbEST	no
A06-49.3	CPSF3L	RC68,INT11,RC-68,INTS11,CPSF73L,FLJ13294,FLJ20542	gene name/no ORF	EH382068	dbEST	no
A06-53.3	C16orf7	ATP-BL	gene name/no ORF	EH381618	dbEST	no
A06-54.3	SEZ6L2	PSK-1,FLJ90517	gene name/no ORF	EH381483	dbEST	no
A07-47.1	LOC653199	null	gene name/no ORF	EH382014	dbEST	no
A08-54.3	FCHSD1	NWK2,FLJ00007	gene name/no ORF	EH382509	dbEST	no
A09-40.1	C2orf44	PP384,FLJ21945	gene name/no ORF	EH381262	dbEST	no
A09-46.1	ITM2C	E25,BRI3,E25C,ITM3,BRICD2C	gene name/no ORF	EH381171	dbEST	no
A09-53.1	HD	HTT,IT15	gene name/no ORF	EH382698	dbEST	no
A09-54.1	DIP	KIAA0767,MGC90497,dA59H18.1,dJ439F8.1	gene name/no ORF	EH381999	dbEST	no
A11-45.1	LRRC20	FLJ10751,FLJ10844	gene name/no ORF	EH381992	dbEST	no
A11-51.1	CASC4	H63,MGC74708	gene name/no ORF	EH382052	dbEST	no
A11-54.1	C6orf134	FLJ13158,Nbla00487	gene name/no ORF	EH381454	dbEST	no
A12-42.3	PCOLN3	CHMP1,PRSM1,CHMP1A,KIAA0047	gene name/no ORF	EH381841	dbEST	no
A12-52.3	RNF38	FLJ21343	gene name/no ORF	EH381014	dbEST	no
A12-53.3	KLC2	FLJ12387	gene name/no ORF	EH382167	dbEST	no
A13-45.1	NUDCD3	KIAA1068	gene name/no ORF	EH381404	dbEST	no
A13-52.1	LYPLA2	APT-2,DJ886K2.4	gene name/no ORF	EH381086	dbEST	no
A14-44.3	FLJ12886	F17127_1,DKFZp564H1322	gene name/no ORF	EH382744	dbEST	no
A14-45.3	ELOF1	ELF1	gene name/no ORF	EH382320	dbEST	no
A14-47.3	LOC402560	null	gene name/no ORF	EH382209	dbEST	no
A14-49.3	ALG14	MGC19780	gene name/no ORF	EH382484	dbEST	no
A14-53.3	C3orf18	G20	gene name/no ORF	EH382061	dbEST	no
A15-48.1	TMEM98	DKFZP564K1964	gene name/no ORF	EH381082	dbEST	no
A15-49.1	DDX26B	FLJ41215,MGC88298,DKFZp686G0470	gene name/no ORF	EH381304	dbEST	no
A16-47.3	LPPR2	PRG-4,FLJ13055	gene name/no ORF	EH381238	dbEST	no
A16-48.3	C2orf24	CGI-57	gene name/no ORF	EH381637	dbEST	no
A16-51.3	LOC285188	null	gene name/no ORF	EH382819	dbEST	no
A16-53.3	RGAG4	KIAA2001,6430402L03Rik	gene name/no ORF	EH381237	dbEST	no
A16-54.3	ANKS3	FLJ32345,FLJ32767,KIAA1977	gene name/no ORF	EH382806	dbEST	no
A17-40.1	THUMPD2	C2orf8,MGC2454	gene name/no ORF	EH382770	dbEST	no
A18-46.3	DKFZp761I2123	KIAA1886	gene name/no ORF	EH381091	dbEST	no
A18-52.3	ATPBD1C	MGC14560,MGC32810	gene name/no ORF	EH382669	dbEST	no
A19-40.1	MFSD4	UNQ3064,FLJ25004,FLJ34577,DKFZp761N1114	gene name/no ORF	EH382842	dbEST	no
A19-44.1	PGAM1	PGAMA	gene name/no ORF	EH382622	dbEST	no
A20-45.3	C3orf15	AAT1,AAT1alpha,DKFZp781A2221	gene name/no ORF	EH381287	dbEST	no
A21-47.1	FAM62B	CHR2SYT,KIAA1228	gene name/no ORF	EH381693	dbEST	no
A21-48.1	CLN3	BTS,MGC102840	gene name/no ORF	EH382651	dbEST	no
A21-50.1	LOC137886	null	gene name/no ORF	EH382785	dbEST	no
A22-42.3	TMEM132D	MOLT,KIAA1944,MGC138770,MGC138771	gene name/no ORF	EH381458	dbEST	no
A22-44.3	WDR22	BCRG2,BCRP2,KIAA1824,D14S1461E,DKFZp434A035	gene name/no ORF	EH382661	dbEST	no
A22-47.3	C2orf24	CGI-57	gene name/no ORF	EH382000	dbEST	no
A22-51.3	PCOLN3	CHMP1,PRSM1,CHMP1A,KIAA0047	gene name/no ORF	EH381283	dbEST	no
A23-48.1	KIAA1737	null	gene name/no ORF	EH382146	dbEST	no
A23-53.1	TRIM9	RNF91,SPRING,KIAA0282	gene name/no ORF	EH382013	dbEST	no
A24-43.3	C16orf58	FLJ13868	gene name/no ORF	EH381906	dbEST	no
A24-44.3	SHQ1	FLJ10539,DKFZp686H07226	gene name/no ORF	EH381196	dbEST	no
A24-51.3	LRRC59	PRO1855,FLJ21675	gene name/no ORF	EH381795	dbEST	no
A24-54.3	SRP9	ALURBP,MGC110981	gene name/no ORF	EH382338	dbEST	no
B01-43.2	LOC201229	null	gene name/no ORF	EH382763	dbEST	no
B01-52.2	LOC284861	null	gene name/no ORF	EH382768	dbEST	no
B02-41.4	WDR13	MG21,FLJ20563,DKFZp779C2057	gene name/no ORF	EH381828	dbEST	no
B02-50.4	FLJ11506	DKFZp667D2317,DKFZp686G08119	gene name/no ORF	EH382132	dbEST	no
B03-42.2	NKIRAS1	KBRAS1,kappaB-Ras1	gene name/no ORF	EH382761	dbEST	no
B03-47.2	SFRS6	B52,SRP55,MGC5045	gene name/no ORF	EH381145	dbEST	no
B03-51.2	RPL10	QM,NOV,DXS648,DXS648E,FLJ23544,FLJ27072,DKFZp686J1851	gene name/no ORF	EH382655	dbEST	no
B03-54.2	AHCY	SAHH	gene name/no ORF	EH381603	dbEST	no
B04-45.4	HECTD3	FLJ21156,FLJ31983,RP11-69J16.1	gene name/no ORF	EH381682	dbEST	no
B04-46.4	MAFG	MGC13090,MGC20149	gene name/no ORF	EH382236	dbEST	no
B05-41.2	TMEM71	FLJ33069	gene name/no ORF	EH381646	dbEST	no
B05-44.2	RABL4	RAYL	gene name/no ORF	EH381130	dbEST	no
B05-45.2	SNX6	TFAF2,MGC3157,MSTP010	gene name/no ORF	EH382825	dbEST	no
B06-40.4	PRO1853	null	gene name/no ORF	EH382008	dbEST	no
B06-45.4	COL1A2	OI4	gene name/no ORF	EH381659	dbEST	no
B07-43.2	C13orf8	FLJ90413,KIAA1802	gene name/no ORF	EH381920	dbEST	no
B07-45.2	FASTKD2	KIAA0971	gene name/no ORF	EH381513	dbEST	no
B07-49.2	PVRL1	ED4,PRR,HIgR,HVEC,OFC7,PRR1,PVRR,CD111,PVRR1,SK-12,CLPED1,MGC16207,nectin-1,MGC142031	gene name/no ORF	EH381557	dbEST	no
B07-53.2	GOLGA7	GCP16,HSPC041,MGC4876,MGC21096,GOLGA3AP1	gene name/no ORF	EH382678	dbEST	no
B07-54.2	LOC90113	null	gene name/no ORF	EH382680	dbEST	no
B08-42.4	C4orf19	FLJ11017	gene name/no ORF	EH381151	dbEST	no
B08-45.4	SRP9	ALURBP,MGC110981	gene name/no ORF	EH382286	dbEST	no
B08-50.4	FNBP1	FBP17,KIAA0554,MGC126804	gene name/no ORF	EH381242	dbEST	no
B09-42.2	C2orf33	GL004,MGC110913,DKFZp666J168	gene name/no ORF	EH381085	dbEST	no
B09-44.2	CPNE5	CPN5,COPN5,KIAA1599,DKFZp666C234	gene name/no ORF	EH381079	dbEST	no
B09-47.2	NOP17	FLJ20643	gene name/no ORF	EH382051	dbEST	no
B09-53.2	SAAL1	FLJ41463	gene name/no ORF	EH381324	dbEST	no
B10-46.4	C1orf142	SVAP1,SNAP-47,FLJ12517,IMAGE3451454,DKFZp686M10160	gene name/no ORF	EH382298	dbEST	no
B10-51.4	LOC144363	null	gene name/no ORF	EH381204	dbEST	no
B11-45.2	C5orf5	N61,KHCHP	gene name/no ORF	EH382163	dbEST	no
B11-48.2	PPM1B	PP2CB,MGC21657,PP2CBETA,PPC2BETAX,PP2C-beta-X	gene name/no ORF	EH382190	dbEST	no
B11-50.2	UBE2E1	UBCH6	gene name/no ORF	EH382816	dbEST	no
B12-49.4	DIP2B	KIAA1463,MGC104005	gene name/no ORF	EH381403	dbEST	no
B14-44.4	DPM2	MGC21559,MGC111193	gene name/no ORF	EH381729	dbEST	no
B15-41.2	MICAL2	KIAA0750,MICAL2PV1,MICAL2PV2,DKFZp686H2469,DKFZp686H03148	gene name/no ORF	EH382740	dbEST	no
B15-47.2	WDFY3	ALFY,ZFYVE25,KIAA0993,MGC16461	gene name/no ORF	EH381802	dbEST	no
B16-47.4	KLF9	BTEB,BTEB1	gene name/no ORF	EH381029	dbEST	no
B16-52.4	KIAA1045	null	gene name/no ORF	EH382361	dbEST	no
B17-43.2	KIAA1191	FLJ21022	gene name/no ORF	EH380829	dbEST	no
B17-47.2	LOC645958	null	gene name/no ORF	EH382820	dbEST	no
B18-45.4	KCNQ2	EBN,BFNC,EBN1,ENB1,HNSPC,KV7.2,KCNA11,KVEBN1	gene name/no ORF	EH382808	dbEST	no
B18-48.4	KIAA1797	FLJ20375	gene name/no ORF	EH381348	dbEST	no
B18-51.4	KIAA1644	null	gene name/no ORF	EH382271	dbEST	no
B18-53.4	PLEKHC1	MIG2,KIND2,mig-2,UNC112	gene name/no ORF	EH381203	dbEST	no
B19-40.2	TRAF7	RFWD1,RNF119,MGC7807,DKFZp586I021	gene name/no ORF	EH382329	dbEST	no
B19-44.2	KIAA0404	MGC117153	gene name/no ORF	EH381342	dbEST	no
B19-47.2	PPP1R10	FB19,CAT53,PNUTS	gene name/no ORF	EH381632	dbEST	no
B20-48.4	RAI1	SMS,SMCR,KIAA1820,MGC12824,DKFZP434A139	gene name/no ORF	EH380705	dbEST	no
B20-52.4	MFSD4	UNQ3064,FLJ25004,FLJ34577,DKFZp761N1114	gene name/no ORF	EH381756	dbEST	no
B20-53.4	FAM125B	C9orf28,FLJ00001	gene name/no ORF	EH381380	dbEST	no
B21-42.2	BCDIN3	FLJ20257	gene name/no ORF	EH381614	dbEST	no
B21-44.2	C20orf102	dJ1118M15.2	gene name/no ORF	EH382289	dbEST	no
B21-49.2	TBC1D1	TBC,TBC1,KIAA1108	gene name/no ORF	EH382096	dbEST	no
B21-50.2	C19orf36	IMAGE	gene name/no ORF	EH382436	dbEST	no
B22-43.4	FLJ20323	null	gene name/no ORF	EH381883	dbEST	no
B22-48.4	GRWD1	GRWD,WDR28	gene name/no ORF	EH382027	dbEST	no
B23-41.2	C21orf33	ES1,HES1,KNPH,KNPI,GT335,KNP-I,D21S2048E	gene name/no ORF	EH381587	dbEST	no
B23-43.2	GPM6B	M6B,MGC17150,MGC54284	gene name/no ORF	EH381965	dbEST	no
B23-48.2	WDR74	FLJ10439,FLJ21730	gene name/no ORF	EH382154	dbEST	no
B23-54.2	SRP9	ALURBP,MGC110981	gene name/no ORF	EH382684	dbEST	no
B24-45.4	REEP2	C5orf19,SGC32445	gene name/no ORF	EH381296	dbEST	no
B24-47.4	APC2	APCL	gene name/no ORF	EH381968	dbEST	no
B24-52.4	MCF2L2	FLJ42509,KIAA0861,DKFZp686K0690	gene name/no ORF	EH381961	dbEST	no
B24-53.4	RBM15B	OTT3,HUMAGCGB	gene name/no ORF	EH381322	dbEST	no
C01-47.1	TMEM118	FLJ14627	gene name/no ORF	EH381269	dbEST	no
C02-40.3	DENND1C	FAM31C,FLJ22757	gene name/no ORF	EH382803	dbEST	no
C02-47.3	ITM2C	E25,BRI3,E25C,ITM3,BRICD2C	gene name/no ORF	EH381143	dbEST	no
C03-40.1	LYPLA2	APT-2,DJ886K2.4	gene name/no ORF	EH381450	dbEST	no
C03-49.1	ZFAND6	AWP1,ZA20D3,ZFAND5B	gene name/no ORF	EH382827	dbEST	no
C03-54.1	CLSTN3	CSTN3,alcbeta,KIAA0726,MGC131797,MGC138488	gene name/no ORF	EH382508	dbEST	no
C04-43.3	DCAMKL2	DCK2,DCDC3,MGC45428,DKFZp761I032	gene name/no ORF	EH381323	dbEST	no
C04-45.3	SLC6A17	NTT4	gene name/no ORF	EH381572	dbEST	no
C04-46.3	ARL6IP5	JWA,jmx,hp22,PRAF3,DERP11,HSPC127,addicsin,GTRAP3-18	gene name/no ORF	EH381027	dbEST	no
C04-47.3	DBNL	ABP1,SH3P7,HIP-55	gene name/no ORF	EH381930	dbEST	no
C04-51.3	MAT2A	MATA2,MATII,SAMS2	gene name/no ORF	EH381879	dbEST	no
C05-51.1	CRTAC1	ASPIC1,CEP-68,FLJ10320	gene name/no ORF	EH380989	dbEST	no
C07-40.1	BLCAP	BC10	gene name/no ORF	EH382334	dbEST	no
C07-41.1	SPRN	FLJ41197,bA108K14.1	gene name/no ORF	EH381108	dbEST	no
C07-48.1	SSFA2	CS1,CS-1,KRAP,SPAG13,KIAA1927,DKFZp779G0129	gene name/no ORF	EH382397	dbEST	no
C07-50.1	SIRT7	SIR2L7,MGC126840,MGC126842	gene name/no ORF	EH382417	dbEST	no
C07-51.1	KLHL21	KIAA0469,MGC99635	gene name/no ORF	EH382213	dbEST	no
C08-46.3	CMAS	null	gene name/no ORF	EH382141	dbEST	no
C08-49.3	TRIM9	RNF91,SPRING,KIAA0282	gene name/no ORF	EH382215	dbEST	no
C09-40.1	MTMR12	3-PAP,PIP3AP	gene name/no ORF	EH381896	dbEST	no
C09-50.1	CXXC5	HSPC195	gene name/no ORF	EH381787	dbEST	no
C11-43.1	NIBP	T1,IBP,MGC4737,MGC4769,KIAA1882	gene name/no ORF	EH381532	dbEST	no
C11-45.1	C5orf5	N61,KHCHP	gene name/no ORF	EH381779	dbEST	no
C12-43.3	RBED1	RBM29,ELMOD3,FLJ21977,FLJ35601,MGC111036	gene name/no ORF	EH381477	dbEST	no
C12-44.3	RAPGEF5	null	gene name/no ORF	EH382742	dbEST	no
C13-45.1	CHD9	AD013,CReMM,KISH2,PRIC320	gene name/no ORF	EH381552	dbEST	no
C13-54.1	DKFZP564J102	MST119,MSTP119	gene name/no ORF	EH382640	dbEST	no
C14-41.3	APC2	APCL	gene name/no ORF	EH381719	dbEST	no
C14-42.3	FAM59B	null	gene name/no ORF	EH382171	dbEST	no
C14-52.3	WBSCR17	GALNT16,GALNT20,GALNTL3,DKFZp434I2216,DKFZp761D2324	gene name/no ORF	EH381417	dbEST	no
C15-45.1	TMEM76	null	gene name/no ORF	EH382845	dbEST	no
C15-47.1	AP1S1	AP19,CLAPS1,SIGMA1A	gene name/no ORF	EH382432	dbEST	no
C15-53.1	ZNF629	null	gene name/no ORF	EH382510	dbEST	no
C15-54.1	LOC497190	null	gene name/no ORF	EH382253	dbEST	no
C16-44.3	C7orf41	Ells1,FLJ25903	gene name/no ORF	EH382707	dbEST	no
C16-54.3	SDSL	SDS-RS1	gene name/no ORF	EH381950	dbEST	no
C17-52.1	DIP	KIAA0767,MGC90497,dA59H18.1,dJ439F8.1	gene name/no ORF	EH381660	dbEST	no
C18-44.3	TTYH2	MGC4837,C17orf29,MGC126172	gene name/no ORF	EH381810	dbEST	no
C18-47.3	FLJ12681	JFP11,FLJ22302,HMFN1876	gene name/no ORF	EH382283	dbEST	no
C18-54.3	ACSL4	ACS4,FACL4,LACS4,MRX63,MRX68	gene name/no ORF	EH381421	dbEST	no
C19-44.1	C10orf32	AS3MT,CYT19,FLJ40752,MGC27171,DKFZp686B2219,RP11-753C18.6	gene name/no ORF	EH382670	dbEST	no
C20-44.3	TRIM33	PTC7,RFG7,TF1G,TIF1G,FLJ32925,TIFGAMMA,TIF1GAMMA	gene name/no ORF	EH381651	dbEST	no
C20-45.3	MFN2	HSG,MARF,CMT2A,CPRP1,CMT2A2,KIAA0214	gene name/no ORF	EH382375	dbEST	no
C20-46.3	KIAA0367	BMCC1,BNIPXL,A214N16.3,bA214N16.3	gene name/no ORF	EH381153	dbEST	no
C20-53.3	EIF4E	CBP,EIF4F,EIF4EL1,MGC111573	gene name/no ORF	EH382233	dbEST	no
C21-40.1	WDR3	FLJ12796	gene name/no ORF	EH382838	dbEST	no
C21-42.1	ARL6IP	AIP1,ARMER,ARL6IP1,KIAA0069	gene name/no ORF	EH381725	dbEST	no
C21-44.1	C20orf102	dJ1118M15.2	gene name/no ORF	EH381517	dbEST	no
C21-47.1	OSBPL1A	ORP1,OSBPL1B,FLJ10217	gene name/no ORF	EH382422	dbEST	no
C21-51.1	ZMAT4	FLJ13842	gene name/no ORF	EH381097	dbEST	no
C22-41.3	PPP1R3F	Hb2E	gene name/no ORF	EH380583	dbEST	no
C22-44.3	ADCY3	AC3,KIAA0511	gene name/no ORF	EH381429	dbEST	no
C22-46.3	LOC401498	FLJ43330,DKFZp686I2292	gene name/no ORF	EH381737	dbEST	no
C23-46.1	TMEM106B	FLJ11273,MGC33727	gene name/no ORF	EH381670	dbEST	no
C24-45.3	C5orf4	FLJ13758	gene name/no ORF	EH382468	dbEST	no
C24-51.3	WDR77	MEP50,MGC2722,HKMT1069,Nbla10071,RP11-552M11.3	gene name/no ORF	EH382192	dbEST	no
D01-43.2	C9orf114	HSPC109,MGC29492,DKFZP566D143,RP11-545E17.7	gene name/no ORF	EH381888	dbEST	no
D01-47.2	TANC2	null	gene name/no ORF	EH382629	dbEST	no
D01-52.2	PROSC	FLJ11861	gene name/no ORF	EH381149	dbEST	no
D02-44.4	KIAA0323	null	gene name/no ORF	EH381089	dbEST	no
D02-46.4	DISP1	DISPA,MGC13130,MGC16796,DKFZP434I0428	gene name/no ORF	EH381624	dbEST	no
D03-41.2	SLC2A13	HMIT,MGC48624	gene name/no ORF	EH381848	dbEST	no
D03-54.2	CLSTN3	CSTN3,alcbeta,KIAA0726,MGC131797,MGC138488	gene name/no ORF	EH381289	dbEST	no
D04-40.4	PSMD13	p40.5,HSPC027	gene name/no ORF	EH381212	dbEST	no
D04-42.4	ANKS1A	ANKS1,KIAA0229,MGC42354	gene name/no ORF	EH380950	dbEST	no
D04-43.4	ANKRD34	DKFZp761F202	gene name/no ORF	EH382697	dbEST	no
D04-45.4	MINK1	B55,ZC3,MINK,YSK2,hMINK,MAP4K6,MGC21111,hMINKbeta	gene name/no ORF	EH381353	dbEST	no
D04-46.4	BTBD2	null	gene name/no ORF	EH382431	dbEST	no
D04-49.4	KIAA1456	null	gene name/no ORF	EH381030	dbEST	no
D05-49.2	MINK1	B55,ZC3,MINK,YSK2,hMINK,MAP4K6,MGC21111,hMINKbeta	gene name/no ORF	EH380955	dbEST	no
D05-50.2	ADCK2	AARF,MGC20727	gene name/no ORF	EH382620	dbEST	no
D05-51.2	RUTBC3	MAP,RUSC3,DKFZp761D051	gene name/no ORF	EH382636	dbEST	no
D05-54.2	RPS16	null	gene name/no ORF	EH382489	dbEST	no
D06-48.4	C16orf35	CGTHBA	gene name/no ORF	EH381120	dbEST	no
D07-45.2	RAPGEF5	null	gene name/no ORF	EH382614	dbEST	no
D07-48.2	SRP9	ALURBP,MGC110981	gene name/no ORF	EH381111	dbEST	no
D08-48.4	INOC1	INO80	gene name/no ORF	EH382611	dbEST	no
D08-49.4	C14orf83	FLJ33387	gene name/no ORF	EH381013	dbEST	no
D08-50.4	HSPC142	null	gene name/no ORF	EH381394	dbEST	no
D09-41.2	C14orf173	pp9484,FLJ22056,DKFZp762A0214	gene name/no ORF	EH381938	dbEST	no
D09-54.2	MOCS1	MIG11,MOCOD,MOCS1A,MOCS1B,KIAA0381	gene name/no ORF	EH382473	dbEST	no
D10-43.4	ABL1	ABL,JTK7,p150,c-ABL,v-abl	gene name/no ORF	EH382202	dbEST	no
D10-53.4	BTBD3	KIAA0952,MGC130038,MGC130039,dJ742J24.1	gene name/no ORF	EH380799	dbEST	no
D11-40.2	TMEM125	MGC17299	gene name/no ORF	EH381535	dbEST	no
D12-42.4	C15orf43	MGC33951	gene name/no ORF	EH382493	dbEST	no
D12-48.4	IGSF4B	BIgR,NECL1,TSLL1,Necl-1,synCAM3,FLJ10698	gene name/no ORF	EH381039	dbEST	no
D12-49.4	HBLD2	hIscA,MGC4276,RP11-507D14.2	gene name/no ORF	EH381864	dbEST	no
D13-43.2	COBL	KIAA0633,DKFZp686G13227	gene name/no ORF	EH382597	dbEST	no
D13-46.2	SNX3	SDP3,SNX3A,MGC17570	gene name/no ORF	EH382735	dbEST	no
D13-49.2	TM2D3	BLP2	gene name/no ORF	EH381615	dbEST	no
D14-41.4	JOSD1	KIAA0063,dJ508I15.2	gene name/no ORF	EH382322	dbEST	no
D14-42.4	PHF3	KIAA0244,MGC142210,MGC142212	gene name/no ORF	EH382714	dbEST	no
D14-43.4	FAM51A1	Gemin8,FLJ20514,FLJ43072	gene name/no ORF	EH381377	dbEST	no
D14-44.4	PHLDB1	LL5A,FLJ00141,KIAA0638,MGC111531,DKFZp686H039	gene name/no ORF	EH381178	dbEST	no
D15-41.2	DGCR2	IDD,LAN,DGS-C,SEZ-12,KIAA0163,DKFZp686I1730	gene name/no ORF	EH382812	dbEST	no
D15-50.2	C14orf124	HCDI	gene name/no ORF	EH382182	dbEST	no
D16-40.4	FSD1	MIR1,GLFND,MGC3213	gene name/no ORF	EH382406	dbEST	no
D16-45.4	EIF1	A121,ISO1,SUI1,EIF-1,EIF1A	gene name/no ORF	EH380946	dbEST	no
D16-51.4	LOC492311	null	gene name/no ORF	EH381035	dbEST	no
D16-52.4	LOC339745	null	gene name/no ORF	EH381630	dbEST	no
D17-49.2	CAMSAP1L1	KIAA1078,RP11-93N17.1	gene name/no ORF	EH381962	dbEST	no
D17-52.2	LZTR1	TCFL2,LZTR-1,MGC21205	gene name/no ORF	EH382724	dbEST	no
D17-54.2	ACSL4	ACS4,FACL4,LACS4,MRX63,MRX68	gene name/no ORF	EH381379	dbEST	no
D18-52.4	UBAP2	FLJ22435,KIAA1491,bA176F3.5	gene name/no ORF	EH381708	dbEST	no
D19-51.2	RAB5A	RAB5	gene name/no ORF	EH381355	dbEST	no
D20-41.4	KNDC1	RASGEF2,C10orf23,FLJ16067,bB439H18.3,RP13-439H18.3	gene name/no ORF	EH382657	dbEST	no
D20-48.4	ATG9A	APG9L1,MGD3208	gene name/no ORF	EH381946	dbEST	no
D20-51.4	DALRD3	FLJ10496	gene name/no ORF	EH381034	dbEST	no
D21-49.2	BTRC	FWD1,FBW1A,bTrCP,FBXW1A,bTrCP1,MGC4643,betaTrCP,BETA-TRCP	gene name/no ORF	EH382773	dbEST	no
D21-50.2	UBE2Z	HOYS7,FLJ13855	gene name/no ORF	EH381549	dbEST	no
D21-51.2	CHCHD2	C7orf17	gene name/no ORF	EH382755	dbEST	no
D22-52.4	LOC401252	FLJ40408	gene name/no ORF	EH382572	dbEST	no
D23-43.2	CYBRD1	DCYTB,FRRS3,FLJ23462	gene name/no ORF	EH381867	dbEST	no
D23-46.2	C19orf36	IMAGE	gene name/no ORF	EH382324	dbEST	no
D23-48.2	CHMP2B	DMT1,VPS2-2,CHMP2.5,DKFZP564O123	gene name/no ORF	EH381908	dbEST	no
D23-51.2	DBNL	ABP1,SH3P7,HIP-55	gene name/no ORF	EH381919	dbEST	no
D24-43.4	C20orf3	BSCv,APMAP	gene name/no ORF	EH382303	dbEST	no
D24-46.4	LOC401252	FLJ40408	gene name/no ORF	EH380962	dbEST	no
D24-52.4	PXMP3	PAF1,PEX2,PAF-1,PMP35,RNF72	gene name/no ORF	EH382056	dbEST	no
E01-54.1	ZXDB	dJ83L6.1	gene name/no ORF	EH382275	dbEST	no
E02-48.3	ZC3H8	Fliz1,ZC3HDC8	gene name/no ORF	EH381518	dbEST	no
E02-54.3	DNALI1	P28,hp28,dJ423B22.5	gene name/no ORF	EH382653	dbEST	no
E03-49.1	SLC1A2	EAAT2,GLT-1	gene name/no ORF	EH381540	dbEST	no
E03-51.1	GLDN	CLOM,COLM,CRG-L2,UNC-112,FLJ23917	gene name/no ORF	EH381333	dbEST	no
E04-41.3	C16orf59	FLJ13909	gene name/no ORF	EH381745	dbEST	no
E04-42.3	TMEM127	FLJ20507,FLJ22257	gene name/no ORF	EH382239	dbEST	no
E04-44.3	C11orf57	FLJ10726	gene name/no ORF	EH381884	dbEST	no
E05-45.1	CNTN2	AXT,TAX,TAX1,TAG-1,FLJ42746,DKFZp781D102	gene name/no ORF	EH382227	dbEST	no
E05-47.1	PRMT3	HRMT1L3	gene name/no ORF	EH382231	dbEST	no
E05-49.1	RPL21	L21,FLJ27458,MGC71252,MGC104274,MGC104275,DKFZp686C06101	gene name/no ORF	EH382772	dbEST	no
E05-51.1	CAMKK2	CAMKK,CAMKKB,KIAA0787,MGC15254	gene name/no ORF	EH382359	dbEST	no
E06-47.3	ARF5	null	gene name/no ORF	EH381567	dbEST	no
E06-48.3	ATG16L1	WDR30,APG16L,ATG16L,FLJ00045,FLJ10035,FLJ10828,FLJ22677	gene name/no ORF	EH381494	dbEST	no
E06-51.3	CYHR1	CHRP,KIAA0496,MGC13010	gene name/no ORF	EH381975	dbEST	no
E07-48.1	KLHL7	KLHL6,SBBI26	gene name/no ORF	EH381528	dbEST	no
E08-44.3	B3GALT6	beta3GalT6	gene name/no ORF	EH381773	dbEST	no
E08-46.3	CTBP1	BARS,MGC104684	gene name/no ORF	EH382091	dbEST	no
E08-51.3	LOC338758	null	gene name/no ORF	EH382505	dbEST	no
E08-53.3	AGT	ANHU,SERPINA8	gene name/no ORF	EH381885	dbEST	no
E09-44.1	ANKRD16	null	gene name/no ORF	EH382438	dbEST	no
E09-46.1	CYBASC3	MGC20446	gene name/no ORF	EH382481	dbEST	no
E09-52.1	KIF21A	FEOM,CFEOM,FEOM1,CFEOM1,FLJ20052,KIAA1708,DKFZp779C159	gene name/no ORF	EH381853	dbEST	no
E09-54.1	MOCS1	MIG11,MOCOD,MOCS1A,MOCS1B,KIAA0381	gene name/no ORF	EH382004	dbEST	no
E10-43.3	C6orf85	FLJ22174,DKFZP434F011	gene name/no ORF	EH382783	dbEST	no
E10-46.3	ABHD14A	DORZ1,DKFZP564O243	gene name/no ORF	EH381762	dbEST	no
E11-50.1	KIAA1414	null	gene name/no ORF	EH381309	dbEST	no
E12-40.3	LRRC59	PRO1855,FLJ21675	gene name/no ORF	EH381564	dbEST	no
E12-42.3	MGAT1	MGAT,GLCT1,GLYT1,GNT-1,GNT-I,GLCNAC-TI	gene name/no ORF	EH382567	dbEST	no
E12-45.3	RPL3	TARBP-B,MGC104284	gene name/no ORF	EH381472	dbEST	no
E12-51.3	BTBD5	FLJ20081	gene name/no ORF	EH382040	dbEST	no
E13-42.1	PHF3	KIAA0244,MGC142210,MGC142212	gene name/no ORF	EH381656	dbEST	no
E13-50.1	NCLN	null	gene name/no ORF	EH382836	dbEST	no
E14-43.3	GPM6B	M6B,MGC17150,MGC54284	gene name/no ORF	EH381462	dbEST	no
E14-49.3	AMPD2	null	gene name/no ORF	EH382524	dbEST	no
E15-44.1	BRUNOL6	CELF6	gene name/no ORF	EH382584	dbEST	no
E15-47.1	ATP6V1A	HO68,VA68,VPP2,Vma1,ATP6A1,ATP6V1A1	gene name/no ORF	EH381791	dbEST	no
E15-51.1	PIP5K1C	KIAA0589,PIP5Kgamma,PIP5K-GAMMA	gene name/no ORF	EH381133	dbEST	no
E16-40.3	BZRAP1	PRAX-1,RIMBP1,RIM-BP1,KIAA0612	gene name/no ORF	EH381522	dbEST	no
E17-40.1	NTNG1	Lmnt1,KIAA0976	gene name/no ORF	EH381798	dbEST	no
E17-42.1	HECTD3	FLJ21156,FLJ31983,RP11-69J16.1	gene name/no ORF	EH381427	dbEST	no
E17-45.1	VPS37C	FLJ20847	gene name/no ORF	EH381456	dbEST	no
E17-52.1	CTSC	HMS,JPD,PLS,CPPI,DPP1,DPPI,PALS	gene name/no ORF	EH381459	dbEST	no
E18-40.3	C1orf160	MGC111002,DKFZP564D0478,RP11-4K3__A.4	gene name/no ORF	EH381804	dbEST	no
E18-45.3	C17orf25	HC71,CGI-150	gene name/no ORF	EH381663	dbEST	no
E18-51.3	FUZ	FY,FLJ22688	gene name/no ORF	EH381214	dbEST	no
E19-46.1	C2orf17	MGC3035,DKFZp686C2379	gene name/no ORF	EH381865	dbEST	no
E19-48.1	FCHSD1	NWK2,FLJ00007	gene name/no ORF	EH382060	dbEST	no
E19-53.1	HNRPDL	HNRNP,JKTBP,JKTBP2,laAUF1	gene name/no ORF	EH382694	dbEST	no
E20-41.3	RAD23A	HHR23A,MGC111083	gene name/no ORF	EH382270	dbEST	no
E20-43.3	GALNT9	GALNAC-T9	gene name/no ORF	EH382805	dbEST	no
E20-47.3	C18orf37	FLJ38183	gene name/no ORF	EH382462	dbEST	no
E20-50.3	SYPL1	SYPL,H-SP1	gene name/no ORF	EH382031	dbEST	no
E21-42.1	C16orf34	L11,HN1L,FLJ13092,KIAA1426	gene name/no ORF	EH381542	dbEST	no
E21-49.1	IQSEC1	KIAA0763	gene name/no ORF	EH382777	dbEST	no
E21-50.1	TRIM9	RNF91,SPRING,KIAA0282	gene name/no ORF	EH381977	dbEST	no
E21-52.1	FLJ22374	MGC44277	gene name/no ORF	EH382064	dbEST	no
E21-53.1	TBC1D9B	KIAA0676	gene name/no ORF	EH381960	dbEST	no
E22-42.3	SLITRK5	LRRC11,KIAA0918,bA364G4.2	gene name/no ORF	EH381499	dbEST	no
E22-46.3	BLCAP	BC10	gene name/no ORF	EH381300	dbEST	no
E22-51.3	ITGA6	CD49f	gene name/no ORF	EH381369	dbEST	no
E22-53.3	CPNE5	CPN5,COPN5,KIAA1599,DKFZp666C234	gene name/no ORF	EH382247	dbEST	no
E23-40.1	ATP6V1D	VATD,VMA8,ATP6M	gene name/no ORF	EH382196	dbEST	no
E23-43.1	TLK1	KIAA0137,PKU-BETA	gene name/no ORF	EH382229	dbEST	no
E23-46.1	ARL3	ARFL3	gene name/no ORF	EH381343	dbEST	no
E23-50.1	SNX16	DKFZp666H147	gene name/no ORF	EH381420	dbEST	no
E24-47.3	TMEM9B	C11orf15	gene name/no ORF	EH381208	dbEST	no
E24-50.3	FAM53C	C5orf6	gene name/no ORF	EH381722	dbEST	no
F01-45.2	TAOK2	PSK,PSK1,TAO1,TAO2,MAP3K17,KIAA0881	gene name/no ORF	EH381385	dbEST	no
F01-46.2	OPRS1	SR-BP1,MGC3851,SIGMAR1,FLJ25585	gene name/no ORF	EH381005	dbEST	no
F01-49.2	HD	HTT,IT15	gene name/no ORF	EH381986	dbEST	no
F02-40.4	NMT1	NMT	gene name/no ORF	EH381226	dbEST	no
F02-48.4	PDE2A	PDE2A1,PED2A4	gene name/no ORF	EH382503	dbEST	no
F02-51.4	RUSC1	NESCA,DKFZp761A1822	gene name/no ORF	EH381922	dbEST	no
F03-43.2	CRHR1	CRF1,CRHR,CRF-R,CRFR1,CRHR1f,CRH-R1h	gene name/no ORF	EH381183	dbEST	no
F03-45.2	ZRANB2	ZIS,ZIS1,ZIS2,ZNF265,FLJ41119,DKFZp686J1831,DKFZp686N09117	gene name/no ORF	EH382116	dbEST	no
F03-48.2	CG018	null	gene name/no ORF	EH381260	dbEST	no
F03-50.2	RNF26	MGC2642	gene name/no ORF	EH382585	dbEST	no
F03-52.2	ARHGEF6	PIXA,COOL2,MRX46,Cool-2,KIAA0006,alphaPIX,alpha-PIX	gene name/no ORF	EH381529	dbEST	no
F04-42.4	GPR56	BFPP,TM7LN4,TM7XN1,DKFZp781L1398	gene name/no ORF	EH381180	dbEST	no
F04-44.4	CDC42	G25K,CDC42Hs	gene name/no ORF	EH380993	dbEST	no
F04-46.4	C14orf124	HCDI	gene name/no ORF	EH382506	dbEST	no
F04-50.4	KIAA0195	TMEM94,FLJ37545	gene name/no ORF	EH382474	dbEST	no
F05-41.2	NADK	FLJ13052,FLJ37724,dJ283E3.1,RP1-283E3.6	gene name/no ORF	EH381334	dbEST	no
F05-44.2	PPIL2	CYC4,CYP60,MGC787,hCyP-60,FLJ39930,MGC33174	gene name/no ORF	EH381792	dbEST	no
F05-45.2	DIAPH1	DRF1,DFNA1,LFHL1,hDIA1	gene name/no ORF	EH381916	dbEST	no
F05-47.2	VPS36	EAP45,C13orf9,CGI-145,DKFZp781E0871	gene name/no ORF	EH381040	dbEST	no
F05-50.2	CD200	MRC,MOX1,MOX2,OX-2	gene name/no ORF	EH381590	dbEST	no
F06-43.4	CTBP1	BARS,MGC104684	gene name/no ORF	EH381312	dbEST	no
F06-49.4	PRMT2	HRMT1L1,MGC111373	gene name/no ORF	EH380749	dbEST	no
F07-45.2	LRRC58	null	gene name/no ORF	EH382234	dbEST	no
F07-50.2	UBC	HMG20	gene name/no ORF	EH381121	dbEST	no
F07-53.2	PRKAR1A	CAR,CNC,CNC1,PKR1,TSE1,PRKAR1,MGC17251,DKFZp779L0468	gene name/no ORF	EH382041	dbEST	no
F08-45.4	TRRAP	Tra1,TR-AP,PAF400,STAF40,FLJ10671,PAF350/400	gene name/no ORF	EH382074	dbEST	no
F08-47.4	SPSB1	SSB1,SSB-1	gene name/no ORF	EH381934	dbEST	no
F08-49.4	INTS6	HDB,INT6,DBI-1,DDX26,DICE1,DDX26A,Notchl2,DKFZP434B105	gene name/no ORF	EH382063	dbEST	no
F08-53.4	PAIP2	MGC72018	gene name/no ORF	EH381850	dbEST	no
F09-44.2	NEFL	NFL,NF-L,NF68,CMT1F,CMT2E	gene name/no ORF	EH381657	dbEST	no
F09-50.2	NEUROD1	BETA2,BHF-1,NEUROD	gene name/no ORF	EH381764	dbEST	no
F09-53.2	RIMS3	NIM3,RIM3,KIAA0237	gene name/no ORF	EH382381	dbEST	no
F09-54.2	SCHIP1	SCHIP-1,FLJ39160	gene name/no ORF	EH382238	dbEST	no
F10-45.4	C16orf80	GTL3	gene name/no ORF	EH381785	dbEST	no
F10-50.4	RASSF1	123F2,RDA32,NORE2A,RASSF1A,REH3P21	gene name/no ORF	EH381760	dbEST	no
F10-52.4	KIF21A	FEOM,CFEOM,FEOM1,CFEOM1,FLJ20052,KIAA1708,DKFZp779C159	gene name/no ORF	EH381140	dbEST	no
F11-51.2	SARM1	SARM,SAMD2,FLJ36296,KIAA0524	gene name/no ORF	EH381066	dbEST	no
F11-52.2	PPP1CB	PP-1B,PPP1CD,MGC3672	gene name/no ORF	EH382203	dbEST	no
F11-54.2	NPTN	GP55,GP65,SDR1,np55,np65,SDFR1,MGC102805,DKFZp686L2477	gene name/no ORF	EH381141	dbEST	no
F12-47.4	KIAA1586	FLJ30162	gene name/no ORF	EH382530	dbEST	no
F12-50.4	B3GALNT1	P,P1,GLOB,GLCT3,galT3,Gb4Cer,B3GALT3,beta3Gal-T3	gene name/no ORF	EH382316	dbEST	no
F13-43.2	PEF1	PEF1A,PEFLIN	gene name/no ORF	EH381685	dbEST	no
F13-46.2	WDFY3	ALFY,ZFYVE25,KIAA0993,MGC16461	gene name/no ORF	EH382255	dbEST	no
F13-48.2	PH-4	null	gene name/no ORF	EH381634	dbEST	no
F13-51.2	TCEA2	TFIIS	gene name/no ORF	EH382760	dbEST	no
F14-43.4	CBX6	null	gene name/no ORF	EH382194	dbEST	no
F14-46.4	KIAA0467	FLJ10387,FLJ23425,RP11-506B15.3	gene name/no ORF	EH381593	dbEST	no
F14-47.4	ACCN1	ACCN,BNC1,MDEG,ASIC2,BNaC1,ASIC2a,hBNaC1	gene name/no ORF	EH381181	dbEST	no
F14-49.4	AMPD2	null	gene name/no ORF	EH381331	dbEST	no
F14-51.4	KCNQ2	EBN,BFNC,EBN1,ENB1,HNSPC,KV7.2,KCNA11,KVEBN1	gene name/no ORF	EH382576	dbEST	no
F15-43.2	MMP13	CLG3	gene name/no ORF	EH381812	dbEST	no
F15-46.2	CHRM1	M1,HM1,MGC30125	gene name/no ORF	EH382428	dbEST	no
F15-49.2	AMPD2	null	gene name/no ORF	EH381880	dbEST	no
F15-51.2	ZHX3	TIX1,KIAA0395	gene name/no ORF	EH381839	dbEST	no
F15-52.2	SLC22A8	OAT3,MGC24086	gene name/no ORF	EH382198	dbEST	no
F15-53.2	CLCN7	CLC7,CLC-7,OPTA2,FLJ26686,FLJ39644,FLJ46423	gene name/no ORF	EH382754	dbEST	no
F16-45.4	PPM1B	PP2CB,MGC21657,PP2CBETA,PPC2BETAX,PP2C-beta-X	gene name/no ORF	EH381574	dbEST	no
F16-46.4	ANKRD15	KANK,KIAA0172,MGC43128,DKFZp451G231	gene name/no ORF	EH382673	dbEST	no
F16-49.4	PRPF4B	PR4H,PRP4,PRP4H,PRP4K,KIAA0536,dJ1013A10.1	gene name/no ORF	EH381730	dbEST	no
F16-50.4	MRPL42	MRPS32,PTD007,RPML31,HSPC204,MRP-L31	gene name/no ORF	EH382151	dbEST	no
F16-51.4	TMBIM1	RECS1,PP1201	gene name/no ORF	EH381093	dbEST	no
F16-54.4	C17orf56	FLJ31528	gene name/no ORF	EH382824	dbEST	no
F17-44.2	C14orf129	HSPC210,MGC4945	gene name/no ORF	EH382455	dbEST	no
F17-48.2	LPHN1	CL1,LEC2,CIRL1	gene name/no ORF	EH380916	dbEST	no
F18-44.4	SPRYD3	FLJ14800	gene name/no ORF	EH381087	dbEST	no
F18-45.4	AQP4	MIWC,HMIWC2,MGC22454	gene name/no ORF	EH381230	dbEST	no
F19-44.2	FLJ25076	null	gene name/no ORF	EH382444	dbEST	no
F19-52.2	HIP1R	HIP3,HIP12,ILWEQ,FLJ14000,KIAA0655,MGC47513	gene name/no ORF	EH382654	dbEST	no
F19-54.2	C1orf102	NOR1,OSCP1,MGC26685	gene name/no ORF	EH381388	dbEST	no
F20-48.4	SPRN	FLJ41197,bA108K14.1	gene name/no ORF	EH381308	dbEST	no
F21-47.2	PTP4A1	HH72,PRL1,PRL-1,PTPCAAX1,PTP(CAAX1),DKFZp779M0721	gene name/no ORF	EH382311	dbEST	no
F21-48.2	SLC39A6	LIV-1	gene name/no ORF	EH382646	dbEST	no
F21-50.2	SIRT2	SIR2L,SIR2L2	gene name/no ORF	EH382578	dbEST	no
F23-50.2	FLJ20366	GOLSYN	gene name/no ORF	EH381129	dbEST	no
F23-52.2	RAB6B	null	gene name/no ORF	EH381144	dbEST	no
F23-53.2	FIBP	FGFIBP,FIBP-1	gene name/no ORF	EH382201	dbEST	no
F24-42.4	C5orf15	KCT2,HTGN29	gene name/no ORF	EH382647	dbEST	no
F24-50.4	TCEAL7	MGC23947,MPMGp800C04260Q003	gene name/no ORF	EH382395	dbEST	no
G02-50.3	C3orf40	MGC21688	gene name/no ORF	EH382284	dbEST	no
G02-53.3	NCLN	null	gene name/no ORF	EH382285	dbEST	no
G02-54.3	FAM53A	DNTNP	gene name/no ORF	EH382733	dbEST	no
G03-40.1	FSD1	MIR1,GLFND,MGC3213	gene name/no ORF	EH381489	dbEST	no
G03-43.1	ASPH	BAH,HAAH,JCTN,junctin,CASQ2BP1	gene name/no ORF	EH381370	dbEST	no
G03-44.1	CBX6	null	gene name/no ORF	EH382108	dbEST	no
G03-54.1	KIAA0226	null	gene name/no ORF	EH382822	dbEST	no
G04-40.3	GORASP2	p59,GRS2,GOLPH6,GRASP55,FLJ13139,DKFZP434D156	gene name/no ORF	EH382577	dbEST	no
G04-42.3	MGC17330	HGFL,hHGFL(S)	gene name/no ORF	EH381676	dbEST	no
G04-48.3	ADCK5	FLJ35454	gene name/no ORF	EH381786	dbEST	no
G04-49.3	C14orf172	GCD14,Gcd14p,FLJ40452	gene name/no ORF	EH381316	dbEST	no
G04-52.3	CNTN2	AXT,TAX,TAX1,TAG-1,FLJ42746,DKFZp781D102	gene name/no ORF	EH381216	dbEST	no
G05-42.1	ALDH4A1	P5CD,ALDH4,P5CDh,P5CDhL,P5CDhS	gene name/no ORF	EH381375	dbEST	no
G05-43.1	TSR1	FLJ10534,KIAA1401,MGC131829	gene name/no ORF	EH382570	dbEST	no
G05-47.1	NAT6	FUS2,FUS-2,HYAL3	gene name/no ORF	EH381468	dbEST	no
G06-49.3	LAS1L	FLJ12525,dJ475B7.2,RP3-475B7.2	gene name/no ORF	EH382342	dbEST	no
G06-50.3	BTBD7	FUP1,MGC48310,DKFZp686N0544	gene name/no ORF	EH381357	dbEST	no
G06-52.3	BTBD14B	NAC1	gene name/no ORF	EH382082	dbEST	no
G07-40.1	LPHN1	CL1,LEC2,CIRL1	gene name/no ORF	EH381869	dbEST	no
G07-49.1	PRKCA	AAG6,PKCA,PRKACA,MGC129900,MGC129901,PKC-alpha	gene name/no ORF	EH381224	dbEST	no
G07-54.1	C12orf29	FLJ38158,MGC102978,DKFZp313K0436,DKFZp434N2030,DKFZp686L04169	gene name/no ORF	EH382208	dbEST	no
G08-43.3	DBNDD1	MGC3101,FLJ12582	gene name/no ORF	EH382603	dbEST	no
G08-47.3	CCDC130	MGC10471	gene name/no ORF	EH382088	dbEST	no
G08-49.3	MXD4	MAD4,MST149,MSTP149	gene name/no ORF	EH381264	dbEST	no
G08-50.3	LDOC1L	dJ1033E15.2,DKFZp761O17121	gene name/no ORF	EH382254	dbEST	no
G08-51.3	SNX21	SNX-L,PP3993,MGC29895,C20orf161,dJ337O18.4	gene name/no ORF	EH381351	dbEST	no
G08-54.3	ABHD14B	CIB,MGC15429	gene name/no ORF	EH381305	dbEST	no
G09-46.1	GNL3L	FLJ10613,RP11-353K22.1	gene name/no ORF	EH382709	dbEST	no
G09-50.1	IQCK	FLJ20115,FLJ36575,MGC35048	gene name/no ORF	EH381291	dbEST	no
G10-45.3	C16orf80	GTL3	gene name/no ORF	EH381122	dbEST	no
G10-50.3	FLJ43390	null	gene name/no ORF	EH381991	dbEST	no
G10-53.3	GPM6A	M6A,GPM6	gene name/no ORF	EH381221	dbEST	no
G11-46.1	CXorf6	CG1,F18	gene name/no ORF	EH382423	dbEST	no
G11-48.1	PEX14	NAPP2,Pex14p,MGC12767,dJ734G22.2	gene name/no ORF	EH382695	dbEST	no
G11-52.1	TNFAIP1	B12,B61,EDP1,MGC2317	gene name/no ORF	EH382458	dbEST	no
G12-42.3	GPC1	null	gene name/no ORF	EH381823	dbEST	no
G12-50.3	SPATA20	SSP411,Tisp78,FLJ21347,FLJ21969,MGC111032,DKFZp686H1839	gene name/no ORF	EH381201	dbEST	no
G13-51.1	GPR56	BFPP,TM7LN4,TM7XN1,DKFZp781L1398	gene name/no ORF	EH382099	dbEST	no
G15-47.1	ProSAPiP1	KIAA0552	gene name/no ORF	EH381770	dbEST	no
G15-53.1	RAB22A	MGC16770	gene name/no ORF	EH382602	dbEST	no
G16-41.3	KLHL9	RP11-380P16.6	gene name/no ORF	EH381042	dbEST	no
G16-42.3	PPM1M	PP2CE,PP2Ceta,FLJ32332,PP2C-eta	gene name/no ORF	EH381661	dbEST	no
G16-45.3	LOC196394	null	gene name/no ORF	EH382166	dbEST	no
G16-47.3	STOX2	DKFZp762K222	gene name/no ORF	EH382055	dbEST	no
G17-40.1	KIAA0423	DKFZp686D12126	gene name/no ORF	EH381771	dbEST	no
G17-48.1	DIP13B	APPL2,FLJ10659	gene name/no ORF	EH381959	dbEST	no
G17-50.1	PCDH21	KIAA1775,DKFZp434A132	gene name/no ORF	EH381854	dbEST	no
G17-54.1	ZNF650	FLJ37422,KIAA2024,MGC126489,DKFZp434P117,DKFZp686N10185	gene name/no ORF	EH382535	dbEST	no
G18-48.3	L3MBTL2	H-l(3)mbt-l	gene name/no ORF	EH381766	dbEST	no
G19-40.1	FLJ14154	null	gene name/no ORF	EH381994	dbEST	no
G19-44.1	CARM1	PRMT4	gene name/no ORF	EH382065	dbEST	no
G19-47.1	C10orf54	GI24	gene name/no ORF	EH381714	dbEST	no
G19-53.1	FLJ13231	FLJ21126	gene name/no ORF	EH381452	dbEST	no
G20-45.3	ACD	PTOP,Pip1,24432,TINT1	gene name/no ORF	EH381101	dbEST	no
G20-51.3	KIAA0513	null	gene name/no ORF	EH381088	dbEST	no
G20-52.3	MAPT	TAU,MSTD,PPND,DDPAC,MAPTL,MTBT1,MTBT2,FTDP-17,FLJ31424,MGC138549	gene name/no ORF	EH382345	dbEST	no
G20-54.3	HNRPDL	HNRNP,JKTBP,JKTBP2,laAUF1	gene name/no ORF	EH382390	dbEST	no
G21-40.1	CA2	CAII,Car2,CAII,CA-II	gene name/no ORF	EH382314	dbEST	no
G21-48.1	HSPC111	HSPC185	gene name/no ORF	EH382790	dbEST	no
G21-52.1	KCNS1	KV9.1	gene name/no ORF	EH382449	dbEST	no
G22-41.3	TMEM9	TMEM9A	gene name/no ORF	EH381367	dbEST	no
G22-47.3	OGDH	E1k,OGDC,AKGDH	gene name/no ORF	EH382293	dbEST	no
G23-40.1	AGL	GDE	gene name/no ORF	EH382595	dbEST	no
G23-49.1	C2orf30	CL24936,CL25084,XTP3TPB	gene name/no ORF	EH381372	dbEST	no
G23-50.1	XYLT1	XT1,XT-I	gene name/no ORF	EH381190	dbEST	no
G23-54.1	RP11-311P8.3	DKFZp781E1243	gene name/no ORF	EH382533	dbEST	no
G24-43.3	PLEKHG3	KIAA0599	gene name/no ORF	EH381258	dbEST	no
G24-47.3	PTOV1	MGC71475,DKFZP586I111	gene name/no ORF	EH382307	dbEST	no
G24-49.3	TBC1D14	KIAA1322	gene name/no ORF	EH381175	dbEST	no
G24-51.3	TP53I11	PIG11	gene name/no ORF	EH382439	dbEST	no
H01-40.2	AQP4	MIWC,HMIWC2,MGC22454	gene name/no ORF	EH381010	dbEST	no
H01-49.2	RBM33	null	gene name/no ORF	EH382020	dbEST	no
H01-54.2	FAM53A	DNTNP	gene name/no ORF	EH382717	dbEST	no
H02-40.4	REEP2	C5orf19,SGC32445	gene name/no ORF	EH381556	dbEST	no
H02-43.4	PGS1	MGC131960,DKFZP762M186	gene name/no ORF	EH381268	dbEST	no
H02-50.4	DUS3L	DUS3,FLJ13896	gene name/no ORF	EH382490	dbEST	no
H02-52.4	FLJ20701	HMFN2073	gene name/no ORF	EH382228	dbEST	no
H03-50.2	GALK2	GK2,MGC1745	gene name/no ORF	EH382083	dbEST	no
H04-42.4	TTC21A	STI2,MGC70523	gene name/no ORF	EH381028	dbEST	no
H04-49.4	NCALD	MGC33870,MGC74858	gene name/no ORF	EH381003	dbEST	no
H05-48.2	C1orf160	MGC111002,DKFZP564D0478,RP11-4K3__A.4	gene name/no ORF	EH382165	dbEST	no
H06-49.4	DDR1	CAK,DDR,NEP,PTK3,RTK6,TRKE,CD167,EDDR1,MCK10,NTRK4,PTK3A	gene name/no ORF	EH381541	dbEST	no
H06-53.4	CORO7	CRN7,FLJ22021,0610011B16Rik	gene name/no ORF	EH382712	dbEST	no
H07-42.2	SCHIP1	SCHIP-1,FLJ39160	gene name/no ORF	EH382104	dbEST	no
H07-49.2	C2orf32	DKFZp566K1924	gene name/no ORF	EH382693	dbEST	no
H07-54.2	ABHD14B	CIB,MGC15429	gene name/no ORF	EH381374	dbEST	no
H08-46.4	TUFM	EFTU,EF-TuMT	gene name/no ORF	EH381279	dbEST	no
H09-46.2	C6orf106	MGC4614,FLJ22195,FLJ32402,dJ391O22.4,RP3-391O22.4	gene name/no ORF	EH382542	dbEST	no
H09-54.2	WRB	CHD5	gene name/no ORF	EH381321	dbEST	no
H10-44.4	KIAA0523	null	gene name/no ORF	EH381821	dbEST	no
H10-47.4	UBXD1	UBXDC2	gene name/no ORF	EH382372	dbEST	no
H11-48.2	LENG8	pp13842,KIAA1932,MGC40108	gene name/no ORF	EH382078	dbEST	no
H11-50.2	PTBP1	PTB,PTB2,PTB3,PTB4,pPTB,HNRPI,PTB-1,PTB-T,HNRNPI,MGC8461,MGC10830	gene name/no ORF	EH381752	dbEST	no
H11-53.2	ARF4	null	gene name/no ORF	EH382161	dbEST	no
H11-54.2	ARL6IP5	JWA,jmx,hp22,PRAF3,DERP11,HSPC127,addicsin,GTRAP3-18	gene name/no ORF	EH381365	dbEST	no
H12-44.4	GAPVD1	RAP6,KIAA1521,MGC138847,MGC138848,DKFZP434C212	gene name/no ORF	EH381107	dbEST	no
H12-52.4	CIAPIN1	PRO0915,Anamorsin,2810413N20Rik	gene name/no ORF	EH381819	dbEST	no
H13-42.2	PURB	PURBETA,MGC126784,MGC126786	gene name/no ORF	EH381293	dbEST	no
H14-40.4	C6orf65	FLJ30162,bA203B9.1	gene name/no ORF	EH381436	dbEST	no
H14-45.4	COMMD5	HCARG,HT002,MGC72046	gene name/no ORF	EH381929	dbEST	no
H14-51.4	KIAA1189	ermin	gene name/no ORF	EH381270	dbEST	no
H15-47.2	LOC116236	null	gene name/no ORF	EH382804	dbEST	no
H15-53.2	PANX2	hPANX2,MGC119432	gene name/no ORF	EH382259	dbEST	no
H16-49.4	LOC644340	null	gene name/no ORF	EH382786	dbEST	no
H16-50.4	CHCHD2	C7orf17	gene name/no ORF	EH382758	dbEST	no
H17-48.2	DIP13B	APPL2,FLJ10659	gene name/no ORF	EH382650	dbEST	no
H17-53.2	PLEKHA2	null	gene name/no ORF	EH381936	dbEST	no
H18-40.4	FAM40A	FLJ14743,KIAA1761,MGC148091,RP4-773N10.1	gene name/no ORF	EH381044	dbEST	no
H19-54.2	HNRPDL	HNRNP,JKTBP,JKTBP2,laAUF1	gene name/no ORF	EH382793	dbEST	no
H20-47.4	MAPT	TAU,MSTD,PPND,DDPAC,MAPTL,MTBT1,MTBT2,FTDP-17,FLJ31424,MGC138549	gene name/no ORF	EH382280	dbEST	no
H20-48.4	CXX1	MGC117411	gene name/no ORF	EH381433	dbEST	no
H20-53.4	FBXO25	FBX25,MGC20256,MGC51975	gene name/no ORF	EH382210	dbEST	no
H21-45.2	DAK	MGC5621,DKFZP586B1621	gene name/no ORF	EH381428	dbEST	no
H21-53.2	KIAA1598	MGC40476,DKFZp686A0439	gene name/no ORF	EH382494	dbEST	no
H22-40.4	PEF1	PEF1A,PEFLIN	gene name/no ORF	EH381073	dbEST	no
H22-43.4	CACNB1	CAB1,CCHLB1,CACNLB1,MGC41896	gene name/no ORF	EH382237	dbEST	no
H22-49.4	RAB6B	null	gene name/no ORF	EH381559	dbEST	no
H23-46.2	STX1A	STX1,HPC-1,p35-1	gene name/no ORF	EH382376	dbEST	no
H24-40.4	ACADS	SCAD,ACAD3	gene name/no ORF	EH381292	dbEST	no
H24-42.4	MGC29891	null	gene name/no ORF	EH382782	dbEST	no
I01-40.1	STX1A	STX1,HPC-1,p35-1	gene name/no ORF	EH382274	dbEST	no
I01-49.1	MANBAL	null	gene name/no ORF	EH382185	dbEST	no
I01-52.1	ST3GAL3	ST3N,SIAT6,ST3GALII,ST3GalIII,ST3GalIII	gene name/no ORF	EH382030	dbEST	no
I02-41.3	PRDX3	AOP1,MER5,AOP-1,SP-22,PRO1748,MGC24293	gene name/no ORF	EH381241	dbEST	no
I02-42.3	PDIA4	ERP70,ERP72	gene name/no ORF	EH382028	dbEST	no
I03-49.1	PNMA2	MA2,MM2,RGAG2,KIAA0883	gene name/no ORF	EH381561	dbEST	no
I03-51.1	FAM103A1	MGC2560,C15orf18,HsT19360,MGC102778	gene name/no ORF	EH382033	dbEST	no
I04-40.3	RAPGEF1	C3G,GRF2,DKFZp781P1719	gene name/no ORF	EH381337	dbEST	no
I04-52.3	STAG2	SA2,SA-2,FLJ25871,bA517O1.1,DKFZp686P168,DKFZp781H1753	gene name/no ORF	EH381338	dbEST	no
I04-54.3	CNBP	DM2,ZNF9,CNBP1,PROMM,RNF163,ZCCHC22	gene name/no ORF	EH381177	dbEST	no
I06-45.3	TXNRD1	TR,TR1,TXNR,TRXR1,GRIM-12,MGC9145	gene name/no ORF	EH381437	dbEST	no
I06-51.3	NAPRT1	PP3856	gene name/no ORF	EH381166	dbEST	no
I06-52.3	PIG38	bA64J21.1	gene name/no ORF	EH381361	dbEST	no
I06-53.3	PSME3	Ki,PA28G,REG-GAMMA,PA28-gamma	gene name/no ORF	EH381320	dbEST	no
I07-41.1	LAPTM5	MGC125860,MGC125861	gene name/no ORF	EH381751	dbEST	no
I07-44.1	NMT1	NMT	gene name/no ORF	EH381354	dbEST	no
I07-45.1	DGCR2	IDD,LAN,DGS-C,SEZ-12,KIAA0163,DKFZp686I1730	gene name/no ORF	EH382722	dbEST	no
I07-46.1	FTHL17	null	gene name/no ORF	EH382204	dbEST	no
I08-44.3	GMPPA	null	gene name/no ORF	EH382180	dbEST	no
I08-45.3	DGCR2	IDD,LAN,DGS-C,SEZ-12,KIAA0163,DKFZp686I1730	gene name/no ORF	EH382767	dbEST	no
I08-51.3	EIF1	A121,ISO1,SUI1,EIF-1,EIF1A	gene name/no ORF	EH381790	dbEST	no
I08-52.3	TXNRD1	TR,TR1,TXNR,TRXR1,GRIM-12,MGC9145	gene name/no ORF	EH381463	dbEST	no
I09-41.1	PRR14	MGC3121,DKFZp781A13198	gene name/no ORF	EH382453	dbEST	no
I09-44.1	BET1L	GS15,BET1L1,HSPC197	gene name/no ORF	EH382756	dbEST	no
I09-50.1	ANKHD1	MASK	gene name/no ORF	EH382400	dbEST	no
I09-53.1	KIAA0907	RP11-336K24.1	gene name/no ORF	EH382047	dbEST	no
I10-50.3	SLC25A23	APC2,MCSC2,MGC2615,SCaMC-3	gene name/no ORF	EH381128	dbEST	no
I11-47.1	OGDH	E1k,OGDC,AKGDH	gene name/no ORF	EH382240	dbEST	no
I11-48.1	C1orf51	FLJ25889	gene name/no ORF	EH381344	dbEST	no
I12-43.3	SRP72	null	gene name/no ORF	EH381441	dbEST	no
I12-45.3	STOM	BND7,EPB7,EPB72	gene name/no ORF	EH381617	dbEST	no
I12-47.3	NFE2L3	NRF3	gene name/no ORF	EH382811	dbEST	no
I12-52.3	GPAA1	GAA1,hGAA1	gene name/no ORF	EH381198	dbEST	no
I13-44.1	CHRM1	M1,HM1,MGC30125	gene name/no ORF	EH381695	dbEST	no
I14-46.3	CCDC116	FLJ36046	gene name/no ORF	EH382757	dbEST	no
I14-47.3	DEPDC7	dJ85M6.4	gene name/no ORF	EH382016	dbEST	no
I14-48.3	FTH1	FTH,PLIF,FTHL6,PIG15,MGC104426	gene name/no ORF	EH380923	dbEST	no
I14-50.3	CCDC115	ccp1,FLJ30131,MGC12981	gene name/no ORF	EH382263	dbEST	no
I14-53.3	FAM54B	MST116,MSTP116,HYST1888	gene name/no ORF	EH381912	dbEST	no
I15-46.1	RIC8B	RIC8,hSyn,FLJ10620,MGC39476	gene name/no ORF	EH381239	dbEST	no
I15-52.1	PPP1CB	PP-1B,PPP1CD,MGC3672	gene name/no ORF	EH382399	dbEST	no
I15-53.1	MRRF	RRF,MRFF,MTRRF	gene name/no ORF	EH381644	dbEST	no
I16-40.3	WDR3	FLJ12796	gene name/no ORF	EH382718	dbEST	no
I16-44.3	TSPAN17	FBX23,FBXO23,TM4SF17,MGC14859,MGC71255	gene name/no ORF	EH381878	dbEST	no
I17-45.1	SLC7A9	CSNU3	gene name/no ORF	EH382552	dbEST	no
I17-49.1	ADH5	FDH,ADHX,ADH-3	gene name/no ORF	EH382162	dbEST	no
I17-53.1	WDR45L	WIPI3,WIPI-3	gene name/no ORF	EH381937	dbEST	no
I18-48.3	DUSP22	VHX,JKAP,JSP1,MKPX	gene name/no ORF	EH382492	dbEST	no
I18-49.3	PRG-3	MGC26189	gene name/no ORF	EH382281	dbEST	no
I18-54.3	CCDC82	FLJ23518	gene name/no ORF	EH381205	dbEST	no
I19-48.1	CCKBR	GASR,CCK-B	gene name/no ORF	EH382802	dbEST	no
I19-52.1	SUSD4	PRO222,FLJ10052,RP11-239E10.4	gene name/no ORF	EH380961	dbEST	no
I19-54.1	RABGEF1	RABEX5,rabex-5	gene name/no ORF	EH381424	dbEST	no
I20-40.3	DKFZp761I2123	KIAA1886	gene name/no ORF	EH382145	dbEST	no
I20-43.3	CBWD3	bA561O23.1	gene name/no ORF	EH381067	dbEST	no
I21-45.1	RASSF1	123F2,RDA32,NORE2A,RASSF1A,REH3P21	gene name/no ORF	EH381866	dbEST	no
I21-47.1	TACC1	Ga55,KIAA1103,DKFZp686K18126	gene name/no ORF	EH381601	dbEST	no
I21-48.1	KIAA0284	FAM68C,MGC131679	gene name/no ORF	EH381863	dbEST	no
I21-53.1	C17orf70	FLJ22175,FLJ30151	gene name/no ORF	EH382374	dbEST	no
I22-43.3	FCHSD1	NWK2,FLJ00007	gene name/no ORF	EH381206	dbEST	no
I22-46.3	UBAP1	UAP,UBAP,NAG20,MGC8710,MGC119669	gene name/no ORF	EH381060	dbEST	no
I22-51.3	CALM1	CAMI,PHKD,DD132,CALML2	gene name/no ORF	EH381689	dbEST	no
I23-44.1	C12orf30	FLJ13089	gene name/no ORF	EH381464	dbEST	no
I23-46.1	STARD7	GTT1	gene name/no ORF	EH382461	dbEST	no
I23-47.1	MXRA7	TMAP1,PS1TP1,FLJ41492,FLJ46603	gene name/no ORF	EH381317	dbEST	no
I23-50.1	TMEM164	FLJ20173,FLJ22679,bB360B22.3,RP13-360B22.2	gene name/no ORF	EH382337	dbEST	no
I23-54.1	WBP1	WBP-1,MGC15305	gene name/no ORF	EH382137	dbEST	no
I24-41.3	NHN1	FLJ22664,FLJ34530	gene name/no ORF	EH382548	dbEST	no
I24-52.3	COPS3	SGN3	gene name/no ORF	EH381843	dbEST	no
J01-43.2	TANC2	null	gene name/no ORF	EH382469	dbEST	no
J01-45.2	LDLRAD2	null	gene name/no ORF	EH382389	dbEST	no
J01-46.2	SMEK2	FLJ31474,KIAA1387	gene name/no ORF	EH382090	dbEST	no
J01-49.2	EFCAB1	FLJ11767	gene name/no ORF	EH382546	dbEST	no
J01-52.2	TETRAN	TETTRAN	gene name/no ORF	EH382774	dbEST	no
J01-54.2	FURIN	FUR,PACE,SPC1,PCSK3	gene name/no ORF	EH381833	dbEST	no
J02-41.4	GMPPA	null	gene name/no ORF	EH381985	dbEST	no
J02-48.4	RASL11A	null	gene name/no ORF	EH381951	dbEST	no
J02-50.4	SPIRE1	Spir-1	gene name/no ORF	EH382257	dbEST	no
J03-42.2	C11orf49	MGC4707,FLJ22210	gene name/no ORF	EH382273	dbEST	no
J03-47.2	MAP2	MAP2A,MAP2B,MAP2C,DKFZp686I2148	gene name/no ORF	EH381197	dbEST	no
J03-49.2	EIF5	EIF-5A	gene name/no ORF	EH381297	dbEST	no
J04-41.4	C22orf5	FM08,HS5O6A,DKFZP586A1024,DKFZp686N1150,DKFZp686F07174	gene name/no ORF	EH381158	dbEST	no
J04-50.4	C3orf29	FLJ22405,FLJ90311	gene name/no ORF	EH381904	dbEST	no
J05-51.2	CASC4	H63,MGC74708	gene name/no ORF	EH382036	dbEST	no
J05-53.2	CAPN10	null	gene name/no ORF	EH381995	dbEST	no
J06-49.4	C6orf89	FLJ25357,MGC126060,MGC126061,MGC126062	gene name/no ORF	EH381038	dbEST	no
J07-42.2	DBNDD2	HSMNP1,C20orf35,C20orf169	gene name/no ORF	EH381979	dbEST	no
J07-44.2	BPNT1	PIP	gene name/no ORF	EH380967	dbEST	no
J07-48.2	FLJ21839	null	gene name/no ORF	EH380932	dbEST	no
J08-50.4	KLHL7	KLHL6,SBBI26	gene name/no ORF	EH380884	dbEST	no
J09-45.2	HIP1R	HIP3,HIP12,ILWEQ,FLJ14000,KIAA0655,MGC47513	gene name/no ORF	EH382098	dbEST	no
J09-46.2	ARMC1	Arcp,FLJ10511	gene name/no ORF	EH382418	dbEST	no
J09-50.2	DKFZp313A2432	null	gene name/no ORF	EH382788	dbEST	no
J10-41.4	POMP	UMP1,HSPC014,C13orf12,PNAS-110	gene name/no ORF	EH382405	dbEST	no
J10-43.4	MSN	null	gene name/no ORF	EH381054	dbEST	no
J10-45.4	OTUD6B	CGI-77	gene name/no ORF	EH381534	dbEST	no
J10-50.4	THOC3	TEX1,MGC5469	gene name/no ORF	EH381918	dbEST	no
J11-44.2	WDR45L	WIPI3,WIPI-3	gene name/no ORF	EH381282	dbEST	no
J11-52.2	MUM1L1	FLJ33516	gene name/no ORF	EH381475	dbEST	no
J11-53.2	RGS4	RGP4,SCZD9,MGC2124,MGC60244	gene name/no ORF	EH380959	dbEST	no
J12-52.4	C7orf29	null	gene name/no ORF	EH381983	dbEST	no
J13-44.2	FAM113A	C20orf81,FLJ22376,bA12M19.1,DKFZp547L054	gene name/no ORF	EH381816	dbEST	no
J13-46.2	FAM70A	FLJ20716,RP3-525N14.6	gene name/no ORF	EH380870	dbEST	no
J13-49.2	MRPL3	MRL3,RPML3	gene name/no ORF	EH382409	dbEST	no
J14-42.4	KCNIP4	CALP,KCHIP4,MGC44947	gene name/no ORF	EH382644	dbEST	no
J14-48.4	EIF1	A121,ISO1,SUI1,EIF-1,EIF1A	gene name/no ORF	EH381358	dbEST	no
J14-53.4	COL9A2	MED,EDM2,DJ39G22.4	gene name/no ORF	EH382193	dbEST	no
J16-41.4	IFIH1	Hlcd,MDA5,MDA-5,IDDM19,MGC133047	gene name/no ORF	EH382385	dbEST	no
J16-49.4	PRG-3	MGC26189	gene name/no ORF	EH381577	dbEST	no
J17-53.2	EIF4E3	MGC39820,MGC86971	gene name/no ORF	EH381041	dbEST	no
J18-44.4	KNDC1	RASGEF2,C10orf23,FLJ16067,bB439H18.3,RP13-439H18.3	gene name/no ORF	EH382011	dbEST	no
J18-49.4	FBXO31	FBX14,Fbx31,FBXO14,pp2386,MGC9527,FLJ22477,MGC15419,DKFZP434B027,DKFZp434J1815	gene name/no ORF	EH380935	dbEST	no
J19-41.2	FAM32A	null	gene name/no ORF	EH382504	dbEST	no
J19-43.2	LOC51136	MGC111090	gene name/no ORF	EH381658	dbEST	no
J19-47.2	37686	AXO,AXOT,RNF177,MARCH-VII,DKFZP586F1122	gene name/no ORF	EH381319	dbEST	no
J19-49.2	PRG-3	MGC26189	gene name/no ORF	EH382144	dbEST	no
J19-50.2	SF1	ZFM1,ZNF162,D11S636	gene name/no ORF	EH381741	dbEST	no
J19-53.2	FBXO31	FBX14,Fbx31,FBXO14,pp2386,MGC9527,FLJ22477,MGC15419,DKFZP434B027,DKFZp434J1815	gene name/no ORF	EH381307	dbEST	no
J20-43.4	C19orf12	MGC10922,DKFZP762D096	gene name/no ORF	EH380801	dbEST	no
J20-51.4	CBARA1	CALC,EFHA3,FLJ12684,DKFZp564C246	gene name/no ORF	EH381619	dbEST	no
J20-52.4	HOP	OB1,LAGY,Toto,Cameo,NECC1,SMAP31,MGC20820	gene name/no ORF	EH382521	dbEST	no
J20-53.4	PTPLB	null	gene name/no ORF	EH382109	dbEST	no
J21-45.2	OTUB1	OTB1,OTU1,HSPC263,MGC4584,FLJ20113,FLJ40710,MGC111158	gene name/no ORF	EH381589	dbEST	no
J21-46.2	ORMDL1	DKFZp686G141	gene name/no ORF	EH382294	dbEST	no
J21-48.2	KIAA1737	null	gene name/no ORF	EH381227	dbEST	no
J21-50.2	C14orf83	FLJ33387	gene name/no ORF	EH382392	dbEST	no
J21-52.2	PTCH	PTC,BCNS,HPE7,PTC1,NBCCS,PTCH1,FLJ42602	gene name/no ORF	EH382207	dbEST	no
J21-54.2	RAB40B	RAR,SEC4L	gene name/no ORF	EH382441	dbEST	no
J22-43.4	USP6NL	null	gene name/no ORF	EH382759	dbEST	no
J22-50.4	TMEM164	FLJ20173,FLJ22679,bB360B22.3,RP13-360B22.2	gene name/no ORF	EH382829	dbEST	no
J23-54.2	MAPK8IP3	JIP3,SYD2,JSAP1,FLJ00027,KIAA1066,DKFZp762N1113	gene name/no ORF	EH381392	dbEST	no
J24-41.4	C10orf119	FLJ13081,FLJ36756	gene name/no ORF	EH381070	dbEST	no
J24-43.4	PERLD1	CAB2,PP1498,AGLA546,MGC9753	gene name/no ORF	EH382340	dbEST	no
J24-49.4	WDSUB1	UBOX6,WDSAM1,FLJ36175	gene name/no ORF	EH380928	dbEST	no
K01-42.1	COMMD4	FLJ20452	gene name/no ORF	EH382789	dbEST	no
K01-44.1	GTF2H4	TFIIH	gene name/no ORF	EH382672	dbEST	no
K02-41.3	IFT122	SPG,WDR10,WDR10p,WDR140	gene name/no ORF	EH381160	dbEST	no
K02-43.3	FLJ20701	HMFN2073	gene name/no ORF	EH381815	dbEST	no
K02-49.3	SCN1A	FEB3,NAC1,SCN1,SMEI,HBSCI,GEFSP2	gene name/no ORF	EH380979	dbEST	no
K02-52.3	SYNJ1	INPP5G	gene name/no ORF	EH381915	dbEST	no
K03-40.1	TIMM50	TIM50L,MGC102733	gene name/no ORF	EH381481	dbEST	no
K03-42.1	NCALD	MGC33870,MGC74858	gene name/no ORF	EH382277	dbEST	no
K03-43.1	KIAA0652	FLJ20698	gene name/no ORF	EH381554	dbEST	no
K03-53.1	EVA1	EVA,MPZL2	gene name/no ORF	EH381543	dbEST	no
K04-48.3	LOC653081	null	gene name/no ORF	EH382627	dbEST	no
K04-50.3	PSMD10	p28,dJ889N15.2	gene name/no ORF	EH381789	dbEST	no
K04-52.3	CORO6	FLJ14871	gene name/no ORF	EH380850	dbEST	no
K05-44.1	RNF34	RFI,RIFF,FLJ21786	gene name/no ORF	EH381148	dbEST	no
K05-53.1	TRPM2	KNP3,EREG1,TRPC7,LTRPC2,NUDT9H,NUDT9L1,MGC133383	gene name/no ORF	EH381899	dbEST	no
K06-46.3	IQSEC1	KIAA0763	gene name/no ORF	EH382675	dbEST	no
K06-48.3	MRFAP1L1	PP784,MGC9651	gene name/no ORF	EH380774	dbEST	no
K06-53.3	KNDC1	RASGEF2,C10orf23,FLJ16067,bB439H18.3,RP13-439H18.3	gene name/no ORF	EH381059	dbEST	no
K07-48.1	JARID1A	RBP2,RBBP2	gene name/no ORF	EH382348	dbEST	no
K07-51.1	ZRANB2	ZIS,ZIS1,ZIS2,ZNF265,FLJ41119,DKFZp686J1831,DKFZp686N09117	gene name/no ORF	EH381031	dbEST	no
K08-44.3	PRTFDC1	HHGP,FLJ11888	gene name/no ORF	EH381982	dbEST	no
K08-48.3	FSD1	MIR1,GLFND,MGC3213	gene name/no ORF	EH381803	dbEST	no
K08-49.3	GLIS2	FLJ38247	gene name/no ORF	EH381545	dbEST	no
K09-40.1	EIF1AX	EIF1A,EIF4C,eIF-1A,eIF-4C	gene name/no ORF	EH381360	dbEST	no
K09-44.1	VARSL	VARS2L,MGC138259	gene name/no ORF	EH382604	dbEST	no
K09-48.1	AK2	ADK2	gene name/no ORF	EH382440	dbEST	no
K09-52.1	MAPT	TAU,MSTD,PPND,DDPAC,MAPTL,MTBT1,MTBT2,FTDP-17,FLJ31424,MGC138549	gene name/no ORF	EH381077	dbEST	no
K09-53.1	MAPKAPK2	null	gene name/no ORF	EH382272	dbEST	no
K10-43.3	UBE2D2	UBC4,PUBC1,UBC4/5,UBCH5B,E2(17)KB2	gene name/no ORF	EH381457	dbEST	no
K10-45.3	CGGBP1	CGGBP,p20-CGGBP	gene name/no ORF	EH381748	dbEST	no
K11-40.1	TTC3	DCRR1,RNF105,TPRDIII,DKFZp686M0150	gene name/no ORF	EH381009	dbEST	no
K11-51.1	C20orf3	BSCv,APMAP	gene name/no ORF	EH381244	dbEST	no
K11-53.1	LPPR2	PRG-4,FLJ13055	gene name/no ORF	EH381720	dbEST	no
K12-43.3	LRRN6A	LERN1,LINGO1,UNQ201,FLJ14594,MGC17422	gene name/no ORF	EH382369	dbEST	no
K12-51.3	BZRAP1	PRAX-1,RIMBP1,RIM-BP1,KIAA0612	gene name/no ORF	EH381345	dbEST	no
K13-51.1	C22orf32	dJ186O1.1	gene name/no ORF	EH381142	dbEST	no
K13-53.1	ANKFY1	ANKHZN,ZFYVE14,KIAA1255,DKFZp686M19106	gene name/no ORF	EH382350	dbEST	no
K14-46.3	ST6GALNAC6	SIAT7F,ST6GALNACVI,RP11-203J24.3	gene name/no ORF	EH380943	dbEST	no
K14-52.3	DRB1	null	gene name/no ORF	EH382713	dbEST	no
K15-44.1	LOC284434	MGC134940	gene name/no ORF	EH382795	dbEST	no
K15-47.1	SPSB1	SSB1,SSB-1	gene name/no ORF	EH381211	dbEST	no
K16-42.3	TMEM80	FLJ38216	gene name/no ORF	EH381876	dbEST	no
K16-49.3	SLC39A6	LIV-1	gene name/no ORF	EH382225	dbEST	no
K16-51.3	MLL5	FLJ10078,FLJ14026,HDCMC04P,MGC70452	gene name/no ORF	EH382787	dbEST	no
K17-46.1	CLCN7	CLC7,CLC-7,OPTA2,FLJ26686,FLJ39644,FLJ46423	gene name/no ORF	EH382631	dbEST	no
K17-53.1	FAM100A	PP11303	gene name/no ORF	EH382184	dbEST	no
K18-40.3	MDGA1	GPIM,MAMDC3,FLJ45018,DKFZp686K0262,DKFZp686L0262	gene name/no ORF	EH381871	dbEST	no
K18-41.3	SCRT1	SCRT,DKFZp547F072	gene name/no ORF	EH381315	dbEST	no
K18-45.3	TMEM109	MGC5508	gene name/no ORF	EH382362	dbEST	no
K18-49.3	LOC643379	null	gene name/no ORF	EH382818	dbEST	no
K18-50.3	PLEKHG5	KIAA0720,RP4-650H14.3	gene name/no ORF	EH381329	dbEST	no
K18-51.3	CXXC5	HSPC195	gene name/no ORF	EH381772	dbEST	no
K19-40.1	SKP1A	OCP2,SKP1,EMC19,OCP-II,TCEB1L,MGC34403	gene name/no ORF	EH382421	dbEST	no
K19-46.1	YTHDC2	null	gene name/no ORF	EH381681	dbEST	no
K19-54.1	FAM100B	MGC29814,MGC71792	gene name/no ORF	EH382590	dbEST	no
K20-43.3	RNH1	RAI,RNH,MGC4569,MGC18200,MGC54054	gene name/no ORF	EH381573	dbEST	no
K20-50.3	HMGCS1	HMGCS,MGC90332	gene name/no ORF	EH381043	dbEST	no
K20-52.3	ENG	END,ORW,HHT1,ORW1,CD105,FLJ41744	gene name/no ORF	EH381490	dbEST	no
K21-47.1	VASH1	KIAA1036	gene name/no ORF	EH382128	dbEST	no
K22-40.3	PCSK7	LPC,PC7,PC8,SPC7	gene name/no ORF	EH382475	dbEST	no
K22-48.3	MGC45438	null	gene name/no ORF	EH381135	dbEST	no
K22-53.3	LOC150383	null	gene name/no ORF	EH380686	dbEST	no
K23-46.1	HIVEP2	MBP-2,MIBP1,HIV-EP2	gene name/no ORF	EH381626	dbEST	no
K23-49.1	KIAA0892	MAU2L,mau-2,MGC75361	gene name/no ORF	EH382153	dbEST	no
K23-50.1	BNIP3L	NIX,BNIP3a	gene name/no ORF	EH381781	dbEST	no
K24-50.3	C3orf17	DKFZP434F2021	gene name/no ORF	EH381103	dbEST	no
L01-41.2	APPL	APPL1,DIP13alpha	gene name/no ORF	EH381881	dbEST	no
L01-45.2	C19orf49	SBP1,FLJ22365,MGC138147	gene name/no ORF	EH382456	dbEST	no
L01-46.2	C11orf51	HSPC020,DKFZP564M082	gene name/no ORF	EH382019	dbEST	no
L01-47.2	TMEM106B	FLJ11273,MGC33727	gene name/no ORF	EH381189	dbEST	no
L01-50.2	MRAS	M-RAs,RRAS3,R-RAS3	gene name/no ORF	EH381192	dbEST	no
L01-52.2	GBA2	AD035,KIAA1605,MGC16895,DKFZp762K054	gene name/no ORF	EH380948	dbEST	no
L01-53.2	ICA1	ICA69,ICAp69	gene name/no ORF	EH381887	dbEST	no
L02-48.4	PDK2	null	gene name/no ORF	EH381168	dbEST	no
L02-52.4	WDR77	MEP50,MGC2722,HKMT1069,Nbla10071,RP11-552M11.3	gene name/no ORF	EH381461	dbEST	no
L03-53.2	ADPRHL2	ARH3,FLJ20446,dJ665N4.2	gene name/no ORF	EH381480	dbEST	no
L04-40.4	RAB15	null	gene name/no ORF	EH381671	dbEST	no
L04-49.4	SCN1A	FEB3,NAC1,SCN1,SMEI,HBSCI,GEFSP2	gene name/no ORF	EH381551	dbEST	no
L04-51.4	TTYH1	null	gene name/no ORF	EH382407	dbEST	no
L05-44.2	FLJ30934	MGC42112,MGC57276,DKFZp761P1320	gene name/no ORF	EH381835	dbEST	no
L05-52.2	FAM103A1	MGC2560,C15orf18,HsT19360,MGC102778	gene name/no ORF	EH382745	dbEST	no
L06-40.4	TSPAN17	FBX23,FBXO23,TM4SF17,MGC14859,MGC71255	gene name/no ORF	EH381253	dbEST	no
L06-44.4	C18orf51	null	gene name/no ORF	EH381847	dbEST	no
L06-46.4	LAPTM4B	LC27,LAPTM4beta	gene name/no ORF	EH381255	dbEST	no
L07-42.2	C16orf5	I1,CDIP	gene name/no ORF	EH381806	dbEST	no
L07-47.2	C7orf25	MGC2821,FLJ21167	gene name/no ORF	EH381440	dbEST	no
L08-45.4	C14orf133	FLJ12707	gene name/no ORF	EH382569	dbEST	no
L08-47.4	LOC130074	MGC87527	gene name/no ORF	EH382224	dbEST	no
L08-49.4	BAT2	G2,D6S51,D6S51E,DKFZp686D09175	gene name/no ORF	EH382380	dbEST	no
L09-43.2	TMEM143	FLJ10922	gene name/no ORF	EH381363	dbEST	no
L09-52.2	WBSCR17	GALNT16,GALNT20,GALNTL3,DKFZp434I2216,DKFZp761D2324	gene name/no ORF	EH380991	dbEST	no
L10-45.4	CGGBP1	CGGBP,p20-CGGBP	gene name/no ORF	EH382278	dbEST	no
L11-41.2	RUSC1	NESCA,DKFZp761A1822	gene name/no ORF	EH381740	dbEST	no
L11-54.2	C6orf49	OBTP,OEBT	gene name/no ORF	EH382411	dbEST	no
L12-40.4	C19orf28	PP3501,MGC20700	gene name/no ORF	EH382221	dbEST	no
L12-41.4	CTBP1	BARS,MGC104684	gene name/no ORF	EH381193	dbEST	no
L12-48.4	ZDHHC16	APH2,MGC2993	gene name/no ORF	EH381675	dbEST	no
L12-52.4	KIF21A	FEOM,CFEOM,FEOM1,CFEOM1,FLJ20052,KIAA1708,DKFZp779C159	gene name/no ORF	EH381585	dbEST	no
L12-54.4	KIAA0284	FAM68C,MGC131679	gene name/no ORF	EH381349	dbEST	no
L13-48.2	MRAS	M-RAs,RRAS3,R-RAS3	gene name/no ORF	EH381515	dbEST	no
L13-51.2	ZRANB2	ZIS,ZIS1,ZIS2,ZNF265,FLJ41119,DKFZp686J1831,DKFZp686N09117	gene name/no ORF	EH382155	dbEST	no
L14-49.4	TBC1D9B	KIAA0676	gene name/no ORF	EH382186	dbEST	no
L15-45.2	NT5DC3	FLJ11266,TU12B1-TY	gene name/no ORF	EH381623	dbEST	no
L15-46.2	KIAA1467	DKFZp781O012	gene name/no ORF	EH381012	dbEST	no
L15-47.2	37684	RNF153,MARCH-V,FLJ20445	gene name/no ORF	EH381426	dbEST	no
L15-51.2	IMP3	BRMS2,MRPS4,C15orf12,FLJ10968,DKFZp586L0118	gene name/no ORF	EH381138	dbEST	no
L16-40.4	ZMAT2	FLJ31121	gene name/no ORF	EH382477	dbEST	no
L16-45.4	C6orf89	FLJ25357,MGC126060,MGC126061,MGC126062	gene name/no ORF	EH382561	dbEST	no
L16-47.4	EBAG9	EB9,PDAF,RCAS1	gene name/no ORF	EH382434	dbEST	no
L16-54.4	MOCS1	MIG11,MOCOD,MOCS1A,MOCS1B,KIAA0381	gene name/no ORF	EH381025	dbEST	no
L17-43.2	APCDD1	B7323,DRAPC1,FP7019	gene name/no ORF	EH381747	dbEST	no
L17-48.2	OTUD5	MGC104871,DKFZp761A052	gene name/no ORF	EH381075	dbEST	no
L18-48.4	C3orf57	ADMP,MGC104229	gene name/no ORF	EH380951	dbEST	no
L18-49.4	GNG7	FLJ00058	gene name/no ORF	EH381796	dbEST	no
L18-50.4	RGMA	RGM	gene name/no ORF	EH381578	dbEST	no
L19-42.2	FURIN	FUR,PACE,SPC1,PCSK3	gene name/no ORF	EH382026	dbEST	no
L19-44.2	SFRS3	SRp20	gene name/no ORF	EH381744	dbEST	no
L19-47.2	TBC1D15	FLJ12085,DKFZp761D0223	gene name/no ORF	EH381799	dbEST	no
L20-46.4	MYL6	ESMLC,LC17A,LC17B,MLC1SM,MLC3NM,MLC3SM,LC17-GI,LC17-NM	gene name/no ORF	EH382780	dbEST	no
L20-54.4	UBE2E1	UBCH6	gene name/no ORF	EH382114	dbEST	no
L22-51.4	FAM65A	FLJ13725,KIAA1930	gene name/no ORF	EH381002	dbEST	no
L23-40.2	DUSP26	MKP8,LDP-4,NATA1,SKRP3,MGC1136,MGC2627	gene name/no ORF	EH381401	dbEST	no
L23-42.2	RAB7	PRO2706	gene name/no ORF	EH381047	dbEST	no
L23-44.2	PCNT	KEN,PCN,PCNT2,PCNTB,PCTN2	gene name/no ORF	EH382705	dbEST	no
L23-45.2	TRIM28	KAP1,TF1B,RNF96,TIF1B,FLJ29029	gene name/no ORF	EH381409	dbEST	no
L23-53.2	PLXNA3	6.3,SEX,PLXN3,PLXN4,XAP-6,HSSEXGENE,PLEXIN-A3	gene name/no ORF	EH381777	dbEST	no
L24-40.4	CNBP	DM2,ZNF9,CNBP1,PROMM,RNF163,ZCCHC22	gene name/no ORF	EH381717	dbEST	no
M01-41.1	TMEFF2	TR,HPP1,TPEF,TENB2	gene name/no ORF	EH382515	dbEST	no
M01-44.1	ATP5G2	null	gene name/no ORF	EH381711	dbEST	no
M02-40.3	PCOLN3	CHMP1,PRSM1,CHMP1A,KIAA0047	gene name/no ORF	EH382832	dbEST	no
M02-42.3	FLJ21687	JM10	gene name/no ORF	EH381163	dbEST	no
M02-50.3	COMMD3	BUP,C10orf8,FLJ45471,DKFZp686K0399	gene name/no ORF	EH382666	dbEST	no
M03-47.1	TMEM47	BCMP1,TM4SF10,MGC32949,DKFZp564E153,DKFZP761J17121	gene name/no ORF	EH382230	dbEST	no
M03-51.1	LRRC7	KIAA1365,DKFZp686I1147	gene name/no ORF	EH381724	dbEST	no
M04-43.3	C2orf32	DKFZp566K1924	gene name/no ORF	EH381832	dbEST	no
M04-45.3	TPI1	TPI,MGC88108	gene name/no ORF	EH381491	dbEST	no
M04-46.3	MKL1	MAL,BSAC,MRTF-A	gene name/no ORF	EH381046	dbEST	no
M04-49.3	FBXO44	FBG3,FBX30,Fbx44,Fbxo6a,MGC14140,DKFZp781J0852	gene name/no ORF	EH381280	dbEST	no
M05-42.1	SBDS	SDS,SWDS,CGI-97,FLJ10917	gene name/no ORF	EH382187	dbEST	no
M05-49.1	CD200	MRC,MOX1,MOX2,OX-2	gene name/no ORF	EH381584	dbEST	no
M06-42.3	DNALI1	P28,hp28,dJ423B22.5	gene name/no ORF	EH382748	dbEST	no
M06-49.3	TMEM47	BCMP1,TM4SF10,MGC32949,DKFZp564E153,DKFZP761J17121	gene name/no ORF	EH381582	dbEST	no
M06-51.3	TLK1	KIAA0137,PKU-BETA	gene name/no ORF	EH381955	dbEST	no
M06-52.3	CKAP4	p63,CLIMP-63,ERGIC-63,MGC99554	gene name/no ORF	EH382482	dbEST	no
M07-40.1	PQLC1	FLJ22378	gene name/no ORF	EH381892	dbEST	no
M07-44.1	TMEM55B	C14orf9,MGC26684,DKFZp434M0519	gene name/no ORF	EH381090	dbEST	no
M07-47.1	POLM	Tdt-N	gene name/no ORF	EH382813	dbEST	no
M08-42.3	NARFL	PRN,HPRN,LET1L,FLJ21988	gene name/no ORF	EH381202	dbEST	no
M08-51.3	OBFC2B	MGC2731	gene name/no ORF	EH381666	dbEST	no
M09-46.1	INPP5F	SAC2,hSAC2,MSTP007,MSTPO47,FLJ13081,KIAA0966,MGC59773,MGC131851	gene name/no ORF	EH382123	dbEST	no
M09-50.1	SF1	ZFM1,ZNF162,D11S636	gene name/no ORF	EH381328	dbEST	no
M09-53.1	ZFAND6	AWP1,ZA20D3,ZFAND5B	gene name/no ORF	EH381596	dbEST	no
M10-40.3	C3orf31	MGC16471,DKFZp434E0519	gene name/no ORF	EH382728	dbEST	no
M10-52.3	KLHL17	RP11-54O7.6	gene name/no ORF	EH382454	dbEST	no
M11-43.1	SDF4	Cab45,RP5-902P8.6	gene name/no ORF	EH382743	dbEST	no
M11-48.1	sep-11	null	gene name/no ORF	EH382245	dbEST	no
M11-50.1	TP53INP2	PINH,FLJ21759,FLJ23500,C20orf110,dJ1181N3.1,DKFZp434B2411,DKFZp434O0827	gene name/no ORF	EH382526	dbEST	no
M11-53.1	EIF2A	CDA02,EIF-2A,MST089,MSTP004,MSTP089	gene name/no ORF	EH381800	dbEST	no
M12-43.3	ATG9A	APG9L1,MGD3208	gene name/no ORF	EH381335	dbEST	no
M12-47.3	ARL6IP	AIP1,ARMER,ARL6IP1,KIAA0069	gene name/no ORF	EH382191	dbEST	no
M12-48.3	FAM33A	FLJ12758,MGC110975	gene name/no ORF	EH381275	dbEST	no
M12-50.3	TTC27	FLJ20272	gene name/no ORF	EH381588	dbEST	no
M13-45.1	LOC644596	null	gene name/no ORF	EH382593	dbEST	no
M14-42.3	SDF4	Cab45,RP5-902P8.6	gene name/no ORF	EH382347	dbEST	no
M14-45.3	PHC2	PH2,EDR2,HPH2	gene name/no ORF	EH381581	dbEST	no
M14-49.3	FIBP	FGFIBP,FIBP-1	gene name/no ORF	EH382564	dbEST	no
M14-52.3	PPM2C	PDH,PDP,PDP1,PDPC,FLJ32517,MGC119646	gene name/no ORF	EH381981	dbEST	no
M15-41.1	STIM1	GOK,D11S4896E	gene name/no ORF	EH381272	dbEST	no
M15-49.1	RAVER2	FLJ10770,KIAA1579,DKFZp762D1011	gene name/no ORF	EH381451	dbEST	no
M16-45.3	FAM18B	NPD008,CGI-148,YDR084C,FLJ46240	gene name/no ORF	EH381236	dbEST	no
M16-47.3	C3orf14	HT021	gene name/no ORF	EH381775	dbEST	no
M17-41.1	NDUFV1	UQOR1	gene name/no ORF	EH380873	dbEST	no
M17-48.1	EIF5	EIF-5A	gene name/no ORF	EH382048	dbEST	no
M18-40.3	CYB5R1	B5R.1,NQO3A2,humb5R2	gene name/no ORF	EH381330	dbEST	no
M18-43.3	DALRD3	FLJ10496	gene name/no ORF	EH382044	dbEST	no
M18-47.3	LRBA	BGL,LBA,CDC4L,LAB300,FLJ16600,FLJ25686,MGC72098,DKFZp686K03100	gene name/no ORF	EH381844	dbEST	no
M18-50.3	HECTD3	FLJ21156,FLJ31983,RP11-69J16.1	gene name/no ORF	EH381061	dbEST	no
M19-45.1	MOSC2	FLJ20605,RP11-270A6.1	gene name/no ORF	EH382753	dbEST	no
M20-40.3	RAB5A	RAB5	gene name/no ORF	EH381858	dbEST	no
M20-45.3	MOSC2	FLJ20605,RP11-270A6.1	gene name/no ORF	EH382120	dbEST	no
M21-42.1	MAP2	MAP2A,MAP2B,MAP2C,DKFZp686I2148	gene name/no ORF	EH381706	dbEST	no
M21-46.1	VBP1	PFD3,PFDN3,VBP-1	gene name/no ORF	EH381318	dbEST	no
M21-48.1	CHORDC1	CHP1	gene name/no ORF	EH382553	dbEST	no
M21-54.1	PPARD	FAAR,NUC1,NUCI,NR1C2,NUCII,PPARB,MGC3931,PPAR-beta	gene name/no ORF	EH382032	dbEST	no
M22-41.3	TBRG1	NIAM,TB-5,FLJ14621,FLJ25020,FLJ90113,MGC129890	gene name/no ORF	EH381036	dbEST	no
M22-43.3	B3GALNT1	P,P1,GLOB,GLCT3,galT3,Gb4Cer,B3GALT3,beta3Gal-T3	gene name/no ORF	EH381474	dbEST	no
M22-52.3	SPTBN1	SPTB2,betaSpII,ELF	gene name/no ORF	EH382205	dbEST	no
M23-51.1	MRPL42	MRPS32,PTD007,RPML31,HSPC204,MRP-L31	gene name/no ORF	EH382045	dbEST	no
M23-52.1	CCDC127	FLJ25701	gene name/no ORF	EH382776	dbEST	no
M24-49.3	KIAA0515	null	gene name/no ORF	EH381886	dbEST	no
M24-51.3	HERC1	p532,p619	gene name/no ORF	EH382164	dbEST	no
N01-43.2	ZFYVE21	MGC2550	gene name/no ORF	EH382393	dbEST	no
N02-48.4	KIAA1856	null	gene name/no ORF	EH382532	dbEST	no
N03-44.2	RPL7A	TRUP,SURF3	gene name/no ORF	EH381538	dbEST	no
N03-50.2	SLC39A12	FLJ30499,MGC43205,MGC51099,bA570F3.1	gene name/no ORF	EH381386	dbEST	no
N05-44.2	NEUROD1	BETA2,BHF-1,NEUROD	gene name/no ORF	EH382095	dbEST	no
N05-52.2	WDR22	BCRG2,BCRP2,KIAA1824,D14S1461E,DKFZp434A035	gene name/no ORF	EH380927	dbEST	no
N05-54.2	SFRS3	SRp20	gene name/no ORF	EH381649	dbEST	no
N06-42.4	BZW2	MST017,HSPC028,MSTP017	gene name/no ORF	EH382080	dbEST	no
N06-44.4	RPL7A	TRUP,SURF3	gene name/no ORF	EH381750	dbEST	no
N06-46.4	LOC285188	null	gene name/no ORF	EH382725	dbEST	no
N06-47.4	PHGDHL1	FLJ26351,FLJ30001,FLJ30548,FLJ42413,MGC90487	gene name/no ORF	EH381306	dbEST	no
N07-52.2	P15RS	FLJ10656,MGC19513	gene name/no ORF	EH381384	dbEST	no
N08-40.4	TRAF7	RFWD1,RNF119,MGC7807,DKFZp586I021	gene name/no ORF	EH382295	dbEST	no
N08-42.4	TMCO6	PRO1580,FLJ39769	gene name/no ORF	EH381897	dbEST	no
N08-50.4	BEAN	null	gene name/no ORF	EH382791	dbEST	no
N08-51.4	SMPD3	NSMASE2,FLJ22593,MGC138443	gene name/no ORF	EH381072	dbEST	no
N08-52.4	VGLL4	VGL-4,KIAA0121	gene name/no ORF	EH381834	dbEST	no
N09-45.2	FAM62B	CHR2SYT,KIAA1228	gene name/no ORF	EH381855	dbEST	no
N09-47.2	GRAMD1C	FLJ35862,FLJ40464,DKFZp434C0328,DKFZp686K06117	gene name/no ORF	EH382556	dbEST	no
N10-42.4	TMEM55A	DKFZp762O076	gene name/no ORF	EH381165	dbEST	no
N10-46.4	RWDD4A	FAM28A,MGC10198	gene name/no ORF	EH382371	dbEST	no
N10-48.4	PHF2	GRC5,KIAA0662	gene name/no ORF	EH382571	dbEST	no
N10-49.4	OTUD1	null	gene name/no ORF	EH381945	dbEST	no
N10-51.4	IDI1	IPP1,IPPI1	gene name/no ORF	EH382830	dbEST	no
N11-41.2	NUDT21	CPSF5,CFIM25,DKFZp686H1588	gene name/no ORF	EH380929	dbEST	no
N11-52.2	FAM57B	FP1188,DKFZP434I2117	gene name/no ORF	EH382621	dbEST	no
N12-46.4	TLE1	ESG,ESG1,GRG1	gene name/no ORF	EH382430	dbEST	no
N12-47.4	GALNT12	FLJ21212,GalNAc-T12	gene name/no ORF	EH381742	dbEST	no
N12-52.4	BSG	M6,OK,5F7,TCSF,CD147,EMMPRIN	gene name/no ORF	EH382692	dbEST	no
N12-53.4	HERC4	KIAA1593,DKFZP564G092	gene name/no ORF	EH381274	dbEST	no
N13-54.2	LOC285636	null	gene name/no ORF	EH382391	dbEST	no
N14-53.4	UBE2L6	RIG-B,UBCH8,MGC40331	gene name/no ORF	EH381064	dbEST	no
N15-51.2	KIAA0195	TMEM94,FLJ37545	gene name/no ORF	EH381063	dbEST	no
N15-54.2	DOCK7	ZIR2,KIAA1771	gene name/no ORF	EH381927	dbEST	no
N16-41.4	COPS8	COP9,CSN8,SGN8,MGC1297,MGC43256	gene name/no ORF	EH381482	dbEST	no
N16-48.4	KIAA1576	null	gene name/no ORF	EH382346	dbEST	no
N17-43.2	NAP1L1	NRP,NAP1,NAP1L,MGC8688,FLJ16112,MGC23410	gene name/no ORF	EH381958	dbEST	no
N17-44.2	L3MBTL2	H-l(3)mbt-l	gene name/no ORF	EH382591	dbEST	no
N17-46.2	SEMA3E	SEMAH,coll-5,M-SEMAH,M-SemaK,KIAA0331,M-semaH	gene name/no ORF	EH382498	dbEST	no
N17-49.2	37686	AXO,AXOT,RNF177,MARCH-VII,DKFZP586F1122	gene name/no ORF	EH381655	dbEST	no
N18-48.4	ADCK1	FLJ39600	gene name/no ORF	EH381594	dbEST	no
N18-51.4	PSMD3	S3,P58,RPN3	gene name/no ORF	EH382766	dbEST	no
N19-41.2	RPP25	FLJ20374	gene name/no ORF	EH382416	dbEST	no
N19-45.2	CLASP2	null	gene name/no ORF	EH381164	dbEST	no
N19-46.2	MTCH2	HSPC032	gene name/no ORF	EH381396	dbEST	no
N19-52.2	APC2	APCL	gene name/no ORF	EH380942	dbEST	no
N21-44.2	LOC88523	null	gene name/no ORF	EH381209	dbEST	no
N21-46.2	EFCAB1	FLJ11767	gene name/no ORF	EH382131	dbEST	no
N21-47.2	C5orf3	133K02	gene name/no ORF	EH381913	dbEST	no
N21-50.2	KLHL17	RP11-54O7.6	gene name/no ORF	EH382751	dbEST	no
N21-52.2	SCC-112	PIG54,FLJ41012,KIAA0648,MGC131948,DKFZp686B19246	gene name/no ORF	EH382519	dbEST	no
N21-53.2	SPTBN1	SPTB2,betaSpII,ELF	gene name/no ORF	EH381132	dbEST	no
N22-41.4	AMPD2	null	gene name/no ORF	EH381062	dbEST	no
N22-42.4	UBL4A	GDX,UBL4,DXS254E	gene name/no ORF	EH380963	dbEST	no
N22-45.4	PNRC1	B4-2,PRR2,PROL2,PNAS-145,RP11-63L7.5	gene name/no ORF	EH382134	dbEST	no
N22-49.4	FLJ31951	DKFZp686M11215	gene name/no ORF	EH381954	dbEST	no
N22-51.4	NEFL	NFL,NF-L,NF68,CMT1F,CMT2E	gene name/no ORF	EH382538	dbEST	no
N23-41.2	PAF1	PD2,F23149_1,FLJ11123	gene name/no ORF	EH381553	dbEST	no
N23-52.2	KIAA1671	null	gene name/no ORF	EH382726	dbEST	no
N23-54.2	PRKAG1	AMPKG,MGC8666	gene name/no ORF	EH382288	dbEST	no
N24-42.4	GFOD2	FLJ23802,MGC11335	gene name/no ORF	EH381442	dbEST	no
N24-44.4	ARPC5	ARC16,p16-Arc,dJ127C7.3	gene name/no ORF	EH381218	dbEST	no
O01-40.1	KIAA0556	null	gene name/no ORF	EH381006	dbEST	no
O02-40.3	SBF1	MTMR5,MGC99700,DKFZp761D0422	gene name/no ORF	EH381125	dbEST	no
O02-45.3	GPS2	AMF-1,MGC104294,MGC119287,MGC119288,MGC119289	gene name/no ORF	EH382549	dbEST	no
O02-46.3	D4S234E	P21,NSG1,D4S234,NEEP21	gene name/no ORF	EH381352	dbEST	no
O02-49.3	CELSR2	EGFL2,MEGF3,CDHF10,FLJ34118,FLJ42737,FLJ45143,KIAA0279,Flamingo1	gene name/no ORF	EH381100	dbEST	no
O03-40.1	CANX	CNX,P90,IP90,FLJ26570	gene name/no ORF	EH382514	dbEST	no
O03-47.1	ARL15	ARFRP2,FLJ20051	gene name/no ORF	EH381446	dbEST	no
O03-48.1	COMMD4	FLJ20452	gene name/no ORF	EH382612	dbEST	no
O04-44.3	PPHLN1	HSPC206,HSPC232,MGC48786	gene name/no ORF	EH381712	dbEST	no
O04-53.3	SDSL	SDS-RS1	gene name/no ORF	EH380814	dbEST	no
O05-42.1	DKFZp761I2123	KIAA1886	gene name/no ORF	EH381898	dbEST	no
O05-49.1	MPP2	DLG2,DKFZp686J2189,DKFZp761D0712,DKFZp686A06252	gene name/no ORF	EH382333	dbEST	no
O05-50.1	ABHD6	null	gene name/no ORF	EH381325	dbEST	no
O06-47.3	PHACTR2	C6orf56,KIAA0680,DKFZp686F18175	gene name/no ORF	EH381944	dbEST	no
O06-48.3	DOCK4	FLJ34238,KIAA0716,MGC134911,MGC134912	gene name/no ORF	EH382516	dbEST	no
O06-51.3	C16orf5	I1,CDIP	gene name/no ORF	EH381520	dbEST	no
O06-54.3	INTS4	INT4,MST093,MGC16733	gene name/no ORF	EH382267	dbEST	no
O07-43.1	PLEKHA3	FAPP1,FLJ20067	gene name/no ORF	EH382689	dbEST	no
O07-44.1	RPL7A	TRUP,SURF3	gene name/no ORF	EH382394	dbEST	no
O07-47.1	SSFA2	CS1,CS-1,KRAP,SPAG13,KIAA1927,DKFZp779G0129	gene name/no ORF	EH381953	dbEST	no
O07-51.1	STAU1	STAU,FLJ25010	gene name/no ORF	EH381575	dbEST	no
O07-53.1	LRRN6A	LERN1,LINGO1,UNQ201,FLJ14594,MGC17422	gene name/no ORF	EH382089	dbEST	no
O07-54.1	LOC646890	null	gene name/no ORF	EH382677	dbEST	no
O08-44.3	RPL7A	TRUP,SURF3	gene name/no ORF	EH382517	dbEST	no
O08-50.3	C15orf44	DKFZP564O1664	gene name/no ORF	EH382317	dbEST	no
O09-40.1	PCYOX1L	MGC3265	gene name/no ORF	EH382200	dbEST	no
O09-49.1	RAB6B	null	gene name/no ORF	EH382472	dbEST	no
O09-50.1	ABCA2	ABC2	gene name/no ORF	EH381443	dbEST	no
O11-45.1	KIAA0329	KIAA0297	gene name/no ORF	EH381609	dbEST	no
O11-52.1	LOC116143	null	gene name/no ORF	EH382502	dbEST	no
O12-41.3	CCHCR1	HCR,SBP,C6orf18,MGC126371,MGC126372	gene name/no ORF	EH382739	dbEST	no
O12-51.3	SRI	SCN,FLJ26259	gene name/no ORF	EH381251	dbEST	no
O12-53.3	TMEM63C	C14orf171	gene name/no ORF	EH382106	dbEST	no
O13-40.1	TTYH3	KIAA1691	gene name/no ORF	EH382671	dbEST	no
O13-51.1	MGC10993	null	gene name/no ORF	EH381926	dbEST	no
O13-54.1	JARID1B	PUT1,PLU-1,FLJ10538,FLJ12459,FLJ12491,FLJ16281,FLJ23670,RBBP2H1A	gene name/no ORF	EH381113	dbEST	no
O14-40.3	SF1	ZFM1,ZNF162,D11S636	gene name/no ORF	EH380892	dbEST	no
O14-46.3	MGC5139	null	gene name/no ORF	EH382730	dbEST	no
O14-47.3	MRPL10	RPML8,MRP-L8,MGC17973	gene name/no ORF	EH381600	dbEST	no
O14-51.3	REPIN1	AP4,RIP60,ZNF464,Zfp464	gene name/no ORF	EH382057	dbEST	no
O15-42.1	CLTC	CHC17,CLH-17,CLTCL2,KIAA0034	gene name/no ORF	EH382268	dbEST	no
O15-46.1	MGAT1	MGAT,GLCT1,GLYT1,GNT-1,GNT-I,GLCNAC-TI	gene name/no ORF	EH381506	dbEST	no
O15-47.1	CST1	null	gene name/no ORF	EH382799	dbEST	no
O15-54.1	BNIP3	NIP3	gene name/no ORF	EH382143	dbEST	no
O16-41.3	RABEP1	RAB5EP,RABPT5	gene name/no ORF	EH382562	dbEST	no
O16-42.3	CTSD	CPSD,CLN10,MGC2311	gene name/no ORF	EH381932	dbEST	no
O16-43.3	NAP1L1	NRP,NAP1,NAP1L,MGC8688,FLJ16112,MGC23410	gene name/no ORF	EH382587	dbEST	no
O16-48.3	TPD52L2	D54,hD54,DKFZp686A1765	gene name/no ORF	EH381840	dbEST	no
O17-40.1	KIAA1840	FLJ21439,DKFZp762B1512	gene name/no ORF	EH381696	dbEST	no
O17-44.1	OPRS1	SR-BP1,MGC3851,SIGMAR1,FLJ25585	gene name/no ORF	EH381083	dbEST	no
O17-48.1	ABL1	ABL,JTK7,p150,c-ABL,v-abl	gene name/no ORF	EH381139	dbEST	no
O17-50.1	PPP1R10	FB19,CAT53,PNUTS	gene name/no ORF	EH381186	dbEST	no
O18-44.3	C1orf141	MGC48454	gene name/no ORF	EH381366	dbEST	no
O18-46.3	GMPPA	null	gene name/no ORF	EH381311	dbEST	no
O18-47.3	SNED1	null	gene name/no ORF	EH382601	dbEST	no
O18-48.3	JAGN1	GL009,FLJ14602	gene name/no ORF	EH382386	dbEST	no
O19-45.1	TMEM9	TMEM9A	gene name/no ORF	EH381688	dbEST	no
O19-47.1	HS2ST1	FLJ11317,KIAA0448,dJ604K5.2	gene name/no ORF	EH381117	dbEST	no
O19-48.1	WDR75	FLJ12519,DKFZp781N1244	gene name/no ORF	EH380933	dbEST	no
O19-51.1	IKIP	FLJ31051	gene name/no ORF	EH381233	dbEST	no
O20-51.3	ADH5	FDH,ADHX,ADH-3	gene name/no ORF	EH382351	dbEST	no
O21-42.1	C9orf32	AD-003	gene name/no ORF	EH382643	dbEST	no
O21-46.1	WDR73	HSPC264,FLJ14888	gene name/no ORF	EH382699	dbEST	no
O21-50.1	RNF123	KPC1,FP1477,FLJ12565,DKFZp686C2222	gene name/no ORF	EH381405	dbEST	no
O21-52.1	PLEKHA3	FAPP1,FLJ20067	gene name/no ORF	EH381045	dbEST	no
O22-49.3	UCK1	URK1,FLJ12255,RP11-334J6.5	gene name/no ORF	EH381516	dbEST	no
O22-51.3	FAM19A2	TAFA2,TAFA-2,MGC42403,DKFZp761E1217,DKFZp781P0552	gene name/no ORF	EH382442	dbEST	no
O22-53.3	NAT14	KLP1	gene name/no ORF	EH380936	dbEST	no
P01-42.2	ZNF800	FLJ43301,MGC130032,MGC130033	gene name/no ORF	EH382624	dbEST	no
P02-46.4	FAM122A	C9orf42,MGC17347	gene name/no ORF	EH381371	dbEST	no
P03-40.2	BRD4	CAP,MCAP,HUNKI	gene name/no ORF	EH382053	dbEST	no
P03-44.2	AP1S1	AP19,CLAPS1,SIGMA1A	gene name/no ORF	EH382798	dbEST	no
P03-47.2	TMEM100	FLJ10970,FLJ37856	gene name/no ORF	EH382304	dbEST	no
P03-51.2	C21orf33	ES1,HES1,KNPH,KNPI,GT335,KNP-I,D21S2048E	gene name/no ORF	EH382038	dbEST	no
P03-53.2	TMEM24	DLNB23,KIAA0285	gene name/no ORF	EH381023	dbEST	no
P03-54.2	UBE2L3	E2-F1,L-UBC,UBCH7,UbcM4	gene name/no ORF	EH382483	dbEST	no
P04-41.4	CTSB	APPS,CPSB	gene name/no ORF	EH381873	dbEST	no
P04-47.4	TMEM125	MGC17299	gene name/no ORF	EH381641	dbEST	no
P04-48.4	LOC339674	null	gene name/no ORF	EH380909	dbEST	no
P04-53.4	ABCC5	MRP5,SMRP,ABC33,MOATC,MOAT-C,pABC11,EST277145,DKFZp686C1782	gene name/no ORF	EH382404	dbEST	no
P05-40.2	GTPBP5	FLJ10741,MGC29512,dJ1005F21.2	gene name/no ORF	EH382495	dbEST	no
P05-41.2	CTSB	APPS,CPSB	gene name/no ORF	EH381527	dbEST	no
P05-48.2	OCIAD1	OCIA,Asrij,TPA018,FLJ20455,MGC111072	gene name/no ORF	EH382313	dbEST	no
P05-54.2	INTS4	INT4,MST093,MGC16733	gene name/no ORF	EH382382	dbEST	no
P06-41.4	CCDC76	FLJ10287,FLJ11219	gene name/no ORF	EH381127	dbEST	no
P06-46.4	GALNT17	MGC44629	gene name/no ORF	EH381207	dbEST	no
P07-40.2	MTG1	GTP,GTPBP7,RP11-108K14.2	gene name/no ORF	EH381249	dbEST	no
P07-41.2	RALGPS1	RALGEF2,KIAA0351,RALGPS1A,RP13-225O21.1	gene name/no ORF	EH381733	dbEST	no
P07-45.2	LAMP1	LAMPA,CD107a,LGP120	gene name/no ORF	EH382536	dbEST	no
P07-46.2	EXTL2	EXTR2	gene name/no ORF	EH381546	dbEST	no
P07-49.2	CUL7	KIAA0076,dJ20C7.5	gene name/no ORF	EH381415	dbEST	no
P07-54.2	EP400	P400,CAGH32,TNRC12,FLJ45115	gene name/no ORF	EH381225	dbEST	no
P08-48.4	AMOT	KIAA1071	gene name/no ORF	EH382172	dbEST	no
P08-50.4	GJB6	ED2,EDH,HED,CX30,DFNA3	gene name/no ORF	EH382276	dbEST	no
P09-47.2	MRPS25	RPMS25,MRP-S25,FLJ00023,DKFZp313H0817	gene name/no ORF	EH381683	dbEST	no
P09-52.2	PIGS	FLJ45226,DKFZp686K20216	gene name/no ORF	EH380901	dbEST	no
P09-54.2	C20orf72	FLJ14597,bA504H3.4	gene name/no ORF	EH381285	dbEST	no
P10-40.4	FAM125B	C9orf28,FLJ00001	gene name/no ORF	EH381106	dbEST	no
P10-42.4	ROGDI	FLJ22386	gene name/no ORF	EH382262	dbEST	no
P10-46.4	FTH1	FTH,PLIF,FTHL6,PIG15,MGC104426	gene name/no ORF	EH381788	dbEST	no
P10-47.4	TMEM123	KCT3,PORMIN,PORIMIN	gene name/no ORF	EH381243	dbEST	no
P10-51.4	IGJ	JCH,IGCJ	gene name/no ORF	EH382649	dbEST	no
P10-52.4	COPE	FLJ13241,epsilon-COP	gene name/no ORF	EH382076	dbEST	no
P10-54.4	SF1	ZFM1,ZNF162,D11S636	gene name/no ORF	EH382377	dbEST	no
P11-48.2	COPS8	COP9,CSN8,SGN8,MGC1297,MGC43256	gene name/no ORF	EH381579	dbEST	no
P12-41.4	C5orf14	UNQ335,FLJ22625	gene name/no ORF	EH381523	dbEST	no
P12-45.4	WDR73	HSPC264,FLJ14888	gene name/no ORF	EH381555	dbEST	no
P13-41.2	MIR16	GDE1,363E6.2	gene name/no ORF	EH382415	dbEST	no
P13-48.2	CHES1	FOXN3,PRO1635,C14orf116	gene name/no ORF	EH381389	dbEST	no
P13-50.2	MASK-BP3	MASK-BP3arf	gene name/no ORF	EH381616	dbEST	no
P13-52.2	TMEM85	PIG17,FLJ90746,MGC24415	gene name/no ORF	EH380636	dbEST	no
P14-41.4	C2orf33	GL004,MGC110913,DKFZp666J168	gene name/no ORF	EH382256	dbEST	no
P14-42.4	C20orf111	HSPC207,dJ1183I21.1	gene name/no ORF	EH382598	dbEST	no
P14-43.4	METTL9	DREV,DREV1,CGI-81,FLJ21912	gene name/no ORF	EH382619	dbEST	no
P14-48.4	MFSD5	MGC11308	gene name/no ORF	EH381485	dbEST	no
P14-49.4	SCOTIN	null	gene name/no ORF	EH381653	dbEST	no
P14-52.4	AMPD2	null	gene name/no ORF	EH381455	dbEST	no
P14-53.4	CHMP6	VPS20,FLJ11749	gene name/no ORF	EH382220	dbEST	no
P15-40.2	CXX1	MGC117411	gene name/no ORF	EH382139	dbEST	no
P15-41.2	PPP2R4	PP2A,PR53,PTPA,MGC2184	gene name/no ORF	EH382250	dbEST	no
P15-50.2	KIAA0515	null	gene name/no ORF	EH382778	dbEST	no
P15-54.2	FNBP4	FBP30,FLJ41904,KIAA1014,DKFZp779I1064	gene name/no ORF	EH382501	dbEST	no
P16-41.4	C3orf9	CLP46,MDSRP,MDS010,hCLP46,MGC32995	gene name/no ORF	EH382326	dbEST	no
P16-42.4	RAVER2	FLJ10770,KIAA1579,DKFZp762D1011	gene name/no ORF	EH382103	dbEST	no
P16-44.4	LARP5	KIAA0217,RP11-164C1.3,DKFZp686M23113	gene name/no ORF	EH381707	dbEST	no
P16-51.4	PSIP1	p52,p75,PAIP,DFS70,LEDGF,PSIP2,MGC74712	gene name/no ORF	EH382140	dbEST	no
P17-40.2	SLC1A2	EAAT2,GLT-1	gene name/no ORF	EH381076	dbEST	no
P17-44.2	ANKFY1	ANKHZN,ZFYVE14,KIAA1255,DKFZp686M19106	gene name/no ORF	EH381783	dbEST	no
P17-49.2	GBF1	FLJ21263,FLJ21500,KIAA0248,MGC134877,MGC134878	gene name/no ORF	EH381179	dbEST	no
P17-51.2	TBKBP1	KIAA0775,ProSAPiP2	gene name/no ORF	EH382401	dbEST	no
P17-52.2	SURF6	FLJ30322	gene name/no ORF	EH381105	dbEST	no
P17-53.2	C7orf20	CGI-20	gene name/no ORF	EH381889	dbEST	no
P18-43.4	ARMC8	S863-2,HSPC056,MGC4880,MGC10058	gene name/no ORF	EH382630	dbEST	no
P18-47.4	COPE	FLJ13241,epsilon-COP	gene name/no ORF	EH381373	dbEST	no
P18-49.4	RBMX2	CGI-79	gene name/no ORF	EH381011	dbEST	no
P19-47.2	LENG4	BB1	gene name/no ORF	EH381678	dbEST	no
P19-49.2	C1orf163	FLJ12439	gene name/no ORF	EH381078	dbEST	no
P20-40.4	PPAPDC3	C9orf67,FLJ14662,KIAA0515,MGC12921,RP11-643E14.1	gene name/no ORF	EH381877	dbEST	no
P20-41.4	C17orf68	FLJ22170,MGC133331	gene name/no ORF	EH382118	dbEST	no
P20-48.4	DNAJA4	MST104,MSTP104,PRO1472	gene name/no ORF	EH380800	dbEST	no
P20-50.4	DALRD3	FLJ10496	gene name/no ORF	EH381902	dbEST	no
P21-46.2	RARA	RAR,NR1B1	gene name/no ORF	EH380880	dbEST	no
P21-47.2	PTP4A1	HH72,PRL1,PRL-1,PTPCAAX1,PTP(CAAX1),DKFZp779M0721	gene name/no ORF	EH381247	dbEST	no
P21-53.2	NFYC	HSM,CBFC,HAP5,CBF-C,NF-YC,H1TF2A,hCBF-C,DKFZp667G242	gene name/no ORF	EH381173	dbEST	no
P22-47.4	MRPL10	RPML8,MRP-L8,MGC17973	gene name/no ORF	EH382242	dbEST	no
P22-49.4	FRMD4A	FRMD4,FLJ10210,KIAA1294,bA295P9.4	gene name/no ORF	EH382408	dbEST	no
P22-51.4	FLJ25476	RP11-415J8.1	gene name/no ORF	EH382297	dbEST	no
P22-52.4	CNN3	null	gene name/no ORF	EH381187	dbEST	no
A03-40.1	SLC10A3	P3,DXS253E	gene name/ORF	EF215434	GenBank	yes	A03-40.1_RC_at
A03-51.1	CLK3	FLJ22858	gene name/ORF	EF215433	GenBank	yes	A03-51.1_RC_s_at
A05-43.1	LDHB	LDH-H,TRG-5	gene name/ORF	EF214985	GenBank	yes	A05-43.1_RC_x_at
A07-46.1	C7	null	gene name/ORF	EF215234	GenBank	yes	A07-46.1_RC_at
A07-51.1	GBF1	FLJ21263,FLJ21500,KIAA0248,MGC134877,MGC134878	gene name/ORF	EF215235	GenBank	yes	A07-51.1_RC_s_at
A09-42.1	RNF38	FLJ21343	gene name/ORF	EF215265	GenBank	yes	A09-42.1_RC_at
A09-51.1	CNBP	DM2,ZNF9,CNBP1,PROMM,RNF163,ZCCHC22	gene name/ORF	EF215264	GenBank	yes	A09-51.1_RC_s_at
A10-47.3	DHX30	DDX30,FLJ11214,KIAA0890	gene name/ORF	EF215272	GenBank	yes	A10-47.3_RC_at
A10-53.3	TXNDC4	ERP44,KIAA0573	gene name/ORF	EF215274	GenBank	yes	A10-53.3_RC_s_at
A12-41.3	AUP1	null	gene name/ORF	EF215123	GenBank	yes	A12-41.3_RC_s_at
A12-44.3	RNF31	ZIBRA,FLJ10111,FLJ23501,MGC19975	gene name/ORF	EF215122	GenBank	yes	A12-44.3_RC_at
A14-51.3	IDH2	IDH,IDP,IDHM,ICD-M,mNADP-IDH	gene name/ORF	EF214952	GenBank	yes	A14-51.3_RC_s_at
A15-43.1	SARS2	SYS,SARS,SERS,SARSM,SerRSmt,mtSerRS,FLJ20450	gene name/ORF	EF215409	GenBank	yes	A15-43.1_RC_s_at
A17-43.1	ERCC8	CSA,CKN1	gene name/ORF	EF215253	GenBank	yes	A17-43.1_RC_s_at
A17-49.1	RBMS1	YC1,MSSP,SCR2,MSSP-1,MSSP-2,MSSP-3,MGC3331,MGC15146	gene name/ORF	EF215255	GenBank	yes	A17-49.1_RC_s_at
A17-52.1	SLC35B2	PAPST1,UGTrel4	gene name/ORF	EF215254	GenBank	yes	A17-52.1_RC_at
A18-45.3	SF3B4	SAP49,SF3b49,MGC10828	gene name/ORF	EF215023	GenBank	yes	A18-45.3_RC_s_at
A18-48.3	NXF1	TAP,MEX67,DKFZp667O0311	gene name/ORF	EF215022	GenBank	yes	A18-48.3_RC_at
A19-53.1	DYNC1H1	p22,DHC1,DNCL,DYHC,HL-3,DHC1a,DNCH1,DNECL,Dnchc1,KIAA0325,DKFZp686P2245	gene name/ORF	EF215137	GenBank	yes	A19-53.1_RC_at
A21-44.1	WRNIP1	WHIP,FLJ22526,bA420G6.2,RP11-420G6.2	gene name/ORF	EF215196	GenBank	yes	A21-44.1_RC_at
A21-53.1	PLTP	null	gene name/ORF	EF215195	GenBank	yes	A21-53.1_RC_at
A22-45.3	ADA	null	gene name/ORF	EF215104	GenBank	yes	A22-45.3_RC_s_at
A22-50.3	POLR3F	RPC6,RPC39,MGC13517	gene name/ORF	EF215105	GenBank	yes	A22-50.3_RC_at
A24-50.3	HSPD1	CPN60,GROEL,HSP60,HSP65,SPG13,HuCHA60	gene name/ORF	EF214911	GenBank	yes	A24-50.3_RC_s_at
A24-53.3	STUB1	CHIP,UBOX1,HSPABP2,NY-CO-7,SDCCAG7	gene name/ORF	EF214910	GenBank	yes	A24-53.3_RC_s_at
B01-50.2	GPS1	CSN1,COPS1,MGC71287	gene name/ORF	EF215347	GenBank	yes	B01-50.2_RC_s_at
B03-50.2	MSRA	null	gene name/ORF	EF215216	GenBank	yes	B03-50.2_RC_at
B03-52.2	CALB2	CAL2	gene name/ORF	EF215215	GenBank	yes	B03-52.2_RC_at
B03-53.2	DDX1	DBP-RB,UKVH5d	gene name/ORF	EF215219	GenBank	yes	B03-53.2_RC_s_at
B04-41.4	DDX52	ROK1	gene name/ORF	EF214925	GenBank	yes	B04-41.4_RC_s_at
B05-43.2	SF3B1	PRP10,PRPF10,SAP155,SF3b155	gene name/ORF	EF214969	GenBank	yes	B05-43.2_RC_s_at
B06-52.4	CECR5	null	gene name/ORF	EF215128	GenBank	yes	B06-52.4_RC_at
B07-40.2	DGCR6L	FLJ10666	gene name/ORF	EF215429	GenBank	yes	B07-40.2_RC_at
B10-47.4	CALM2	PHKD,CAMII,PHKD2	gene name/ORF	EF215330	GenBank	yes	B10-47.4_RC_s_at
B10-52.4	GTPBP4	NGB,CRFG,FLJ10686,FLJ10690	gene name/ORF	EF215331	GenBank	yes	B10-52.4_RC_at
B11-52.2	SQLE	null	gene name/ORF	EF215225	GenBank	yes	B11-52.2_RC_x_at
B12-44.4	HARS	HRS,FLJ20491	gene name/ORF	EF215127	GenBank	yes	B12-44.4_RC_s_at
B13-45.2	CCM2	C7orf22,MGC4067,MGC4607,PP10187,MGC74868	gene name/ORF	EF215439	GenBank	yes	B13-45.2_RC_s_at
B13-46.2	PDHB	PHE1B,DKFZp564K0164	gene name/ORF	EF215437	GenBank	yes	B13-46.2_RC_at
B13-48.2	C21orf6	GL011	gene name/ORF	EF215438	GenBank	yes	B14-48.4_RC_at
B14-51.4	GPRASP1	GASP,GASP1,KIAA0443	gene name/ORF	EF215112	GenBank	yes	B14-51.4_RC_at
B16-45.4	VTN	VN,V75,VNT	gene name/ORF	EF215364	GenBank	yes	B16-45.4_RC_s_at
B18-42.4	MDH2	MDH,MOR1,M-MDH,MGC	gene name/ORF	EF215302	GenBank	yes	B18-42.4_RC_at
B18-46.4	NFKBIL1	IKBL,LST1,NFKBIL	gene name/ORF	EF215300	GenBank	yes	B18-46.4_RC_s_at
B19-41.2	SCG3	SGIII,FLJ90833	gene name/ORF	EF215091	GenBank	yes	B19-41.2_RC_at
B19-51.2	TP53BP1	p202,53BP1,MGC138366	gene name/ORF	EF215090	GenBank	yes	B19-51.2_RC_s_at
B20-45.4	GTPBP9	PTD004,DKFZp313H1942	gene name/ORF	EF215326	GenBank	yes	B20-45.4_RC_s_at
B20-50.4	RAP1GDS1	GDS1,MGC118859,MGC118861	gene name/ORF	EF215327	GenBank	yes	B20-50.4_RC_s_at
B21-46.2	BCKDHA	MSU,MSUD1	gene name/ORF	EF215276	GenBank	yes	B21-46.2_RC_at
B24-46.4	GABRD	MGC45284	gene name/ORF	EF214950	GenBank	yes	B24-46.4_RC_at
C01-42.1	ANXA5	PP4,ANX5,ENX2	gene name/ORF	EF215290	GenBank	yes	C01-42.1_RC_at
C01-46.1	SNAPC2	SNAP45,PTFdelta	gene name/ORF	EF215289	GenBank	yes	C01-46.1_RC_at
C02-42.3	CLPTM1L	CRR9,FLJ14400,DKFZP761M2324,DKFZp666M1010	gene name/ORF	EF215362	GenBank	yes	C02-42.3_RC_at
C02-50.3	PSMB5	X,MB1,LMPX,MGC104214	gene name/ORF	EF215363	GenBank	yes	C02-50.3_RC_at
C04-52.3	NFE2L2	NRF2	gene name/ORF	EF215052	GenBank	yes	C04-52.3_RC_s_at
C07-53.1	QARS	GLNRS,PRO2195	gene name/ORF	EF215120	GenBank	yes	C07-53.1_RC_at
C12-50.3	LAPTM4A	MBNT,Mtrp,LAPTM4,HUMORF13,KIAA0108	gene name/ORF	EF215203	GenBank	yes	C12-50.3_RC_x_at
C12-54.3	ATR	FRP1,MEC1,SCKL,SCKL1	gene name/ORF	EF215205	GenBank	yes	C12-54.3_RC_s_at
C13-47.1	VLDLR	VLDLRCH,FLJ35024	gene name/ORF	EF215174	GenBank	yes	C13-47.1_RC_s_at
C14-46.3	TLN2	ILWEQ,KIAA0320,DKFZp451B1011	gene name/ORF	EF215343	GenBank	yes	C14-46.3_RC_at
C15-40.1	RXRG	RXRC,NR2B3	gene name/ORF	EF215260	GenBank	yes	C15-40.1_RC_at
C15-44.1	USP9X	FAF,DFFRX	gene name/ORF	EF215259	GenBank	yes	C15-44.1_RC_s_at
C18-40.3	PSMB7	Z	gene name/ORF	EF215393	GenBank	yes	C18-40.3_RC_at
C18-48.3	SEC13L1	SEC13R,D3S1231E	gene name/ORF	EF215394	GenBank	yes	C18-48.3_RC_s_at
C18-50.3	CD151	GP27,MER2,RAPH,SFA1,PETA-3,TSPAN24	gene name/ORF	EF215392	GenBank	yes	C18-50.3_RC_s_at
C19-45.1	ARAF	PKS2,A-RAF,ARAF1,RAFA1	gene name/ORF	EF215062	GenBank	yes	C19-45.1_RC_s_at
[truncated: 1,217 more rows]
